# Supplementary material for: Prevalence of loss-of-function, gain-of-function and dominant-negative mechanisms across genetic disease phenotypes
Source: Nat Commun. 2025 Sep 25;16:8392. doi: 10.1038/s41467-025-63234-3 (PMC12462468; doi:10.1038/s41467-025-63234-3)
Supplement: Supplementary file 3 — Supplementary Data 1 [file 41467_2025_63234_MOESM3_ESM.xlsx]

## Sheet: Description
column	description
gene	gene name (https://www.uniprot.org/help/gene_name)
uniprot_id	primary UniProt accession number (https://www.uniprot.org/help/accession_numbers)
mim_id	MIM identifier for the phenotype (https://www.omim.org/help/faq#1_2)
disease_name	disease name associated with mim_id
inheritance	inheritance of the phenotype (https://hpo.jax.org/); unknown or missing inheritance is denoted by a dash ('-')
ddG_rank	ΔΔGrank of the missense variants associated with the phenotype in ClinVar
EDC	extent of disease clustering (EDC) value for the missense variants associated with the phenotype in ClinVar
mLOF	the missense likelihood score of pathogenic variant set
pLOF/GOF/DN	the propensity of a gene to be associated with a given mechanism (https://journals.plos.org/plosone/article/figure?id=10.1371/journal.pone.0307312.t001)
postLOF/GOF/DN	posterior mechanism-specific scores, whose ranking determines the suggested mechanism for the phenotype in the Colab (only interpretable for dominant inheritance)
postMAX	stores one of 'LOF', 'GOF', or 'DN', indicating the maximum value of the posterior

## Sheet: SupplementaryData1
gene	uniprot_id	mim_id	disease_name	inheritance	ddG_rank	EDC	mLOF	pLOF	pGOF	pDN	postLOF	postGOF	postDN	postMAX
AAAS	Q9NRG9	OMIM:231550	Achalasia-Addisonianism-Alacrima syndrome	AR	0.738497	0.926008	0.639705	0.486358	0.382909	0.529432	0.627032	0.258975	0.387883	LOF
AARS1	P49588	OMIM:613287	Charcot-Marie-Tooth disease, axonal, type 2N	AD	0.463678	1.32703	0.365552	0.326464	0.620888	0.655159	0.218306	0.739749	0.767302	DN
AARS1	P49588	OMIM:616339	Epileptic encephalopathy, early infantile, 29	AR	0.757043	0.919061	0.643507	0.326464	0.620888	0.655159	0.466649	0.475695	0.512791	DN
AARS2	Q5JTZ9	OMIM:614096	Combined oxidative phosphorylation deficiency 8	AR	0.712514	0.974733	0.628789	0.258854	0.638779	0.679077	0.371705	0.510759	0.555399	DN
AARS2	Q5JTZ9	OMIM:615889	Leukoencephalopathy, progressive, with ovarian failure	AR	0.822577	1.2523	0.607809	0.258854	0.638779	0.679077	0.351187	0.532942	0.577233	DN
AASS	Q9UDR5	OMIM:238700	Hyperlysinemia, type I	AR	0.797621	1.09493	0.649423	0.32225	0.474194	0.63896	0.468305	0.327433	0.48859	DN
ABAT	P80404	OMIM:613163	GABA-transaminase deficiency	AR	0.789688	0.962943	0.652099	0.303512	0.568427	0.747812	0.449584	0.412693	0.612705	DN
ABCA1	O95477	OMIM:205400	Tangier disease	AR	0.489909	1.15345	0.460178	0.221686	0.739441	0.736565	0.195369	0.769003	0.766351	GOF
ABCA12	Q86UK0	OMIM:242500	Ichthyosis, congenital, autosomal recessive 4B	AR	0.609949	1.20467	0.533868	0.238388	0.703793	0.737467	0.263888	0.674749	0.710366	DN
ABCA12	Q86UK0	OMIM:601277	Ichthyosis, congenital, autosomal recessive 4A	AR	0.604058	1.12448	0.557396	0.238388	0.703793	0.737467	0.282735	0.653583	0.690454	DN
ABCA3	Q99758	OMIM:610921	Surfactant metabolism dysfunction, pulmonary, 3	AR	0.69789	1.02515	0.621123	0.20125	0.726686	0.728037	0.292312	0.618587	0.620193	DN
ABCA4	P78363	OMIM:153800	Macular degeneration, age-related, 2	AD	0.706789	1.06243	0.624239	0.299309	0.711598	0.621246	0.415078	0.597625	0.496815	GOF
ABCA4	P78363	OMIM:248200	Stargardt disease 1	AR	0.679277	1.08878	0.606474	0.299309	0.711598	0.621246	0.396978	0.615536	0.515576	GOF
ABCA4	P78363	OMIM:268000	Retinitis pigmentosa	-	0.652201	1.01807	0.594996	0.299309	0.711598	0.621246	0.38558	0.626797	0.527518	GOF
ABCA4	P78363	OMIM:600110	Stargardt disease 3	-	0.821721	1.04706	0.65602	0.299309	0.711598	0.621246	0.448933	0.564034	0.46238	GOF
ABCA4	P78363	OMIM:601718	Retinitis pigmentosa 19	AR	0.744765	0.981793	0.640128	0.299309	0.711598	0.621246	0.431761	0.581087	0.479741	GOF
ABCA4	P78363	OMIM:604116	Cone-rod dystrophy 3	AR	0.735039	1.07589	0.633196	0.299309	0.711598	0.621246	0.424424	0.588364	0.487225	GOF
ABCB11	O95342	OMIM:601847	Cholestasis, progressive familial intrahepatic 2	AR	0.740281	1.03689	0.637983	0.189918	0.811301	0.828427	0.292366	0.709275	0.732609	DN
ABCB11	O95342	OMIM:605479	Cholestasis, benign recurrent intrahepatic, 2	AR	0.679558	1.00263	0.612351	0.189918	0.811301	0.828427	0.270254	0.73131	0.75349	DN
ABCB11	O95342	OMIM:614972	Cholestasis, intrahepatic, of pregnancy 3	-	0.386174	1.2972	0.329744	0.189918	0.811301	0.828427	0.103411	0.897323	0.907532	DN
ABCB4	P21439	OMIM:211600	Cholestasis, progressive familial intrahepatic 1	-	0.762397	1.06495	0.644701	0.173105	0.832594	0.860025	0.275289	0.732687	0.772006	DN
ABCB4	P21439	OMIM:600803	Gallbladder disease 1	AD/AR	0.852426	0.970678	0.655681	0.173105	0.832594	0.860025	0.285025	0.723125	0.763396	DN
ABCB4	P21439	OMIM:602347	Cholestasis, progressive familial intrahepatic, 3	AR	0.646925	1.07923	0.587515	0.173105	0.832594	0.860025	0.229688	0.777373	0.811807	DN
ABCB4	P21439	OMIM:614972	Cholestasis, intrahepatic, of pregnancy 3	AD/AR	0.572717	0.962575	0.533615	0.173105	0.832594	0.860025	0.193237	0.812975	0.843015	DN
ABCB6	Q9NP58	OMIM:615402	Dyschromatosis universalis hereditaria 3	AD	0.54636	0.926948	0.509994	0.288587	0.712178	0.777433	0.296864	0.703914	0.770438	DN
ABCB7	O75027	OMIM:301310	Anemia, sideroblastic, and spinocerebellar ataxia	Other	0.439792	1.09823	0.410312	0.65168	0.533609	0.516426	0.565559	0.621828	0.605492	GOF
ABCC2	Q92887	OMIM:237500	DUBIN-JOHNSON syndrome	AR	0.558788	1.05934	0.518831	0.287333	0.672856	0.741844	0.303009	0.656056	0.727151	DN
ABCC6	O95255	OMIM:177850	Pseudoxanthoma elasticum, forme fruste	AD	0.751493	1.00291	0.644191	0.2838	0.734403	0.724171	0.417732	0.604315	0.591857	GOF
ABCC6	O95255	OMIM:264800	Pseudoxanthoma elasticum	AR	0.640797	1.11906	0.578501	0.2838	0.734403	0.724171	0.352272	0.668288	0.6567	GOF
ABCC6	O95255	OMIM:614473	Arterial calcification, generalized, of infancy, 2	AR	0.666639	0.952234	0.604642	0.2838	0.734403	0.724171	0.377342	0.643877	0.631906	GOF
ABCC8	Q09428	OMIM:125853	Diabetes mellitus, noninsulin-dependent	AD	0.612562	1.10128	0.558979	0.219102	0.803492	0.777345	0.262331	0.76337	0.733654	GOF
ABCC8	Q09428	OMIM:240800	Hypoglycemia of infancy, leucine-sensitive	AD	0.659449	1.01039	0.599727	0.219102	0.803492	0.777345	0.295967	0.731832	0.699713	GOF
ABCC8	Q09428	OMIM:256450	Hyperinsulinemic hypoglycemia, familial, 1	AD/AR	0.594662	1.14757	0.538777	0.219102	0.803492	0.777345	0.246849	0.777792	0.749292	GOF
ABCC8	Q09428	OMIM:606391		-	0.541836	1.09116	0.501808	0.219102	0.803492	0.777345	0.220342	0.802348	0.776091	GOF
ABCC8	Q09428	OMIM:610374	Diabetes mellitus, transient neonatal 2	AD	0.681485	1.03017	0.613009	0.219102	0.803492	0.777345	0.307693	0.72077	0.687892	GOF
ABCC8	Q09428	OMIM:618857	Diabetes mellitus, permanent neonatal 3, with or without neurologic features	AD/AR	0.596484	1.27177	0.498731	0.219102	0.803492	0.777345	0.218234	0.804293	0.778223	GOF
ABCC9	O60706	OMIM:239850	Hypertrichotic osteochondrodysplasia	AD	0.563389	1.23452	0.48867	0.236201	0.78185	0.750738	0.228121	0.789482	0.759124	GOF
ABCC9	O60706	OMIM:608569	Cardiomyopathy, dilated, 1O	AD	0.489572	1.08154	0.464502	0.236201	0.78185	0.750738	0.211509	0.805136	0.776396	GOF
ABCD1	P33897	OMIM:300100	Adrenoleukodystrophy	Other	0.604532	1.11199	0.561727	0.605104	0.56964	0.46428	0.662611	0.508052	0.403405	LOF
ABCG5	Q9H222	OMIM:618666	Sitosterolemia 2	AR	0.7495	1.02403	0.640738	0.252908	0.790022	0.700267	0.376462	0.678413	0.567093	GOF
ABCG8	Q9H221	OMIM:210250	Sitosterolemia 1	AR	0.944353	1.20291	0.624353	0.28492	0.751228	0.684606	0.398403	0.644994	0.566346	GOF
ABHD5	Q8WTS1	OMIM:275630	Chanarin-Dorfman syndrome	AR	0.70159	1.09758	0.616375	0.300873	0.559847	0.657928	0.408794	0.441852	0.54485	DN
ABL1	P00519	OMIM:608232	Leukemia, chronic myeloid	Other	0.575187	1.33486	0.456268	0.725096	0.549764	0.4475	0.688798	0.592689	0.491151	LOF
ABL1	P00519	OMIM:617602	Congenital heart defects and skeletal malformations syndrome	AD	0.624802	1.24857	0.528554	0.725096	0.549764	0.4475	0.747293	0.521331	0.419429	LOF
ACACA	Q13085	OMIM:613933	Acetyl-CoA carboxylase deficiency	AR	0.463477	1.12326	0.424115	0.609564	0.345435	0.433981	0.534838	0.417447	0.510067	LOF
ACAD8	Q9UKU7	OMIM:611283	Isobutyryl-CoA dehydrogenase deficiency	AR	0.672702	1.02405	0.60835	0.356066	0.691317	0.704512	0.462049	0.590468	0.605514	DN
ACAD9	Q9H845	OMIM:611126	Mitochondrial complex I deficiency, nuclear type 20	AR	0.715003	1.0238	0.628134	0.222192	0.696154	0.773761	0.325476	0.575623	0.669395	DN
ACADM	P11310	OMIM:201450	Acyl-Coa dehydrogenase, medium-chain, deficiency of	AR	0.590991	1.03235	0.559532	0.342241	0.689694	0.730994	0.397939	0.63632	0.681443	DN
ACADS	P16219	OMIM:201470	Acyl-Coa dehydrogenase, short-chain, deficiency of	AR	0.638596	1.04709	0.588921	0.229005	0.756533	0.815488	0.298504	0.684442	0.755205	DN
ACADSB	P45954	OMIM:610006	2-Methylbutyryl-Coa dehydrogenase deficiency	AR	0.634949	1.06909	0.580088	0.314918	0.707815	0.709614	0.388389	0.636836	0.638849	DN
ACADVL	P49748	OMIM:201475	Very long-chain acyl-CoA dehydrogenase deficiency	AR	0.624682	1.04848	0.584764	0.300482	0.644255	0.692158	0.37692	0.56255	0.614878	DN
ACAN	P16112	OMIM:165800	Short stature and advanced bone age, with or without early-onset osteoarthritis and/or osteochondritis dissecans	AD	0.901531	1.06043	0.654547	0.531705	0.510583	0.50717	0.682672	0.355088	0.351967	LOF
ACAT1	P24752	OMIM:203750	Alpha-methylacetoacetic aciduria	AR	0.660384	1.07614	0.598398	0.3942	0.593615	0.762371	0.492276	0.495034	0.682856	DN
ACO2	Q99798	OMIM:614559	Infantile cerebellar-retinal degeneration	AR	0.464624	0.92981	0.436401	0.455698	0.56075	0.634952	0.393301	0.622457	0.691961	DN
ACOX1	Q15067	OMIM:264470	Peroxisomal acyl-CoA oxidase deficiency	AR	0.541459	1.45627	0.376388	0.214962	0.714996	0.726925	0.141829	0.806071	0.815174	DN
ACP4	Q9BZG2	OMIM:617297	Amelogenesis imperfecta, type IJ	AR	0.437671	1.10614	0.407787	0.204901	0.716254	0.702196	0.150708	0.78568	0.773976	GOF
ACP5	P13686	OMIM:607944	Spondyloenchondrodysplasia with immune dysregulation	AR	0.739788	1.13804	0.624623	0.271977	0.618083	0.691727	0.383339	0.493051	0.574196	DN
ACSF3	Q4G176	OMIM:614265	Combined malonic and methylmalonic aciduria	AR	0.602638	1.32525	0.480498	0.45791	0.538799	0.576016	0.43861	0.558125	0.594955	DN
ACSL4	O60488	OMIM:300387	Mental retardation, X-linked 63	Other	0.477377	0.932604	0.446984	0.634507	0.471632	0.411464	0.583884	0.524797	0.4638	LOF
ACTA1	P68133	OMIM:161800	Nemaline myopathy 3	AD/AR	0.500397	1.04392	0.494981	0.323316	0.604968	0.808435	0.318939	0.609756	0.811525	DN
ACTA1	P68133	OMIM:616852	Myopathy, scapulohumeroperoneal	AD	0.263518	0.876545	0.426604	0.323316	0.604968	0.808435	0.262253	0.673031	0.850126	DN
ACTA1	P68133	OMIM:620265	Congenital myopathy 2B, severe infantile, autosomal recessive	AR	0.815591	0.847	0.655681	0.323316	0.604968	0.808435	0.476401	0.44574	0.689068	DN
ACTA1	P68133	OMIM:620278	Congenital myopathy 2C, severe infantile, autosomal dominant	AD	0.408246	1.01276	0.395319	0.323316	0.604968	0.808435	0.238017	0.700822	0.865865	DN
ACTA2	P62736	OMIM:611788	Aortic aneurysm, familial thoracic 6	AD	0.540193	1.16442	0.504156	0.673948	0.341095	0.566886	0.677591	0.337368	0.5628	LOF
ACTB	P60709	OMIM:243310	Baraitser-Winter syndrome 1	AD	0.485296	1.03758	0.482867	0.790348	0.629776	0.469502	0.778762	0.645614	0.486607	LOF
ACTB	P60709	OMIM:607371	Dystonia, juvenile-onset	AD	0.588697	0.975339	0.547189	0.790348	0.629776	0.469502	0.819999	0.584661	0.422758	LOF
ACTB	P60709	OMIM:620470	Congenital smooth muscle hamartoma with or without hemihypertrophy	-	0.719205	1.53286	0.424023	0.790348	0.629776	0.469502	0.735118	0.697946	0.545904	LOF
ACTC1	P68032	OMIM:612098	Cardiomyopathy, familial hypertrophic, 11	AD	0.474324	1.04041	0.448224	0.526124	0.497522	0.695746	0.474208	0.549324	0.737879	DN
ACTC1	P68032	OMIM:612794	Atrial septal defect 5	AD	0.531648	1.0276	0.499783	0.526124	0.497522	0.695746	0.525907	0.497739	0.69593	DN
ACTC1	P68032	OMIM:613424	Cardiomyopathy, dilated, 1R	AD	0.518936	1.0276	0.484854	0.526124	0.497522	0.695746	0.510995	0.51267	0.70842	DN
ACTG1	P63261	OMIM:604717	Deafness, autosomal dominant 20	AD	0.45364	1.05573	0.436979	0.305504	0.532099	0.700116	0.254519	0.594356	0.7505	DN
ACTG1	P63261	OMIM:614583	Baraitser-Winter syndrome 2	AD	0.520021	1.07397	0.495326	0.305504	0.532099	0.700116	0.301551	0.536751	0.704027	DN
ACTG2	P63267	OMIM:155310	Visceral myopathy 1	AD	0.480152	1.16072	0.442761	0.322723	0.595397	0.818326	0.274631	0.649374	0.850052	DN
ACTG2	P63267	OMIM:619431	Megacystis-microcolon-intestinal hypoperistalsis syndrome 5	AD	0.540031	0.984616	0.535232	0.322723	0.595397	0.818326	0.354316	0.560985	0.79639	DN
ACTL6B	O94805	OMIM:618468	Epileptic encephalopathy, early infantile, 76	AR	0.790527	1.20136	0.623663	0.331782	0.676839	0.736949	0.451401	0.558273	0.628327	DN
ACTL6B	O94805	OMIM:618470	Intellectual developmental disorder with severe speech and ambulation defects	AD	0.613882	1.10827	0.564949	0.331782	0.676839	0.736949	0.392011	0.617278	0.683283	DN
ACTL7A	Q9Y615	OMIM:620499	Spermatogenic failure 86	AR	0.734973	1.70707	0.485844	0.362805	0.531779	0.623915	0.349816	0.545852	0.637109	DN
ACTN1	P12814	OMIM:615193	Bleeding disorder, platelet-type, 15	AD	0.465402	1.1665	0.432566	0.489498	0.778519	0.508532	0.422284	0.821779	0.575791	GOF
ACTN2	P35609	OMIM:612158	Cardiomyopathy, dilated, 1AA, with or without LVNC	AD	0.581062	1.06254	0.538538	0.422219	0.776094	0.605067	0.46028	0.748116	0.567625	GOF
ACTN4	O43707	OMIM:603278	Focal segmental glomerulosclerosis 1	AD	0.84254	1.71821	0.494564	0.596792	0.710401	0.433589	0.591549	0.714854	0.438937	GOF
ACVR1	Q04771	OMIM:135100	Fibrodysplasia ossificans progressiva	AD	0.587232	1.10498	0.55905	0.481254	0.647098	0.554978	0.540483	0.591217	0.495875	GOF
ACVRL1	P37023	OMIM:178600	Pulmonary hypertension, primary, 1	-	0.697297	1.1104	0.612128	0.308363	0.768425	0.721519	0.413014	0.677689	0.621458	GOF
ACVRL1	P37023	OMIM:187300	Telangiectasia, hereditary hemorrhagic, type 1	-	0.649877	0.754879	0.593425	0.308363	0.768425	0.721519	0.394212	0.694512	0.639655	GOF
ACVRL1	P37023	OMIM:600376	Telangiectasia, hereditary hemorrhagic, type 2	AD	0.727038	1.19938	0.592189	0.308363	0.768425	0.721519	0.39299	0.695597	0.640834	GOF
ADA	P00813	OMIM:102700	Severe combined immunodeficiency, autosomal recessive, T cell-negative, B cell-negative, NK cell-negative, due to adenosine deaminase deficiency	AR	0.772063	1.15071	0.621596	0.347557	0.610898	0.67245	0.466683	0.488692	0.55551	DN
ADA2	Q9NZK5	OMIM:182410	Sneddon syndrome	AR	0.72381	1.19754	0.603464	0.225716	0.60303	0.732217	0.307307	0.499547	0.642442	DN
ADA2	Q9NZK5	OMIM:615688	Vasculitis, autoinflammation, immunodeficiency, and hematologic defects syndrome	AR	0.77935	1.17228	0.62255	0.225716	0.60303	0.732217	0.324696	0.479442	0.623754	DN
ADAMTS13	Q76LX8	OMIM:274150	Thrombotic thrombocytopenic purpura, hereditary	AR	0.706198	1.05809	0.623895	0.262094	0.712352	0.671046	0.37075	0.598861	0.551518	GOF
ADAMTS17	Q8TE56	OMIM:613195	Weill-Marchesani syndrome 4	AR	0.787748	1.00056	0.654242	0.305533	0.624673	0.703172	0.454291	0.467967	0.555943	DN
ADAMTSL2	Q86TH1	OMIM:231050	Geleophysic dysplasia 1	AR	0.708533	1.09207	0.618319	0.336185	0.591851	0.690991	0.45068	0.472329	0.579894	DN
ADAMTSL2	Q86TH1	OMIM:601356	Lethal short-limb skeletal dysplasia, al Gazali type	-	0.825443	1.43294	0.535862	0.336185	0.591851	0.690991	0.368968	0.556736	0.659499	DN
ADAR	P55265	OMIM:127400	Dyschromatosis symmetrica hereditaria 1	AD	0.790359	1.29735	0.57693	0.463649	0.476121	0.572888	0.541038	0.399926	0.495865	LOF
ADAR	P55265	OMIM:615010	Aicardi-Goutieres syndrome 6	AR	0.655207	1.29028	0.527984	0.463649	0.476121	0.572888	0.491599	0.448275	0.545273	DN
ADARB1	P78563	OMIM:618862	Neurodevelopmental disorder with hypotonia, microcephaly, and seizures	AR	0.444103	1.05659	0.419375	0.706393	0.311476	0.430689	0.634737	0.385116	0.511572	LOF
ADCY5	O95622	OMIM:606703	Dyskinesia, familial, with facial myokymia	AD	0.365148	1.31442	0.364238	0.589792	0.72786	0.52733	0.451673	0.823582	0.660707	GOF
ADCY5	O95622	OMIM:619647	Dyskinesia with orofacial involvement, autosomal recessive	AR	0.754411	0.834109	0.645069	0.589792	0.72786	0.52733	0.723229	0.595406	0.380364	LOF
ADGRG1	Q9Y653	OMIM:606854	Polymicrogyria, bilateral frontoparietal	AR	0.723631	1.02472	0.633244	0.254855	0.695106	0.749767	0.371281	0.569042	0.634417	DN
ADGRV1	Q8WXG9	OMIM:605472	Usher syndrome, type IIC	AR	0.686186	0.819311	0.616524	0.341455	0.604671	0.694157	0.454626	0.487539	0.585358	DN
ADK	P55263	OMIM:614300	Hypermethioninemia due to adenosine kinase deficiency	AR	0.703506	1.0633	0.621772	0.283236	0.558593	0.696671	0.393794	0.434965	0.582834	DN
ADNP	Q9H2P0	OMIM:615873	Helsmoortel-van der Aa syndrome	AD	0.551789	0.944219	0.535433	0.846752	0.171733	0.190774	0.864282	0.152469	0.169812	LOF
ADPRS	Q9NX46	OMIM:618170	Neurodegeneration, childhood-onset, stress-induced, with variable ataxia and seizures	AR	0.61584	1.06096	0.56664	0.281839	0.633492	0.585297	0.339123	0.569319	0.519091	GOF
ADSL	P30566	OMIM:103050	Adenylosuccinase deficiency	AR	0.503486	0.930193	0.484228	0.397833	0.55016	0.693302	0.382816	0.565724	0.706555	DN
AFG3L2	Q9Y4W6	OMIM:610246	Spinocerebellar ataxia 28	AD	0.545849	1.42115	0.392984	0.281098	0.609038	0.814857	0.202006	0.706419	0.871766	DN
AFG3L2	Q9Y4W6	OMIM:614487	Spastic ataxia 5, autosomal recessive	AR	0.551603	1.11722	0.50439	0.281098	0.609038	0.814857	0.28466	0.604849	0.812193	DN
AFG3L2	Q9Y4W6	OMIM:618977	Optic atrophy 12	AD	0.58157	1.18115	0.515563	0.281098	0.609038	0.814857	0.293852	0.594114	0.805278	DN
AGA	P20933	OMIM:208400	Aspartylglucosaminuria	AR	0.740399	1.08028	0.633279	0.319451	0.639166	0.691487	0.447695	0.506359	0.564826	DN
AGL	P35573	OMIM:232400	Glycogen storage disease III	AR	0.72935	1.27353	0.58224	0.402767	0.348489	0.516965	0.484512	0.277346	0.434359	LOF
AGO1	Q9UL18	OMIM:620292	Neurodevelopmental disorder with language delay and behavioral abnormalities, with or without seizures	AD	0.571788	1.385	0.430745	0.762528	0.269727	0.238314	0.708432	0.32801	0.292529	LOF
AGO2	Q9UKV8	OMIM:619149	Lessel-Kreienkamp syndrome	AD	0.800118	1.14594	0.639189	0.763347	0.262026	0.291496	0.851063	0.166963	0.188471	LOF
AGPAT2	O15120	OMIM:608594	Lipodystrophy, congenital generalized, type 1	AR	0.788496	0.917624	0.653774	0.368557	0.586658	0.587941	0.524295	0.429105	0.430403	LOF
AGPS	O00116	OMIM:600121	Rhizomelic chondrodysplasia punctata, type 3	AR	0.454846	1.34833	0.343421	0.722656	0.365365	0.31769	0.576785	0.523964	0.470952	LOF
AGR2	O95994	OMIM:620233	Respiratory infections, recurrent, and failure to thrive with or without diarrhea	AR	0.67769	0.891079	0.610364	0.312746	0.517387	0.65835	0.416181	0.406304	0.551592	DN
AGRN	O00468	OMIM:615120	Myasthenic syndrome, congenital, 8	AR	0.881414	1.06513	0.653124	0.285845	0.678687	0.645057	0.429755	0.528705	0.491147	GOF
AGTPBP1	Q9UPW5	OMIM:618276	Neurodegeneration, childhood-onset, with cerebellar atrophy	AR	0.746473	1.16563	0.620976	0.485129	0.438935	0.422026	0.606874	0.323184	0.308284	LOF
AGXT	P21549	OMIM:259900	Hyperoxaluria, primary, type I	AR	0.628948	1.06525	0.5812	0.307583	0.5687	0.739168	0.381369	0.487215	0.671273	DN
AHCY	P23526	OMIM:613752	Hypermethioninemia with deficiency of S-adenosylhomocysteine hydrolase	AR	0.667823	0.864152	0.605022	0.353092	0.563701	0.679975	0.455359	0.457542	0.581083	DN
AHI1	Q8N157	OMIM:608629	Joubert syndrome 3	AR	0.825616	1.11863	0.645368	0.451359	0.690074	0.600746	0.599542	0.550261	0.452601	LOF
AICDA	Q9GZX7	OMIM:605258	Immunodeficiency with hyper-igm, type 2	AR	0.571075	0.931755	0.547333	0.23672	0.731308	0.718001	0.272724	0.692401	0.678016	GOF
AIFM1	O95831	OMIM:300232	Spondyloepimetaphyseal dysplasia, X-linked, with mental deterioration	Other	0.49479	1.66486	0.311493	0.674856	0.452165	0.386103	0.484275	0.645936	0.58162	GOF
AIFM1	O95831	OMIM:300614	Deafness, X-linked 5	Other	0.635327	1.02637	0.584525	0.674856	0.452165	0.386103	0.744903	0.369747	0.308936	LOF
AIFM1	O95831	OMIM:300816	Combined oxidative phosphorylation deficiency 6	Other	0.430367	0.853189	0.410516	0.674856	0.452165	0.386103	0.591072	0.542375	0.47455	LOF
AIFM1	O95831	OMIM:310490	Cowchock syndrome	Other	0.391127	1.24409	0.363514	0.674856	0.452165	0.386103	0.542419	0.591028	0.524087	GOF
AIPL1	Q9NZN9	OMIM:604393	Leber congenital amaurosis 4	AD/AR	0.799352	1.01259	0.654367	0.261615	0.751511	0.670979	0.40148	0.615004	0.518573	GOF
AIRE	O43918	OMIM:240300	Autoimmune polyendocrinopathy syndrome , type I, with or without reversible metaphyseal dysplasia	AD/AR	0.711771	1.28953	0.555333	0.428207	0.57117	0.456676	0.483274	0.516091	0.40228	GOF
AK1	P00568	OMIM:612631	Adenylate kinase deficiency, hemolytic anemia due to	AR	0.653187	0.911739	0.595782	0.214571	0.589694	0.812998	0.287068	0.493695	0.746814	DN
AK2	P54819	OMIM:267500	Reticular dysgenesia	AR	0.437448	1.11611	0.406066	0.273407	0.546052	0.762279	0.204621	0.637605	0.824258	DN
AKR1C2	P52895	OMIM:614279	46,xy sex reversal 8	AR	0.240839	0.806237	0.394779	0.250119	0.63787	0.761054	0.17869	0.729759	0.830015	DN
AKR1D1	P51857	OMIM:235555	Bile acid synthesis defect, congenital, 2	AR	0.771312	1.12166	0.638311	0.242106	0.679453	0.75624	0.360516	0.545677	0.637408	DN
AKT3	Q9Y243	OMIM:615937	Megalencephaly-Polymicrogyria-Polydactyly-Hydrocephalus syndrome 2	AD	0.497073	1.13802	0.511443	0.722185	0.449832	0.301997	0.731276	0.438531	0.292435	LOF
ALAS2	P22557	OMIM:300751	Anemia, sideroblastic, X-linked	Other	0.54497	1.05384	0.522721	0.673038	0.403372	0.409786	0.692728	0.38169	0.387983	LOF
ALDH18A1	P54886	OMIM:219150	Cutis laxa, autosomal recessive, type IIIA	AR	0.500193	0.972288	0.467506	0.37815	0.568667	0.729796	0.348063	0.600266	0.754683	DN
ALDH18A1	P54886	OMIM:601162	Spastic paraplegia 9A, autosomal dominant	AD	0.338036	1.08239	0.4145	0.37815	0.568667	0.729796	0.300945	0.65063	0.792322	DN
ALDH18A1	P54886	OMIM:616586	Spastic paraplegia 9B, autosomal recessive	AR	0.591911	0.898856	0.549835	0.37815	0.568667	0.729796	0.426193	0.519093	0.6886	DN
ALDH18A1	P54886	OMIM:616603	Cutis laxa, autosomal dominant 3	AD	0.44224	0.875685	0.458799	0.37815	0.568667	0.729796	0.340159	0.608639	0.761109	DN
ALDH1A2	O94788	OMIM:620025	Diaphragmatic hernia 4, with cardiovascular defects	AR	0.361551	0.825595	0.394779	0.346113	0.618282	0.668213	0.256653	0.712904	0.755356	DN
ALDH1A3	P47895	OMIM:615113	Microphthalmia, isolated 8	AR	0.700705	1.0631	0.619605	0.261487	0.673824	0.76253	0.365776	0.559136	0.663455	DN
ALDH3A2	P51648	OMIM:270200	Sjogren-Larsson syndrome	AR	0.732405	1.2549	0.584663	0.196192	0.748083	0.792605	0.255722	0.678409	0.730814	DN
ALDH5A1	P51649	OMIM:271980	Succinic semialdehyde dehydrogenase deficiency	AR	0.699008	1.1101	0.611799	0.299206	0.6367	0.751819	0.402225	0.526523	0.657789	DN
ALDH6A1	Q02252	OMIM:614105	Methylmalonate semialdehyde dehydrogenase deficiency	AR	0.621615	0.908139	0.573388	0.325749	0.586361	0.775184	0.393699	0.513311	0.71953	DN
ALDH7A1	P49419	OMIM:266100	Epilepsy, pyridoxine-dependent	AR	0.643611	1.17094	0.567368	0.435173	0.62933	0.660922	0.502586	0.564199	0.597795	DN
ALDOA	P04075	OMIM:611881	Glycogen storage disease XII	AR	0.5433	0.941112	0.507286	0.253867	0.570426	0.718465	0.259427	0.56327	0.712532	DN
ALDOB	P05062	OMIM:229600	Fructose intolerance, hereditary	AR	0.873584	1.045	0.655681	0.288307	0.449539	0.755907	0.435483	0.300138	0.619225	DN
ALG1	Q9BT22	OMIM:608540	Congenital disorder of glycosylation, type Ik	AR	0.629637	1.08461	0.577495	0.372229	0.51562	0.58092	0.44765	0.437824	0.503513	DN
ALG11	Q2TAA5	OMIM:613661	Congenital disorder of glycosylation, type Ip	AR	0.777636	1.26914	0.597635	0.398774	0.500514	0.606793	0.496261	0.402859	0.509556	DN
ALG12	Q9BV10	OMIM:607143	Congenital disorder of glycosylation, type Ig	AR	0.652819	0.972943	0.594996	0.292875	0.601916	0.668786	0.378292	0.507199	0.578847	DN
ALG13	Q9NP73	OMIM:300884	Epileptic encephalopathy, early infantile, 36	Other	0.736174	1.36133	0.502074	0.777104	0.338073	0.278551	0.778538	0.336219	0.276887	LOF
ALG2	Q9H553	OMIM:607906	Congenital disorder of glycosylation, type Ii	AR	0.509604	0.798471	0.476319	0.274503	0.593959	0.678074	0.256033	0.616602	0.698408	DN
ALG3	Q92685	OMIM:601110	Congenital disorder of glycosylation, type Id	AR	0.685558	0.987379	0.615019	0.352268	0.576667	0.631569	0.464901	0.460246	0.517617	DN
ALG6	Q9Y672	OMIM:603147	Congenital disorder of glycosylation, type Ic	AR	0.689792	1.07476	0.613636	0.272422	0.559585	0.686434	0.372912	0.444444	0.579538	DN
ALG8	Q9BVK2	OMIM:608104	Congenital disorder of glycosylation, type Ih	AR	0.521932	1.06829	0.497027	0.2346	0.571032	0.747262	0.232471	0.573943	0.749501	DN
ALK	Q9UM73	OMIM:167000	Ovarian cancer	-	0.289747	0.781257	0.450474	0.304341	0.72225	0.694179	0.263964	0.760315	0.734678	GOF
ALK	Q9UM73	OMIM:613014		-	0.583954	1.13114	0.550245	0.304341	0.72225	0.694179	0.348633	0.680048	0.64978	GOF
ALOX12B	O75342	OMIM:242100	Ichthyosis, congenital, autosomal recessive 2	AR	0.712454	1.08663	0.622855	0.256905	0.701643	0.617345	0.363447	0.587454	0.494153	GOF
ALOXE3	Q9BYJ1	OMIM:606545	Ichthyosis, congenital, autosomal recessive 3	AR	0.858411	1.10747	0.647112	0.354693	0.629472	0.524696	0.501974	0.480905	0.375779	LOF
ALPL	P05186	OMIM:146300	Hypophosphatasia, adult	AD/AR	0.631123	1.06893	0.580903	0.227024	0.599129	0.742372	0.289316	0.51883	0.675211	DN
ALPL	P05186	OMIM:241500	Hypophosphatasia, infantile	AR	0.510178	1.01742	0.476319	0.227024	0.599129	0.742372	0.210821	0.621667	0.760082	DN
ALPL	P05186	OMIM:241510	Hypophosphatasia, childhood	AR	0.515862	1.0044	0.48222	0.227024	0.599129	0.742372	0.214781	0.616091	0.755744	DN
ALS2	Q96Q42	OMIM:205100	Amyotrophic lateral sclerosis 2, juvenile	AR	0.884522	1.05345	0.654887	0.369495	0.594673	0.567866	0.526527	0.436034	0.409159	LOF
ALS2	Q96Q42	OMIM:607225	Spastic paralysis, infantile-onset ascending	AR	0.968985	1.19082	0.627762	0.369495	0.594673	0.567866	0.497061	0.465228	0.437952	LOF
ALX3	O95076	OMIM:136760	Frontonasal dysplasia 1	AR	0.801409	0.971726	0.655681	0.535098	0.485589	0.729779	0.686699	0.33142	0.586471	LOF
ALX4	Q9H161	OMIM:609597	Parietal foramina 2	AD	0.518836	1.23829	0.441992	0.652553	0.395968	0.608519	0.598014	0.452838	0.662437	DN
AMHR2	Q16671	OMIM:261550	Persistent mullerian duct syndrome, types I and II	AR	0.597108	1.11043	0.545252	0.314241	0.765984	0.643941	0.354604	0.731897	0.601329	GOF
AMN	Q9BXJ7	OMIM:618882	Imerslund-Grasbeck syndrome 2	AR	0.555284	1.01628	0.517618	0.219976	0.669512	0.658775	0.232312	0.65373	0.642754	GOF
AMPD2	Q01433	OMIM:615809	Pontocerebellar hypoplasia, type 9	AR	0.549509	1.16709	0.497662	0.378538	0.604725	0.62643	0.37634	0.606958	0.628616	DN
AMT	P48728	OMIM:605899	Glycine encephalopathy	-	0.679447	1.20048	0.581023	0.340365	0.732149	0.74464	0.417099	0.663422	0.677707	DN
AMT	P48728	OMIM:620398	Glycine encephalopathy 2	AR	0.753507	0.897241	0.642062	0.340365	0.732149	0.74464	0.480673	0.603778	0.619141	DN
ANG	P03950	OMIM:611895	Amyotrophic lateral sclerosis 9	AD	0.307987	1.12892	0.382013	0.188161	0.402473	0.77972	0.125317	0.521447	0.851327	DN
ANK1	P16157	OMIM:182900	Spherocytosis, type 1	AD/AR	0.962339	0.957341	0.655681	0.683106	0.514264	0.434724	0.804111	0.357315	0.287673	LOF
ANKH	Q9HCJ1	OMIM:123000	Craniometaphyseal dysplasia	AD	0.838426	1.52578	0.503956	0.313189	0.619685	0.685025	0.316603	0.615949	0.681601	DN
ANKRD11	Q6UB99	OMIM:148050	KBG syndrome	AD	0.610528	1.09891	0.570853	0.888804	0.161574	0.245825	0.914034	0.126541	0.196813	LOF
ANKRD17	O75179	OMIM:619504	Chopra-Amiel-Gordon syndrome	AD	0.645095	0.930402	0.597931	0.891847	0.249749	0.166859	0.924603	0.182903	0.118689	LOF
ANO10	Q9NW15	OMIM:613728	Spinocerebellar ataxia, autosomal recessive 10	AR	0.91872	1.03453	0.655681	0.261791	0.7622	0.665507	0.403098	0.627305	0.510955	GOF
ANO3	Q9BYT9	OMIM:615034	Dystonia 24	AD	0.612238	1.11373	0.5563	0.228879	0.792118	0.797132	0.27121	0.752424	0.758103	DN
ANO5	Q75V66	OMIM:166260	Gnathodiaphyseal dysplasia	AD	0.556178	1.12008	0.519613	0.234182	0.758083	0.723248	0.248551	0.743398	0.707265	GOF
ANO5	Q75V66	OMIM:611307	Muscular dystrophy, limb-girdle, type 2L	AR	0.603368	1.10529	0.557736	0.234182	0.758083	0.723248	0.278309	0.713045	0.674509	GOF
ANOS1	P23352	OMIM:308700	Hypogonadotropic hypogonadism 1 with or without anosmia	Other	0.660347	0.867277	0.60012	0.517332	0.402614	0.55859	0.616642	0.309908	0.457472	LOF
ANTXR2	P58335	OMIM:228600	Hyaline fibromatosis syndrome	AR	0.723624	1.02859	0.629624	0.285244	0.787509	0.723839	0.404201	0.685544	0.606585	GOF
AP1B1	Q10567	OMIM:242150	Ichthyosiform erythroderma, corneal involvement, and deafness	AR	0.606875	1.52077	0.411147	0.603522	0.363857	0.369369	0.515229	0.450306	0.456188	LOF
AP3B1	O00203	OMIM:608233	Hermansky-Pudlak syndrome 2	AR	0.643572	0.792922	0.589277	0.415388	0.44218	0.605318	0.504811	0.355879	0.516668	DN
AP4M1	O00189	OMIM:612936	Spastic paraplegia 50, autosomal recessive	AR	0.96418	1.1843	0.629498	0.536802	0.389492	0.437945	0.663189	0.272989	0.314413	LOF
APC	P25054	OMIM:175100	Adenomatous polyposis coli	AD	0.590596	1.22297	0.527618	0.809377	0.357596	0.38151	0.825858	0.332611	0.355779	LOF
APOA1	P02647	OMIM:105200	Amyloidosis, familial visceral	AD	0.696597	1.68669	0.430127	0.112032	0.708484	0.523436	0.0869477	0.763031	0.592702	GOF
APOB	P04114	OMIM:143890	Hypercholesterolemia, familial, 1	-	0.507706	1.57893	0.320094	0.326729	0.303199	0.737083	0.185979	0.480317	0.856215	DN
APOB	P04114	OMIM:144010	Hypercholesterolemia, familial, 2	AD	0.564968	1.4536	0.38778	0.326729	0.303199	0.737083	0.235111	0.407223	0.815705	DN
APOB	P04114	OMIM:615558	Hypobetalipoproteinemia, familial, 1	AR	0.50322	1.30304	0.427847	0.326729	0.303199	0.737083	0.266264	0.367846	0.789432	DN
APOE	P02649	OMIM:611771	Lipoprotein glomerulopathy	Other	0.863798	1.42443	0.538784	0.132942	0.767138	0.763721	0.151904	0.738227	0.734533	GOF
APOE	P02649	OMIM:617347		-	0.477234	1.46707	0.31645	0.132942	0.767138	0.763721	0.0662776	0.876788	0.874717	GOF
APP	P05067	OMIM:104300	Alzheimer disease	AD	0.367217	2.78835	0.268772	0.375823	0.69199	0.783251	0.181209	0.859398	0.907675	DN
APRT	P07741	OMIM:614723	Adenine phosphoribosyltransferase deficiency	AR	0.729674	0.940301	0.635217	0.397258	0.544997	0.565929	0.534386	0.407529	0.42815	LOF
AQP2	P41181	OMIM:125800	Diabetes insipidus, nephrogenic, 2	AD/AR	0.604214	1.21204	0.526975	0.239238	0.867358	0.750725	0.259445	0.854432	0.729971	GOF
AQP5	P55064	OMIM:600231	Palmoplantar keratoderma, Bothnian type	AD	0.568964	1.43901	0.407189	0.20123	0.838702	0.80748	0.147515	0.883315	0.859279	GOF
AR	P10275	OMIM:300068	Androgen insensitivity syndrome	Other	0.709119	1.1035	0.616509	0.850154	0.375851	0.337461	0.901194	0.272504	0.240601	LOF
AR	P10275	OMIM:312300	Reifenstein syndrome	Other	0.626267	1.1009	0.571183	0.850154	0.375851	0.337461	0.883138	0.311337	0.276616	LOF
AR	P10275	OMIM:313200	Spinal and bulbar muscular atrophy, X-linked 1	Other	0.636859	0.905284	0.587711	0.850154	0.375851	0.337461	0.889959	0.296983	0.263251	LOF
ARF1	P84077	OMIM:618185	Periventricular nodular heterotopia 8	AD	0.556079	0.897973	0.551646	0.658454	0.480419	0.555322	0.70344	0.42906	0.503719	LOF
ARG1	P05089	OMIM:207800	Argininemia	AR	0.577177	1.15918	0.522714	0.318622	0.483901	0.74952	0.338678	0.461243	0.732067	DN
ARHGEF9	O43307	OMIM:300607	Developmental and epileptic encephalopathy 8	Other	0.771547	0.918677	0.647756	0.706675	0.518498	0.310202	0.81585	0.369314	0.196492	LOF
ARID1A	O14497	OMIM:614607	Coffin-Siris syndrome 2	AD	0.865204	1.26841	0.599369	0.90637	0.160881	0.145169	0.93541	0.113596	0.101941	LOF
ARID1B	Q8NFD5	OMIM:135900	Coffin-Siris syndrome 1	AD	0.767238	0.964682	0.633911	0.911056	0.156782	0.15186	0.946629	0.0969657	0.0937129	LOF
ARL13B	Q3SXY8	OMIM:612291	Joubert syndrome 8	AR	0.690669	1.15323	0.597987	0.306292	0.808132	0.703259	0.396414	0.739011	0.614385	GOF
ARL6	Q9H0F7	OMIM:600151	Bardet-Biedl syndrome 3	AR	0.666363	1.11659	0.594263	0.259462	0.723366	0.78377	0.339135	0.640976	0.712213	DN
ARL6	Q9H0F7	OMIM:613575	Retinitis pigmentosa 55	AR	0.589025	1.08967	0.542003	0.259462	0.723366	0.78377	0.293103	0.688435	0.753871	DN
ARMC12	Q5T9G4	OMIM:620744	Spermatogenic failure 90	AR	0.869274	1.57354	0.503621	0.254161	0.6844	0.66461	0.256916	0.681263	0.661374	GOF
ARMC5	Q96C12	OMIM:615954	ACTH-independent macronodular adrenal hyperplasia 2	AD	0.882329	1.18884	0.628284	0.385248	0.711217	0.489385	0.514379	0.593014	0.361853	GOF
ARMC9	Q7Z3E5	OMIM:617622	Joubert syndrome 30	AR	0.786867	1.08915	0.648566	0.427688	0.586336	0.596217	0.579678	0.434405	0.444476	LOF
ARSB	P15848	OMIM:253200	Mucopolysaccharidosis, type VI	AR	0.726462	1.08264	0.626286	0.275134	0.62149	0.717902	0.388787	0.49489	0.602948	DN
ARSG	Q96EG1	OMIM:618144	Usher syndrome, type IV	AR	0.878902	0.945313	0.655681	0.29	0.587142	0.656029	0.437509	0.427528	0.500385	DN
ARSL	P51690	OMIM:302950	Chondrodysplasia punctata 1, X-linked recessive	Other	0.623614	0.976551	0.574889	0.325587	0.548631	0.633253	0.394989	0.473354	0.560791	DN
ARX	Q96QS3	OMIM:300004	Corpus callosum, agenesis of, with abnormal genitalia	Other	0.444494	1.26543	0.367713	0.85342	0.284575	0.321571	0.772	0.406166	0.449048	LOF
ARX	Q96QS3	OMIM:300215	Lissencephaly, X-linked, 2	Other	0.553391	1.20004	0.499205	0.85342	0.284575	0.321571	0.853022	0.285223	0.322265	LOF
ARX	Q96QS3	OMIM:300419	Mental retardation, X-linked, with or without seizures, arx-related	Other	0.735864	0.974001	0.637108	0.85342	0.284575	0.321571	0.910887	0.184716	0.212588	LOF
ARX	Q96QS3	OMIM:308350	Developmental and epileptic encephalopathy 1	Other	0.753134	1.18998	0.612572	0.85342	0.284575	0.321571	0.902015	0.201007	0.230641	LOF
ASAH1	Q13510	OMIM:159950	Spinal muscular atrophy with progressive myoclonic epilepsy	AR	0.436051	1.11158	0.419774	0.340284	0.545433	0.586851	0.271756	0.623853	0.662547	DN
ASAH1	Q13510	OMIM:228000	Farber lipogranulomatosis	AR	0.697226	1.05405	0.619766	0.340284	0.545433	0.586851	0.45674	0.424013	0.465656	DN
ASCC3	Q8N3C0	OMIM:620700	Intellectual developmental disorder, autosomal recessive 81	AR	0.755143	1.20587	0.60601	0.338194	0.535977	0.673734	0.440094	0.428882	0.57311	DN
ASL	P04424	OMIM:207900	Argininosuccinic aciduria	AR	0.550719	1.00656	0.535586	0.326244	0.610037	0.743076	0.358326	0.575636	0.714926	DN
ASNS	P08243	OMIM:615574	Asparagine synthetase deficiency	AR	0.608809	1.06118	0.565411	0.288998	0.66775	0.72745	0.345902	0.607037	0.672292	DN
ASPA	P45381	OMIM:271900	Canavan disease	AR	0.696518	1.09938	0.612729	0.298299	0.427399	0.625612	0.402126	0.320545	0.513657	DN
ASS1	P00966	OMIM:215700	Citrullinemia, classic	AR	0.52688	1.22831	0.463233	0.338783	0.562146	0.698146	0.306602	0.598017	0.728261	DN
ATF6	P18850	OMIM:616517	Achromatopsia 7	AR	0.6435	1.00237	0.593318	0.441904	0.235319	0.700728	0.536002	0.174191	0.61611	DN
ATG7	O95352	OMIM:619422	Spinocerebellar ataxia, autosomal recessive 31	AR	0.555326	1.00921	0.517618	0.308332	0.487283	0.654244	0.323567	0.469692	0.638127	DN
ATL1	Q8WXF7	OMIM:182600	Spastic paraplegia 3, autosomal dominant	AD	0.51357	1.39455	0.379121	0.464486	0.632618	0.569413	0.346247	0.738221	0.684113	GOF
ATM	Q13315	OMIM:114480	Breast cancer	AD	0.583632	1.00108	0.58528	0.317537	0.432325	0.646042	0.396367	0.350496	0.563948	DN
ATM	Q13315	OMIM:208900	Ataxia-telangiectasia	AR	0.666162	0.975264	0.61222	0.317537	0.432325	0.646042	0.42349	0.325409	0.536195	DN
ATM	Q13315	OMIM:613659	Gastric cancer, somatic	-	0.424696	0.857323	0.40694	0.317537	0.432325	0.646042	0.242	0.526041	0.726774	DN
ATOH7	Q8N100	OMIM:221900	Persistent hyperplastic primary vitreous, autosomal recessive	AR	0.639529	1.73916	0.434275	0.546192	0.470303	0.617517	0.480227	0.536312	0.677751	DN
ATP13A2	Q9NQ11	OMIM:606693	Kufor-Rakeb syndrome	AR	0.931168	1.03015	0.655681	0.256634	0.756361	0.730875	0.396653	0.619806	0.58782	GOF
ATP1A1	P05023	OMIM:618036	Charcot-Marie-Tooth disease, axonal, type 2DD	AD	0.631281	1.06304	0.583039	0.602839	0.593278	0.441835	0.679739	0.510566	0.361472	LOF
ATP1A1	P05023	OMIM:618314	Hypomagnesemia, seizures, and mental retardation 2	AD	0.552205	1.22466	0.4816	0.602839	0.593278	0.441835	0.585083	0.610917	0.460064	GOF
ATP1A2	P50993	OMIM:104290	Alternating hemiplegia of childhood 1	AD	0.585461	1.14598	0.52802	0.20155	0.824774	0.804799	0.220211	0.807964	0.786568	GOF
ATP1A2	P50993	OMIM:602481	Migraine, familial hemiplegic, 2	AD	0.535922	1.03387	0.502818	0.20155	0.824774	0.804799	0.20337	0.823139	0.803022	GOF
ATP1A2	P50993	OMIM:619602	Fetal akinesia, respiratory insufficiency, microcephaly, polymicrogyria, and dysmorphic facies	AR	0.882189	0.863525	0.655681	0.20155	0.824774	0.804799	0.32464	0.711961	0.684052	GOF
ATP1A2	P50993	OMIM:619605	Developmental and epileptic encephalopathy 98	AD	0.746254	1.15263	0.618214	0.20155	0.824774	0.804799	0.290149	0.744037	0.718005	GOF
ATP1A3	P13637	OMIM:128235	Dystonia 12	AD	0.654164	1.30734	0.522422	0.613862	0.657199	0.404491	0.634907	0.636704	0.38307	GOF
ATP1A3	P13637	OMIM:601338	Cerebellar ataxia, areflexia, pes cavus, optic atrophy, and sensorineural hearing loss	AD	0.800092	1.35675	0.555977	0.613862	0.657199	0.404491	0.665616	0.604915	0.351686	LOF
ATP1A3	P13637	OMIM:614820	Alternating hemiplegia of childhood 2	AD	0.595233	1.37699	0.450502	0.613862	0.657199	0.404491	0.565849	0.700458	0.453102	GOF
ATP1A3	P13637	OMIM:619606	Developmental and epileptic encephalopathy 99	AD	0.628247	1.2915	0.51571	0.613862	0.657199	0.404491	0.628652	0.6429	0.389444	GOF
ATP2A1	O14983	OMIM:601003	Brody myopathy	AR	0.529679	1.04236	0.494626	0.199632	0.836223	0.784186	0.196219	0.839146	0.787802	GOF
ATP2A2	P16615	OMIM:124200	Darier-White disease	AD	0.700777	1.18828	0.595288	0.546923	0.620342	0.479878	0.639712	0.526259	0.385469	LOF
ATP2B1	P20020	OMIM:619910	Intellectual developmental disorder, autosomal dominant 66	AD	0.604752	1.23733	0.517603	0.672281	0.662733	0.362373	0.687609	0.646812	0.346259	LOF
ATP2C1	P98194	OMIM:169600	Benign chronic pemphigus	AD	0.883859	0.803211	0.655681	0.521552	0.668467	0.550848	0.674886	0.514284	0.391739	LOF
ATP5F1A	P25705	OMIM:620358	Mitochondrial complex V (ATP synthase) deficiency, nuclear type 4A	AD	0.598582	1.17022	0.532877	0.478407	0.465749	0.695864	0.511316	0.433173	0.667296	DN
ATP5MC3	P48201	OMIM:619681	Dystonia, early-onset, and/or spastic paraplegia	AD	0.622222	1.13298	0.559902	0.29641	0.599245	0.903145	0.348943	0.540302	0.879944	DN
ATP6AP1	Q15904	OMIM:300972	Immunodeficiency 47	Other	0.848656	0.970796	0.655681	0.708032	0.273857	0.303935	0.821999	0.165309	0.186527	LOF
ATP6V0A1	Q93050	OMIM:619970	Developmental and epileptic encephalopathy 104	AD	0.598834	1.28878	0.493404	0.473981	0.611538	0.568941	0.467408	0.617787	0.5754	GOF
ATP6V0A4	Q9HBG4	OMIM:602722	Distal renal tubular acidosis 3, with or without sensorineural hearing loss	AR	0.717643	1.10983	0.621785	0.277625	0.707162	0.684447	0.38719	0.59496	0.568848	GOF
ATP6V0C	P27449	OMIM:620465	Epilepsy, early-onset, 3, with or without developmental delay	AD	0.610936	1.12095	0.556475	0.344527	0.679955	0.7319	0.397398	0.628712	0.685123	DN
ATP6V1A	P38606	OMIM:618012	Developmental and epileptic encephalopathy 93	AD	0.603536	1.11639	0.551348	0.593046	0.371182	0.464531	0.641686	0.324478	0.413811	LOF
ATP6V1B1	P15313	OMIM:267300	Renal tubular acidosis, distal, with progressive nerve deafness	AR	0.649735	0.910715	0.592956	0.295643	0.592337	0.777331	0.379438	0.499359	0.705573	DN
ATP6V1B2	P21281	OMIM:616455	Zimmermann-Laband syndrome 2	AD	0.677045	0.998961	0.611158	0.648977	0.339231	0.483604	0.743974	0.246215	0.37337	LOF
ATP7A	Q04656	OMIM:300489	Spinal muscular atrophy, distal, X-linked 3	Other	0.595303	1.18431	0.526268	0.579054	0.596554	0.499872	0.604455	0.571006	0.473604	LOF
ATP7A	Q04656	OMIM:304150	Occipital horn syndrome	Other	0.341148	0.938338	0.426604	0.579054	0.596554	0.499872	0.505793	0.665265	0.57327	GOF
ATP7A	Q04656	OMIM:309400	Menkes disease	Other	0.525673	1.31121	0.424377	0.579054	0.596554	0.499872	0.503515	0.667291	0.575498	GOF
ATP7B	P35670	OMIM:277900	Wilson disease	AR	0.659141	1.22739	0.555244	0.393363	0.695755	0.684395	0.447367	0.646864	0.634637	GOF
ATP8A2	Q9NTI2	OMIM:615268	Cerebellar ataxia, mental retardation, and dysequilibrium syndrome4	AR	0.398418	1.28181	0.354634	0.231618	0.780199	0.781842	0.142103	0.865943	0.867055	DN
ATP8B1	O43520	OMIM:211600	Cholestasis, progressive familial intrahepatic 1	AR	0.681171	1.00019	0.612541	0.203498	0.750189	0.766361	0.287702	0.655119	0.674777	DN
ATP8B1	O43520	OMIM:243300	Cholestasis, benign recurrent intrahepatic 1	AR	0.755035	1.01975	0.645069	0.203498	0.750189	0.766361	0.317098	0.622974	0.643467	DN
ATRX	P46100	OMIM:301040	Alpha-Thalassemia/mental retardation syndrome, X-linked	Other	0.675307	1.19221	0.579368	0.771017	0.155188	0.303527	0.822626	0.117673	0.240354	LOF
ATRX	P46100	OMIM:309580	Intellectual disability-hypotonic facies syndrome, X-linked	Other	0.705778	1.10279	0.616318	0.771017	0.155188	0.303527	0.843962	0.102622	0.213407	LOF
AUH	Q13825	OMIM:250950	3-methylglutaconic aciduria, type I	AR	0.607195	1.16486	0.541186	0.311612	0.619326	0.706526	0.348083	0.579707	0.671164	DN
AVIL	O75366	OMIM:618594	Nephrotic syndrome, type 21	AR	0.630872	0.961788	0.580298	0.173376	0.739954	0.616027	0.224803	0.672989	0.537112	GOF
AVP	P01185	OMIM:125700	Diabetes insipidus, Neurohypophyseal type	AD	0.807719	1.46955	0.486812	0.268188	0.582	0.661381	0.25796	0.594778	0.673095	DN
AVPR2	P30518	OMIM:304800	Diabetes insipidus, nephrogenic, X-linked	Other	0.696329	1.14957	0.602098	0.322891	0.861346	0.710098	0.41914	0.804129	0.618137	GOF
B3GALT6	Q96L58	OMIM:271640	Spondyloepimetaphyseal dysplasia with joint laxity, type 1, with or without fractures	AR	0.602903	0.986442	0.558531	0.26361	0.720914	0.644642	0.311721	0.67124	0.589129	GOF
B3GALT6	Q96L58	OMIM:615349	Ehlers-Danlos syndrome, spondylodysplastic type, 2	AR	0.496729	1.05349	0.46418	0.26361	0.720914	0.644642	0.236707	0.748857	0.676798	GOF
B3GAT3	O94766	OMIM:245600	Multiple joint dislocations, short stature, craniofacial dysmorphism, with or without congenital heart defects	AR	0.721413	0.998961	0.63265	0.348775	0.560552	0.578919	0.479804	0.425509	0.443921	LOF
B4GALNT1	Q00973	OMIM:609195	Spastic paraplegia 26, autosomal recessive	AR	0.563153	1.08606	0.52009	0.33812	0.597006	0.574449	0.356341	0.57752	0.554686	GOF
B4GALT7	Q9UBV7	OMIM:130070	Ehlers-Danlos syndrome, spondylodysplastic type, 1	AR	0.865525	0.995068	0.655681	0.356645	0.579657	0.631617	0.513535	0.420008	0.473787	LOF
B9D2	Q9BPU9	OMIM:614175	Meckel syndrome, type 10	AR	0.576149	0.974161	0.536383	0.413547	0.582819	0.599636	0.449292	0.547002	0.564184	DN
BAAT	Q14032	OMIM:619232	Bile acid conjugation defect 1	AR	0.692377	1.11696	0.608339	0.261552	0.434283	0.682546	0.354897	0.330764	0.580581	DN
BAG3	O95817	OMIM:613881	Cardiomyopathy, dilated, 1HH	AD	0.687426	0.939329	0.616045	0.524556	0.414502	0.425138	0.639016	0.30615	0.315504	LOF
BAP1	Q92560	OMIM:614327	Tumor predisposition syndrome	AD	0.474616	1.21756	0.409382	0.769779	0.3445	0.291251	0.69858	0.431242	0.372198	LOF
BAP1	Q92560	OMIM:619762	Kury-Isidor syndrome	AD	0.520179	1.81592	0.332409	0.769779	0.3445	0.291251	0.624749	0.513498	0.452145	LOF
BARD1	Q99728	OMIM:114480	Breast cancer	AD	0.733207	1.12771	0.625207	0.577229	0.267632	0.465562	0.694897	0.179701	0.343062	LOF
BBS1	Q8NFJ9	OMIM:209900	Bardet-Biedl syndrome 1	AR	0.659899	1.08634	0.594518	0.410276	0.439982	0.599232	0.504963	0.348893	0.504898	LOF
BBS10	Q8TAM1	OMIM:615987	Bardet-Biedl syndrome 10	AR	0.741786	1.07537	0.636633	0.423352	0.313996	0.529585	0.562607	0.207135	0.391193	LOF
BBS12	Q6ZW61	OMIM:615989	Bardet-Biedl syndrome 12	AR	0.771911	0.94212	0.650319	0.332181	0.425601	0.586792	0.480536	0.284904	0.432975	LOF
BBS2	Q9BXC9	OMIM:615981	Bardet-Biedl syndrome 2	AR	0.728339	1.13708	0.620123	0.471233	0.36378	0.495971	0.592637	0.259404	0.376088	LOF
BBS2	Q9BXC9	OMIM:616562	Retinitis pigmentosa 74	AR	0.81788	1.00296	0.655681	0.471233	0.36378	0.495971	0.629229	0.230924	0.340689	LOF
BBS4	Q96RK4	OMIM:615982	Bardet-Biedl syndrome 4	AR	0.699377	0.878485	0.622461	0.398825	0.655923	0.624145	0.522396	0.536229	0.501793	GOF
BBS5	Q8N3I7	OMIM:615983	Bardet-Biedl syndrome 5	AR	0.936093	0.906905	0.655681	0.335341	0.477717	0.607764	0.489997	0.324471	0.448636	LOF
BBS7	Q8IWZ6	OMIM:615984	Bardet-Biedl syndrome 7	AR	0.700219	1.43573	0.495476	0.357784	0.425184	0.572406	0.353637	0.429613	0.576829	DN
BBS9	Q3SYG4	OMIM:615986	Bardet-Biedl syndrome 9	AR	0.920143	0.948267	0.655681	0.379725	0.48018	0.600548	0.538273	0.326638	0.441184	LOF
BCHE	P06276	OMIM:617936	Butyrylcholinesterase deficiency	AR	0.728865	0.920635	0.63567	0.274297	0.632747	0.64557	0.3974	0.49685	0.510749	DN
BCKDHA	P12694	OMIM:248600	Maple syrup urine disease	AR	0.697189	1.11	0.611838	0.304823	0.609587	0.7046	0.408688	0.497633	0.602108	DN
BCKDHB	P21953	OMIM:248600	Maple syrup urine disease	-	0.587975	1.02165	0.548939	0.36313	0.572683	0.647337	0.409648	0.524087	0.60132	DN
BCKDHB	P21953	OMIM:620698	Maple syrup urine disease, type Ib	AR	0.599674	1.15026	0.541279	0.36313	0.572683	0.647337	0.402199	0.531785	0.608702	DN
BCL11A	Q9H165	OMIM:617101	Intellectual developmental disorder with persistence of fetal hemoglobin	AD	0.676834	1.88699	0.441964	0.851623	0.199398	0.316868	0.819682	0.239237	0.36935	LOF
BCS1L	Q9Y276	OMIM:124000	Mitochondrial complex III deficiency, nuclear type 1	AR	0.543614	1.11784	0.510109	0.364301	0.468891	0.697297	0.373717	0.458834	0.688694	DN
BCS1L	Q9Y276	OMIM:262000	Bjornstad syndrome	AR	0.438491	1.17734	0.413657	0.364301	0.468891	0.697297	0.287898	0.555834	0.765546	DN
BCS1L	Q9Y276	OMIM:603358	Gracile syndrome	AR	0.479402	1.06982	0.455052	0.364301	0.468891	0.697297	0.323656	0.513917	0.733946	DN
BEST1	O76090	OMIM:153700	Macular dystrophy, vitelliform, 2	AD	0.499325	1.32045	0.4084	0.280428	0.815669	0.755346	0.211998	0.865047	0.817263	GOF
BEST1	O76090	OMIM:193220	Vitreoretinochoroidopathy	AD	0.197973	1.19834	0.382019	0.280428	0.815669	0.755346	0.19414	0.877424	0.833178	GOF
BEST1	O76090	OMIM:611809	Bestrophinopathy, autosomal recessive	AR	0.659449	1.06352	0.598415	0.280428	0.815669	0.755346	0.367379	0.748083	0.674469	GOF
BEST1	O76090	OMIM:613194	Retinitis pigmentosa-50	AD	0.604703	0.804981	0.560196	0.280428	0.815669	0.755346	0.331728	0.776488	0.707934	GOF
BHLHA9	Q7RTU4	OMIM:609432	Syndactyly, mesoaxial synostotic, with phalangeal reduction	AR	0.674319	1.70479	0.436115	0.60707	0.583347	0.522482	0.544399	0.644162	0.585874	GOF
BICD2	Q8TD16	OMIM:615290	Spinal muscular atrophy, lower extremity-predominant, 2, autosomaldominant	AD	0.598678	1.16328	0.54215	0.66461	0.483754	0.571183	0.701176	0.441764	0.529386	LOF
BICD2	Q8TD16	OMIM:618291	Spinal muscular atrophy, lower extremity-predominant, 2B, autosomal dominant	AD	0.395896	1.02382	0.394779	0.66461	0.483754	0.571183	0.563809	0.589588	0.671273	DN
BIN1	O00499	OMIM:255200	Myopathy, centronuclear, 2	AR	0.76102	1.12567	0.634778	0.582076	0.561766	0.481643	0.707666	0.424473	0.348365	LOF
BLK	P51451	OMIM:152700	Systemic lupus erythematosus	-	0.763283	0.955893	0.647801	0.348349	0.733606	0.713799	0.495771	0.599554	0.575547	GOF
BLM	P54132	OMIM:210900	Bloom syndrome	AR	0.73949	1.31401	0.551281	0.383368	0.292577	0.638501	0.433048	0.251854	0.58977	DN
BLTP1	Q2LD37	OMIM:617822	Alkuraya-Kucinskas syndrome	AR	0.629679	0.900203	0.59176	0.531279	0.308011	0.511024	0.621642	0.23493	0.418936	LOF
BMP1	P13497	OMIM:614856	Osteogenesis imperfecta, type XIII	AR	0.692306	0.972973	0.618734	0.293717	0.71296	0.758321	0.402942	0.604829	0.659108	DN
BMP15	O95972	OMIM:300510	Ovarian dysgenesis 2	Other	0.754197	1.06695	0.634814	0.355	0.358408	0.630487	0.48895	0.243202	0.495346	DN
BMP4	P12644	OMIM:600625	Orofacial cleft 11	Other	0.452489	0.890479	0.426972	0.64428	0.267669	0.419331	0.574387	0.329098	0.492174	LOF
BMPR1A	P36894	OMIM:174900	Juvenile polyposis syndrome	AD	0.697064	1.12123	0.607708	0.612193	0.551468	0.462517	0.709762	0.442485	0.357116	LOF
BMPR1B	O00238	OMIM:112600	Brachydactyly, type A2	AD	0.537763	0.915524	0.518782	0.619768	0.538742	0.467295	0.637315	0.520018	0.448639	LOF
BMPR1B	O00238	OMIM:609441	Acromesomelic dysplasia, Demirhan type	AR	0.719592	1.15414	0.613709	0.619768	0.538742	0.467295	0.721415	0.423689	0.355733	LOF
BMPR2	Q13873	OMIM:178600	Pulmonary hypertension, primary, 1	AD	0.818178	1.25102	0.584324	0.761616	0.586836	0.342239	0.817889	0.502588	0.270146	LOF
BPNT2	Q9NX62	OMIM:614078	Chondrodysplasia with joint dislocations, Gpapp type	AR	0.810407	1.03744	0.655681	0.289088	0.519529	0.642468	0.436419	0.362171	0.4855	DN
BPTF	Q12830	OMIM:617755	Neurodevelopmental disorder with dysmorphic facies and distal limb anomalies	AD	0.660346	1.28569	0.531119	0.881512	0.147329	0.166039	0.893924	0.132349	0.14949	LOF
BRAF	P15056	OMIM:114500	Colorectal cancer	AD	0.754459	1.44277	0.499591	0.708514	0.626206	0.524403	0.708176	0.626589	0.524811	LOF
BRAF	P15056	OMIM:115150	Cardiofaciocutaneous syndrome 1	AD	0.543281	1.36287	0.420557	0.708514	0.626206	0.524403	0.63823	0.69772	0.603047	GOF
BRAF	P15056	OMIM:163950	Noonan syndrome 1	AD	0.720841	0.919787	0.631986	0.708514	0.626206	0.524403	0.806733	0.493808	0.391013	LOF
BRAF	P15056	OMIM:254500	Multiple myeloma	-	0.518062	1.53174	0.321355	0.708514	0.626206	0.524403	0.535098	0.779633	0.699568	GOF
BRAF	P15056	OMIM:601518	Prostate cancer, hereditary, 1	-	0.545406	1.39748	0.403119	0.708514	0.626206	0.524403	0.621446	0.712685	0.620148	GOF
BRAF	P15056	OMIM:613706	Noonan syndrome 7	AD	0.65736	1.06481	0.599368	0.708514	0.626206	0.524403	0.784318	0.528256	0.424301	LOF
BRAF	P15056	OMIM:613707	Leopard syndrome 3	AD	0.664259	0.917116	0.602405	0.708514	0.626206	0.524403	0.786452	0.525099	0.421211	LOF
BRAT1	Q6PJG6	OMIM:614498	Rigidity and multifocal seizure syndrome, lethal neonatal	AR	0.780454	1.03106	0.65263	0.338971	0.539822	0.473852	0.490685	0.384381	0.324031	LOF
BRAT1	Q6PJG6	OMIM:618056	Neurodevelopmental disorder with cerebellar atrophy and with or without seizures	AR	0.592376	1.11712	0.539323	0.338971	0.539822	0.473852	0.375132	0.500502	0.434797	GOF
BRCA1	P38398	OMIM:114480	Breast cancer	AD	0.833675	1.02513	0.649328	0.555596	0.400447	0.632525	0.698337	0.265088	0.481753	LOF
BRCA1	P38398	OMIM:167000	Ovarian cancer	-	0.775159	0.970606	0.647644	0.555596	0.400447	0.632525	0.696779	0.26653	0.483598	LOF
BRCA1	P38398	OMIM:604370	Breast-Ovarian cancer, familial, susceptibility to, 1	AD	0.791857	1.15676	0.615297	0.555596	0.400447	0.632525	0.666621	0.294582	0.51835	LOF
BRCA1	P38398	OMIM:614320		-	0.750719	1.02287	0.643624	0.555596	0.400447	0.632525	0.693054	0.269979	0.487987	LOF
BRCA1	P38398	OMIM:617883	Fanconi anemia, complementation group S	AR	0.760589	1.08232	0.642481	0.555596	0.400447	0.632525	0.691994	0.270961	0.48923	LOF
BRCA2	P51587	OMIM:114480	Breast cancer	AD	0.759172	1.26031	0.575614	0.451743	0.25272	0.621609	0.527762	0.199575	0.547751	DN
BRCA2	P51587	OMIM:155255	MEDULLOBLASTOMA	AD/AR	0.907796	1.14975	0.638284	0.451743	0.25272	0.621609	0.592496	0.160828	0.482122	LOF
BRCA2	P51587	OMIM:194070	Wilms tumor 1	AD	0.907796	1.14975	0.638284	0.451743	0.25272	0.621609	0.592496	0.160828	0.482122	LOF
BRCA2	P51587	OMIM:605724	Fanconi anemia, complementation group D1	AR	0.87478	1.03168	0.649662	0.451743	0.25272	0.621609	0.604422	0.154242	0.469744	LOF
BRCA2	P51587	OMIM:612555	Breast-Ovarian cancer, familial, susceptibility to, 2	AD	0.733334	1.3184	0.541646	0.451743	0.25272	0.621609	0.493336	0.222505	0.581616	DN
BRCA2	P51587	OMIM:613029	Glioma susceptibility 3	AR	0.907796	1.14975	0.638284	0.451743	0.25272	0.621609	0.592496	0.160828	0.482122	LOF
BRCA2	P51587	OMIM:613347	Pancreatic cancer, susceptibility to, 2	Other	0.907796	1.14975	0.638284	0.451743	0.25272	0.621609	0.592496	0.160828	0.482122	LOF
BRF1	Q92994	OMIM:616202	Cerebellofaciodental syndrome	AR	0.257108	1.43159	0.274339	0.407633	0.432608	0.636526	0.206447	0.668521	0.82245	DN
BRIP1	Q9BX63	OMIM:114480	Breast cancer	AD	0.604304	1.20875	0.534442	0.345552	0.352825	0.679105	0.377385	0.321992	0.648323	DN
BRIP1	Q9BX63	OMIM:167000	Ovarian cancer	-	0.812446	0.844816	0.655681	0.345552	0.352825	0.679105	0.501365	0.22257	0.526364	DN
BRIP1	Q9BX63	OMIM:609054	Fanconi anemia, complementation group J	AR	0.641633	1.15023	0.57327	0.345552	0.352825	0.679105	0.414973	0.288671	0.611699	DN
BRPF1	P55201	OMIM:617333	Intellectual developmental disorder with dysmorphic facies and ptosis	AD	0.799723	0.88589	0.652216	0.810908	0.273985	0.260253	0.889409	0.167522	0.157965	LOF
BRWD3	Q6RI45	OMIM:300659	Mental retardation, X-linked 93	Other	0.52477	0.868784	0.503809	0.839316	0.285379	0.184315	0.84136	0.282282	0.182035	LOF
BSND	Q8WZ55	OMIM:602522	Bartter syndrome, type 4A, neonatal, with sensorineural deafness	AR	0.330499	1.30829	0.35663	0.379692	0.730722	0.649745	0.25334	0.830378	0.769934	GOF
BTK	Q06187	OMIM:300755	Agammaglobulinemia, X-linked	Other	0.719811	1.13542	0.614593	0.69818	0.556228	0.360775	0.786727	0.440091	0.261408	LOF
BTK	Q06187	OMIM:307200	Isolated growth hormone deficiency, type III, with agammaglobulinemia	Other	0.724453	1.21246	0.596638	0.69818	0.556228	0.360775	0.77384	0.458692	0.276182	LOF
BTK	Q06187	OMIM:601495	Agammaglobulinemia 1, autosomal recessive	-	0.827358	1.08564	0.651199	0.69818	0.556228	0.360775	0.811985	0.401686	0.232132	LOF
C1QBP	Q07021	OMIM:617713	Combined oxidative phosphorylation deficiency 33	AR	0.856649	0.864261	0.650235	0.35635	0.309926	0.55713	0.507208	0.194577	0.403585	LOF
C2CD3	Q4AC94	OMIM:615948	Orofaciodigital syndrome XIV	AR	0.684859	0.869958	0.614439	0.436963	0.531983	0.639221	0.552929	0.416319	0.526469	LOF
C3	P01024	OMIM:612925	Hemolytic uremic syndrome, atypical, susceptibility to, 5	AD	0.360792	1.03811	0.455537	0.527058	0.40881	0.33415	0.482511	0.452503	0.374924	LOF
CACNA1A	O00555	OMIM:108500	Episodic ataxia, type 2	AD	0.532369	1.23862	0.476336	0.581569	0.735339	0.552398	0.558356	0.753359	0.575686	GOF
CACNA1A	O00555	OMIM:141500	Migraine, familial hemiplegic, 1	AD	0.45494	1.1719	0.466309	0.581569	0.735339	0.552398	0.548411	0.76076	0.585485	GOF
CACNA1A	O00555	OMIM:183086	Spinocerebellar ataxia 6	AD	0.533809	1.21361	0.48396	0.581569	0.735339	0.552398	0.565874	0.74764	0.568208	GOF
CACNA1A	O00555	OMIM:617106	Epileptic encephalopathy, early infantile, 42	AD	0.504297	1.15225	0.49524	0.581569	0.735339	0.552398	0.576928	0.739028	0.557101	GOF
CACNA1A	O00555	OMIM:617350	Epileptic encephalopathy, early infantile, 52	-	0.499505	1.16501	0.482103	0.581569	0.735339	0.552398	0.564046	0.74904	0.570032	GOF
CACNA1C	Q13936	OMIM:601005	Timothy syndrome	AD	0.644541	1.227	0.548279	0.586535	0.727814	0.546193	0.632598	0.687797	0.497895	GOF
CACNA1C	Q13936	OMIM:620029	Neurodevelopmental disorder with hypotonia, language delay, and skeletal defects with or without seizures	AD	0.485988	1.14912	0.478128	0.586535	0.727814	0.546193	0.565156	0.744807	0.567791	GOF
CACNA1E	Q15878	OMIM:618285	Developmental and epileptic encephalopathy 69	AD	0.621238	0.9192	0.596442	0.60624	0.679434	0.533168	0.694703	0.589164	0.435906	LOF
CACNA1F	O60840	OMIM:300071	Night blindness, congenital stationary, type 2A	Other	0.839773	1.22934	0.615868	0.21482	0.848759	0.794589	0.304901	0.777793	0.706981	GOF
CACNA1G	O43497	OMIM:616795	Spinocerebellar ataxia 42	AD	0.620685	0.901271	0.580045	0.550977	0.760776	0.550972	0.628918	0.697196	0.470445	GOF
CACNA1S	Q13698	OMIM:170400	Hypokalemic periodic paralysis, type 1	AD	0.675064	1.25436	0.550223	0.21251	0.826298	0.814023	0.24819	0.795441	0.781562	GOF
CACNA1S	Q13698	OMIM:601887	Malignant hyperthermia, susceptibility to, 5	AD	0.564724	0.879961	0.547281	0.21251	0.826298	0.814023	0.24598	0.797368	0.783584	GOF
CACNA2D2	Q9NY47	OMIM:618501	Cerebellar atrophy with seizures and variable developmental delay	AR	0.647982	1.27359	0.531914	0.61754	0.518617	0.420877	0.647244	0.486672	0.390074	LOF
CAD	P27708	OMIM:616457	Developmental and epileptic encephalopathy 50	AR	0.520168	0.91034	0.486051	0.642353	0.393103	0.422952	0.629432	0.406494	0.436628	LOF
CALM1	P0DP23	OMIM:614916	Ventricular tachycardia, catecholaminergic polymorphic, 4	AD	0.293253	1.27368	0.366699	0.520889	0.541533	0.73368	0.386322	0.671046	0.826322	DN
CALM1	P0DP23	OMIM:616247	Long QT syndrome 14	AD	0.35814	1.73462	0.255198	0.520889	0.541533	0.73368	0.271411	0.775145	0.889383	DN
CALM2	P0DP24	OMIM:192500	Long QT syndrome 1	-	0.354502	1.42714	0.282221	0.536137	0.468262	0.713198	0.312455	0.69133	0.863472	DN
CALM2	P0DP24	OMIM:616249	Long QT syndrome 15	AD	0.317531	1.60659	0.246878	0.536137	0.468262	0.713198	0.274774	0.728734	0.883531	DN
CALM3	P0DP25	OMIM:192500	Long QT syndrome 1	-	0.220036	1.59432	0.242718	0.500401	0.535362	0.74895	0.243013	0.782368	0.902986	DN
CALM3	P0DP25	OMIM:618782	Long QT syndrome 16	AD	0.178593	1.33016	0.31688	0.500401	0.535362	0.74895	0.317227	0.712966	0.865433	DN
CAMK2A	Q9UQM7	OMIM:617798	Intellectual developmental disorder, autosomal dominant 53	AD	0.716105	1.24267	0.583642	0.627834	0.581529	0.520748	0.702803	0.497827	0.436666	LOF
CAMK2B	Q13554	OMIM:617799	Intellectual developmental disorder, autosomal dominant 54	AD	0.783346	1.25508	0.596449	0.612947	0.727782	0.564923	0.700653	0.643986	0.467664	LOF
CAMTA1	Q9Y6Y1	OMIM:614756	Cerebellar dysfunction with variable cognitive and behavioral abnormalities	AD	0.526649	0.954225	0.505654	0.802488	0.297091	0.291569	0.806048	0.29239	0.28692	LOF
CANT1	Q8WVQ1	OMIM:251450	Desbuquois dysplasia 1	AR	0.716745	1.10416	0.621943	0.428425	0.448078	0.588897	0.55219	0.33043	0.465456	LOF
CAPN1	P07384	OMIM:616907	Spastic paraplegia 76, autosomal recessive	AR	0.772351	0.984555	0.649952	0.220045	0.67058	0.677504	0.343762	0.522979	0.530835	DN
CAPN15	O75808	OMIM:619318	Oculogastrointestinal neurodevelopmental syndrome	AR	0.675908	0.957647	0.609357	0.565838	0.495728	0.377422	0.67029	0.386583	0.279868	LOF
CAPN3	P20807	OMIM:253600	Muscular dystrophy, limb-girdle, type 2A	AR	0.631827	1.05635	0.585261	0.269313	0.725671	0.672341	0.342155	0.652118	0.592518	GOF
CAPN3	P20807	OMIM:618129	Muscular dystrophy, limb-girdle, autosomal dominant 4	AD	0.57265	1.03452	0.54145	0.269313	0.725671	0.672341	0.303237	0.691382	0.634741	GOF
CAPN5	O15484	OMIM:193235	Vitreoretinopathy, neovascular inflammatory	AD	0.426584	2.01335	0.255012	0.208407	0.669531	0.689694	0.0826698	0.855465	0.866545	DN
CARD11	Q9BXL7	OMIM:615206	Card11 immunodeficiency	AR	0.55179	1.54179	0.355783	0.633593	0.475054	0.425253	0.488489	0.621012	0.5726	GOF
CARD11	Q9BXL7	OMIM:616452	B-cell expansion with NFKB and T-cell anergy	AD	0.601423	1.67759	0.387165	0.633593	0.475054	0.425253	0.52209	0.588889	0.539417	GOF
CARD11	Q9BXL7	OMIM:617638	Immunodeficiency 11B with atopic dermatitis	AD	0.556865	1.31775	0.450702	0.633593	0.475054	0.425253	0.586575	0.524473	0.474171	LOF
CARD14	Q9BXL6	OMIM:602723	Psoriasis 2	AD	0.314096	1.82828	0.266291	0.375567	0.595271	0.602368	0.179178	0.802076	0.806724	DN
CARMIL2	Q6F5E8	OMIM:618131	Immunodeficiency 58	AR	0.898868	0.905454	0.655681	0.416466	0.67786	0.608462	0.576106	0.524941	0.44936	LOF
CARS1	P49589	OMIM:618891	Microcephaly, developmental delay, and brittle hair syndrome	AR	0.601604	1.13764	0.543394	0.345475	0.557884	0.638268	0.385806	0.514637	0.597207	DN
CASK	O14936	OMIM:300422	Fg syndrome 4	Other	0.571265	1.01445	0.54031	0.727295	0.54649	0.348695	0.758145	0.506226	0.312948	LOF
CASK	O14936	OMIM:300749	Mental retardation and microcephaly with pontine and cerebellar hypoplasia	Other	0.560533	1.11288	0.520511	0.727295	0.54649	0.348695	0.743269	0.526079	0.330291	LOF
CASQ2	O14958	OMIM:604772	Ventricular tachycardia, catecholaminergic polymorphic, 1, with or without atrial dysfunction and/or dilated cardiomyopathy	AD	0.740533	1.00601	0.640149	0.289769	0.48418	0.663186	0.420555	0.345402	0.525356	DN
CASQ2	O14958	OMIM:611938	Ventricular tachycardia, catecholaminergic polymorphic, 2	AR	0.765417	1.05237	0.647515	0.289769	0.48418	0.663186	0.428402	0.338176	0.517341	DN
CASR	P41180	OMIM:145980	Hypocalciuric hypercalcemia, familial, type I	AD	0.607812	1.04012	0.569052	0.26102	0.826742	0.740786	0.318062	0.783253	0.68397	GOF
CASR	P41180	OMIM:239200	Hyperparathyroidism, neonatal severe	AD/AR	0.440399	1.08039	0.430932	0.26102	0.826742	0.740786	0.211031	0.863039	0.790528	GOF
CASR	P41180	OMIM:601198	Hypocalcemia, autosomal dominant 1	AD	0.505306	1.14695	0.471638	0.26102	0.826742	0.740786	0.239715	0.842411	0.761991	GOF
CASR	P41180	OMIM:612899	Epilepsy idiopathic generalized, susceptibility to, 8	AD	0.400145	0.835234	0.426604	0.26102	0.826742	0.740786	0.208104	0.865114	0.793438	GOF
CAV3	P56539	OMIM:606072	Rippling muscle disease	AD	0.473911	1.63777	0.293799	0.220302	0.854508	0.771395	0.105184	0.933851	0.890241	GOF
CAV3	P56539	OMIM:611818	Long QT syndrome 9	AD	0.65625	0.825511	0.597776	0.220302	0.854508	0.771395	0.295733	0.798058	0.694236	GOF
CAV3	P56539	OMIM:614321	Myopathy, distal, Tateyama type	AD	0.410191	1.10615	0.388706	0.220302	0.854508	0.771395	0.152301	0.90231	0.841437	GOF
CBL	P22681	OMIM:613563	Noonan syndrome-like disorder with or without juvenile myelomonocytic leukemia	AD	0.660155	1.87413	0.425295	0.428382	0.657189	0.687331	0.356743	0.721491	0.748145	DN
CBS	P35520	OMIM:236200	Homocystinuria due to cystathionine beta-synthase deficiency	AR	0.671008	1.1462	0.589633	0.249166	0.646333	0.751061	0.322869	0.55984	0.677396	DN
CC2D2A	Q9P2K1	OMIM:612284	Meckel syndrome, type 6	AR	0.878911	1.09099	0.647228	0.332928	0.621774	0.618487	0.47799	0.47258	0.469103	LOF
CC2D2A	Q9P2K1	OMIM:612285	Joubert syndrome 9	AR	0.758412	1.25484	0.591813	0.332928	0.621774	0.618487	0.419821	0.531364	0.527888	GOF
CCBE1	Q6UXH8	OMIM:235510	Hennekam lymphangiectasia-lymphedema syndrome	AR	0.791394	0.953556	0.654253	0.374448	0.593635	0.740944	0.531111	0.435665	0.60183	DN
CCIN	Q13939	OMIM:620838	Spermatogenic failure 91	-	0.619907	0.939036	0.571698	0.321926	0.644341	0.635481	0.387899	0.57578	0.566362	GOF
CCM2	Q9BSQ5	OMIM:603284	Cerebral cavernous malformations 2	AD	0.808989	1.52888	0.482489	0.39814	0.578263	0.585323	0.381475	0.595252	0.602223	DN
CCN6	O95389	OMIM:208230	Arthropathy, progressive pseudorheumatoid, of childhood	AR	0.917978	0.899639	0.650916	0.322874	0.478862	0.657293	0.470652	0.330114	0.507046	DN
CCR2	P41597	OMIM:219600	Cystic disease of lung	AR	0.655705	0.972918	0.596997	0.179997	0.824859	0.863067	0.245381	0.760724	0.809696	DN
CD36	P16671	OMIM:608404	Platelet glycoprotein IV deficiency	AR	0.670428	1.01253	0.606098	0.274827	0.573491	0.630216	0.368343	0.466344	0.525529	DN
CD40LG	P29965	OMIM:308230	Immunodeficiency, X-linked, with hyper-IgM	Other	0.771735	1.24896	0.591817	0.483895	0.358646	0.56023	0.576162	0.278337	0.467699	LOF
CDAN1	Q8IWY9	OMIM:224120	Anemia, congenital dyserythropoietic, type Ia	AR	0.653827	0.990999	0.595782	0.405546	0.577873	0.549283	0.501378	0.48154	0.452606	LOF
CDC20	Q12834	OMIM:620276	Oocyte/zygote/embryo maturation arrest 14	AR	0.765925	0.924112	0.648882	0.50386	0.29702	0.687556	0.652392	0.186084	0.543536	LOF
CDC42	P60953	OMIM:616737	Takenouchi-Kosaki syndrome	AD	0.573417	1.01793	0.533615	0.611432	0.736425	0.614741	0.642906	0.709469	0.582397	GOF
CDC42BPB	Q9Y5S2	OMIM:619841	Chilton-Okur-Chung neurodevelopmental syndrome	AD	0.66023	1.06502	0.598866	0.723604	0.388153	0.345848	0.796272	0.298212	0.26152	LOF
CDC45	O75419	OMIM:617063	Meier-Gorlin syndrome 7	AR	0.557118	0.928484	0.519591	0.360433	0.260561	0.573085	0.378697	0.245741	0.553802	DN
CDH1	P12830	OMIM:114480	Breast cancer	AD	0.74621	0.867621	0.642126	0.329017	0.795984	0.778289	0.468036	0.684985	0.661753	GOF
CDH1	P12830	OMIM:119580	Blepharocheilodontic syndrome 1	AD	0.483448	0.921386	0.452636	0.329017	0.795984	0.778289	0.288505	0.825117	0.809343	GOF
CDH1	P12830	OMIM:137215	Gastric cancer, hereditary diffuse	AD	0.403569	0.903254	0.426604	0.329017	0.795984	0.778289	0.267302	0.839848	0.825122	GOF
CDH11	P55287	OMIM:619736	Teebi hypertelorism syndrome 2	AD	0.52939	1.13112	0.499879	0.605245	0.612322	0.57255	0.605129	0.612437	0.572669	GOF
CDH2	P19022	OMIM:618929	Agenesis of corpus callosum, cardiac, ocular, and genital syndrome	AD	0.292951	1.13185	0.416673	0.631318	0.625305	0.502826	0.550188	0.700268	0.586072	GOF
CDH23	Q9H251	OMIM:601386	Deafness, autosomal recessive 12	AR	0.462016	1.12871	0.496653	0.309074	0.735227	0.763256	0.306223	0.737825	0.765666	DN
CDH23	Q9H251	OMIM:617540	Pituitary adenoma 5, multiple types	AD	0.478189	0.964949	0.513345	0.309074	0.735227	0.763256	0.32059	0.724704	0.753473	DN
CDH3	P22223	OMIM:601553	Hypotrichosis, congenital, with juvenile macular dystrophy	AR	0.934316	0.811043	0.655681	0.261745	0.763704	0.785411	0.403041	0.629247	0.657771	DN
CDIN1	Q9Y2V0	OMIM:615631	Anemia, congenital dyserythropoietic, type Ib	AR	0.751387	0.793993	0.644191	0.328459	0.377158	0.619676	0.469647	0.250635	0.473668	DN
CDK13	Q14004	OMIM:617360	Congenital heart defects, dysmorphic facial features, and intellectual developmental disorder	AD	0.597514	1.41735	0.432043	0.81639	0.302999	0.30626	0.77181	0.363655	0.367225	LOF
CDK19	Q9BWU1	OMIM:618916	Epileptic encephalopathy, early infantile, 87	AD	0.229926	1.67069	0.249147	0.788006	0.39953	0.3752	0.552254	0.667243	0.644098	GOF
CDK8	P49336	OMIM:618748	Intellectual developmental disorder with hypotonia and behavioral abnormalities	AD	0.402426	1.18625	0.411424	0.569646	0.537482	0.564378	0.480591	0.624406	0.649543	DN
CDKL5	O76039	OMIM:300672	Developmental and epileptic encephalopathy 2	Other	0.696419	1.18855	0.586532	0.811072	0.390262	0.371611	0.858955	0.310912	0.294224	LOF
CDKN2A	P42771	OMIM:155601	Melanoma, cutaneous malignant, susceptibility to, 2	AD	0.762038	0.951187	0.647259	0.274503	0.868329	0.678108	0.409778	0.782323	0.534465	GOF
CDKN2A	P42771	OMIM:155755	Melanoma-Astrocytoma syndrome	AD	0.640386	0.861404	0.592215	0.274503	0.868329	0.678108	0.354627	0.819525	0.591932	GOF
CDKN2A	P42771	OMIM:606719	Melanoma-Pancreatic cancer syndrome	AD	0.685085	1.04815	0.614555	0.274503	0.868329	0.678108	0.376274	0.805301	0.569201	GOF
CEACAM16	Q2WEN9	OMIM:614614	Deafness, autosomal dominant 4B	AD	0.418357	0.944427	0.402401	0.274229	0.768416	0.738236	0.202823	0.831299	0.807258	GOF
CEBPA	P49715	OMIM:601626	Leukemia, acute myeloid	AD	0.450025	0.964689	0.477069	0.748017	0.346361	0.487765	0.730326	0.367424	0.510708	LOF
CELA2A	P08217	OMIM:618620	Abdominal obesity-metabolic syndrome 4	AD	0.579638	1.10464	0.531273	0.282314	0.616448	0.733688	0.308369	0.586434	0.70851	DN
CENPJ	Q9HC77	OMIM:608393	Microcephaly, primary autosomal recessive, 6	AR	0.779287	1.04236	0.652123	0.532577	0.305155	0.510659	0.68111	0.189809	0.357613	LOF
CEP120	Q8N960	OMIM:617761	Joubert syndrome 31	AR	0.623959	0.970878	0.574889	0.36397	0.575049	0.672954	0.436261	0.500164	0.603424	DN
CERKL	Q49MI3	OMIM:608380	Retinitis pigmentosa 26	AR	0.918921	0.926694	0.655681	0.410773	0.487807	0.550217	0.570364	0.333391	0.391131	LOF
CFAP410	O43822	OMIM:602271	Spondylometaphyseal dysplasia, axial	AR	0.746734	1.04919	0.642187	0.368358	0.661859	0.683639	0.511398	0.521667	0.546287	DN
CFAP43	Q8NDM7	OMIM:617592	Spermatogenic failure 19	AR	0.81713	1.35456	0.567239	0.261447	0.581076	0.590243	0.316941	0.514146	0.523576	DN
CFAP61	Q8NHU2	OMIM:620409	Spermatogenic failure 84	AR	0.675513	1.20448	0.57749	0.363798	0.508424	0.549106	0.4387	0.430753	0.471177	DN
CFAP74	Q9C0B2	OMIM:620197	Ciliary dyskinesia, primary, 49, without situs inversus	AR	0.531899	0.920259	0.513722	0.357588	0.576666	0.61789	0.370296	0.56321	0.604846	DN
CFH	P08603	OMIM:235400	Hemolytic uremic syndrome, atypical, susceptibility to, 1	AD/AR	0.687598	1.21256	0.581494	0.384528	0.601883	0.505628	0.464692	0.52109	0.423995	GOF
CFH	P08603	OMIM:609814	Complement factor H deficiency	AD/AR	0.662237	0.931566	0.601263	0.384528	0.601883	0.505628	0.485094	0.500646	0.404146	GOF
CFI	P05156	OMIM:610984	Complement factor I deficiency	AR	0.80339	1.14218	0.640033	0.273736	0.661017	0.622114	0.401254	0.523064	0.480766	GOF
CFI	P05156	OMIM:612923	Hemolytic uremic syndrome, atypical, susceptibility to, 3	AD	0.652099	0.81895	0.594996	0.273736	0.661017	0.622114	0.356385	0.570323	0.528437	GOF
CFTR	P13569	OMIM:167800	Pancreatitis, hereditary	AD	0.64689	1.23667	0.547287	0.359094	0.783827	0.755959	0.403818	0.749959	0.719288	GOF
CFTR	P13569	OMIM:211400	Bronchiectasis with or without elevated sweat chloride 1	AD	0.584897	1.13978	0.535153	0.359094	0.783827	0.755959	0.392109	0.759011	0.72905	GOF
CFTR	P13569	OMIM:219700	Cystic fibrosis	AR	0.683103	1.09728	0.606777	0.359094	0.783827	0.755959	0.463686	0.701473	0.667493	GOF
CFTR	P13569	OMIM:277180	Vas deferens, congenital bilateral aplasia of	AR	0.56701	1.04626	0.534607	0.359094	0.783827	0.755959	0.391586	0.759412	0.729483	GOF
CHAT	P28329	OMIM:254210	Myasthenic syndrome, congenital, 6, presynaptic	AR	0.661171	1.18246	0.574152	0.299687	0.540297	0.686872	0.365869	0.465736	0.619335	DN
CHD1	O14646	OMIM:617682	Pilarowski-Bjornsson syndrome	AD	0.587697	1.24877	0.50314	0.7429	0.291337	0.311842	0.745292	0.28875	0.309153	LOF
CHD2	O14647	OMIM:615369	Develomental and epileptic encephalopathy 94	AD	0.715451	1.16498	0.601422	0.715495	0.287602	0.416899	0.791438	0.211076	0.321495	LOF
CHD3	Q12873	OMIM:618205	Snijders Blok-Campeau syndrome	AD	0.539022	1.40221	0.397004	0.678091	0.404412	0.388106	0.581041	0.507712	0.490672	LOF
CHD4	Q14839	OMIM:617159	Sifrim-Hitz-Weiss syndrome	AD	0.520415	1.22151	0.465517	0.762335	0.286283	0.264883	0.736406	0.315322	0.292641	LOF
CHD5	Q8TDI0	OMIM:619873	Parenti-Mignot neurodevelopmental syndrome	AD	0.424573	0.998788	0.415059	0.64887	0.381033	0.401062	0.567335	0.46454	0.485516	LOF
CHD7	Q9P2D1	OMIM:214800	Charge syndrome	AD	0.763977	1.14533	0.608463	0.817982	0.23906	0.278063	0.874746	0.168164	0.198619	LOF
CHD7	Q9P2D1	OMIM:612370	Hypogonadotropic hypogonadism 5 with or without anosmia	AD	0.669317	1.18756	0.573224	0.817982	0.23906	0.278063	0.857875	0.189562	0.222855	LOF
CHD8	Q9HCK8	OMIM:615032	Intellectual developmental disorder with autism and macrocephaly	AD	0.67879	1.09653	0.60446	0.788342	0.277132	0.304856	0.850565	0.200557	0.222984	LOF
CHEK1	O14757	OMIM:620610	Oocyte/zygote/embryo maturation arrest 21	AD	0.508054	1.18464	0.447865	0.352502	0.511584	0.685434	0.306324	0.563566	0.728724	DN
CHEK2	O96017	OMIM:114480	Breast cancer	-	0.680761	0.992867	0.612714	0.436446	0.612095	0.590202	0.55061	0.499348	0.476534	LOF
CHEK2	O96017	OMIM:609265	Li-Fraumeni syndrome 2	AD	0.833524	1.0037	0.653675	0.436446	0.612095	0.590202	0.593785	0.455343	0.432801	LOF
CHKA	P35790	OMIM:620023	Neurodevelopmental disorder with microcephaly, movement abnormalities, and seizures	AR	0.653232	0.933734	0.595782	0.406741	0.588245	0.546793	0.502616	0.492199	0.450117	LOF
CHMP4B	Q9H444	OMIM:605387	Cataract 31, multiple types	AD	0.280433	0.713634	0.394779	0.549492	0.446197	0.534066	0.443085	0.55261	0.637319	DN
CHN1	P15882	OMIM:604356	Duane retraction syndrome 2	AD	0.658722	1.37738	0.497479	0.341692	0.625948	0.622737	0.339427	0.628306	0.625103	GOF
CHRNA1	P02708	OMIM:253290	Multiple pterygium syndrome, Lethal type	AR	0.71894	1.2421	0.587022	0.18801	0.821307	0.809616	0.247624	0.763788	0.749482	GOF
CHRNA1	P02708	OMIM:601462	Myasthenic syndrome, congenital, 1A, slow-channel	AD	0.318977	0.911829	0.415031	0.18801	0.821307	0.809616	0.141098	0.866277	0.857016	GOF
CHRNA1	P02708	OMIM:608930	Myasthenic syndrome, congenital, 1B, fast-channel	AD/AR	0.595274	1.17061	0.53024	0.18801	0.821307	0.809616	0.2072	0.802837	0.790246	GOF
CHRNB1	P11230	OMIM:616313	Myasthenic syndrome, congenital, 2A, slow-channel	AD	0.433015	1.35887	0.351029	0.175156	0.828899	0.800737	0.103027	0.899562	0.881366	GOF
CHRND	Q07001	OMIM:253290	Multiple pterygium syndrome, Lethal type	AR	0.688656	0.954092	0.61656	0.192987	0.830108	0.784713	0.277731	0.752394	0.693891	GOF
CHRND	Q07001	OMIM:616322	Myasthenic syndrome, congenital, 3B, fast-channel	AR	0.521934	0.866439	0.487815	0.192987	0.830108	0.784713	0.185508	0.836873	0.792834	GOF
CHRNE	Q04844	OMIM:605809	Myasthenic syndrome, congenital, 4A, slow-channel	AD/AR	0.629335	1.01987	0.587548	0.19543	0.855923	0.761537	0.257067	0.806589	0.691531	GOF
CHRNE	Q04844	OMIM:608931	Myasthenic syndrome, congenital, 4C, associated with acetylcholine receptor deficiency	AR	0.746178	0.945023	0.637213	0.19543	0.855923	0.761537	0.299052	0.771807	0.645161	GOF
CHRNE	Q04844	OMIM:616324	Myasthenic syndrome, congenital, 4B, fast-channel	AR	0.579165	1.03782	0.544354	0.19543	0.855923	0.761537	0.22492	0.832569	0.72775	GOF
CHRNG	P07510	OMIM:253290	Multiple pterygium syndrome, Lethal type	AR	0.85546	1.0534	0.65432	0.260772	0.825662	0.713215	0.400381	0.714452	0.567821	GOF
CHRNG	P07510	OMIM:265000	Escobar syndrome	AR	0.774753	0.905388	0.650986	0.260772	0.825662	0.713215	0.396856	0.717443	0.571426	GOF
CHST14	Q8NCH0	OMIM:601776	Ehlers-Danlos syndrome, musculocontractural type 1	AR	0.862197	1.05588	0.654599	0.413992	0.65801	0.528657	0.572444	0.503781	0.371786	LOF
CHST3	Q7LGC8	OMIM:143095	Spondyloepiphyseal dysplasia with congenital joint dislocations	AR	0.784464	1.18869	0.623765	0.31276	0.604955	0.59465	0.43004	0.480159	0.469454	GOF
CHST6	Q9GZX3	OMIM:217800	Macular dystrophy, corneal, 1	AR	0.65088	1.04289	0.595146	0.316304	0.665648	0.614975	0.404794	0.575246	0.520736	GOF
CIB2	O75838	OMIM:609439	Deafness, autosomal recessive 48	AR	0.73431	0.982287	0.637905	0.216649	0.819467	0.775152	0.327609	0.720402	0.661806	GOF
CIT	O14578	OMIM:617090	Microcephaly 17, primary, autosomal recessive	AR	0.795939	1.63455	0.503621	0.693038	0.390721	0.367831	0.69611	0.387279	0.36447	LOF
CLCN1	P35523	OMIM:160800	Myotonia congenita, autosomal dominant	AD	0.669751	1.27489	0.541884	0.294748	0.76459	0.733703	0.330814	0.733036	0.699636	GOF
CLCN1	P35523	OMIM:255300	Myopathy, congenital	-	0.424001	1.14559	0.404867	0.294748	0.76459	0.733703	0.221377	0.826818	0.801981	GOF
CLCN1	P35523	OMIM:255700	Myotonia congenita, autosomal recessive	AR	0.684181	1.26899	0.551668	0.294748	0.76459	0.733703	0.339612	0.725239	0.691274	GOF
CLCN3	P51790	OMIM:619512	Neurodevelopmental disorder with hypotonia and brain abnormalities	AD	0.514501	0.970224	0.500805	0.509647	0.619623	0.518403	0.510452	0.618864	0.517599	GOF
CLCN4	P51793	OMIM:300114	Raynaud-Claes syndrome	Other	0.583327	1.21494	0.509432	0.614742	0.537784	0.433477	0.623639	0.528393	0.424235	LOF
CLCN5	P51795	OMIM:300009	Dent disease 1	Other	0.679358	1.27672	0.551665	0.564856	0.5746	0.456281	0.61498	0.523294	0.40547	LOF
CLCN7	P51798	OMIM:166600	Osteopetrosis, autosomal dominant 2	AD	0.588429	1.35829	0.454862	0.318635	0.679545	0.708819	0.280679	0.717628	0.74473	DN
CLCN7	P51798	OMIM:611490	Osteopetrosis, autosomal recessive 4	AR	0.582612	1.02543	0.549384	0.318635	0.679545	0.708819	0.363115	0.634947	0.666295	DN
CLCNKB	P51801	OMIM:607364	Bartter syndrome, type 3	AR	0.810162	1.21705	0.616689	0.300764	0.68011	0.716392	0.40899	0.569242	0.610904	DN
CLCNKB	P51801	OMIM:613090	Bartter syndrome, type 4B, neonatal, with sensorineural deafness	Other	0.720469	0.855554	0.632015	0.300764	0.68011	0.716392	0.424875	0.55315	0.595263	DN
CLDN14	O95500	OMIM:614035	Deafness, autosomal recessive 29	AR	0.848248	0.933067	0.652216	0.27824	0.722805	0.739183	0.4196	0.581668	0.601791	DN
CLDN16	Q9Y5I7	OMIM:248250	Hypomagnesemia 3, renal	AR	0.686295	1.04287	0.615652	0.246332	0.776806	0.77192	0.343635	0.684821	0.678754	GOF
CLDN19	Q8N6F1	OMIM:248190	Hypomagnesemia 5, renal, with or without ocular involvement	AR	0.758417	0.997003	0.644022	0.197323	0.837525	0.790607	0.307838	0.740211	0.67606	GOF
CLN3	Q13286	OMIM:204200	Ceroid lipofuscinosis, neuronal, 3	AR	0.65032	1.16386	0.573282	0.221048	0.691841	0.756085	0.276015	0.625624	0.697639	DN
CLN3	Q13286	OMIM:268000	Retinitis pigmentosa	-	0.522239	1.04792	0.487276	0.221048	0.691841	0.756085	0.212407	0.702587	0.765351	DN
CLN5	O75503	OMIM:256731	Ceroid lipofuscinosis, neuronal, 5	AR	0.845343	1.16973	0.628829	0.383113	0.576418	0.458856	0.512707	0.445441	0.333556	LOF
CLN6	Q9NWW5	OMIM:204300	Ceroid lipofuscinosis, neuronal, 6B (Kufs type)	AR	0.595098	1.01477	0.556282	0.335787	0.601409	0.646129	0.387925	0.546182	0.592904	DN
CLN6	Q9NWW5	OMIM:601780	Ceroid lipofuscinosis, neuronal, 6	AR	0.629149	0.932945	0.583908	0.335787	0.601409	0.646129	0.415011	0.518118	0.56543	DN
CLN8	Q9UBY8	OMIM:600143	Ceroid lipofuscinosis, neuronal, 8	AR	0.539359	1.15945	0.489408	0.213559	0.709398	0.722953	0.206529	0.718055	0.73136	DN
CLPB	Q9H078	OMIM:616271	3-Methylglutaconic aciduria with cataracts, neurologic involvement, and neutropenia	AR	0.465487	0.950737	0.420748	0.392824	0.54948	0.68468	0.319698	0.626744	0.749335	DN
CLPP	Q16740	OMIM:614129	Perrault syndrome 3	AR	0.731625	1.00523	0.636805	0.504071	0.450312	0.647009	0.640563	0.318443	0.511096	LOF
CLRN1	P58418	OMIM:276902	Usher syndrome, type IIIA	AR	0.735865	0.955426	0.638505	0.348555	0.604571	0.563665	0.485875	0.463979	0.422424	LOF
CLRN1	P58418	OMIM:614180	Retinitis pigmentosa 61	AR	0.696508	1.15066	0.603687	0.348555	0.604571	0.563665	0.449041	0.500925	0.458893	GOF
CNGA1	P29973	OMIM:268000	Retinitis pigmentosa	AD/AR	0.632495	1.2305	0.540862	0.253219	0.84082	0.828328	0.285426	0.817653	0.803768	GOF
CNGA1	P29973	OMIM:613756	Retinitis pigmentosa 49	AR	0.69331	0.972896	0.61901	0.253219	0.84082	0.828328	0.35522	0.764767	0.748095	GOF
CNGA3	Q16281	OMIM:216900	Achromatopsia 2	AR	0.678995	1.0897	0.606028	0.337256	0.839531	0.775508	0.439079	0.772784	0.691903	GOF
CNGB1	Q14028	OMIM:268000	Retinitis pigmentosa	-	0.572379	1.12272	0.527771	0.329972	0.763438	0.646276	0.355005	0.742771	0.620462	GOF
CNGB1	Q14028	OMIM:613767	Retinitis pigmentosa 45	AR	0.701686	1.03391	0.62202	0.329972	0.763438	0.646276	0.447647	0.662285	0.526121	GOF
CNGB3	Q9NQW8	OMIM:262300	Achromatopsia 3	AR	0.784034	0.917293	0.650914	0.345258	0.805511	0.74221	0.495778	0.689555	0.60693	GOF
CNNM2	Q9H8M5	OMIM:613882	Hypomagnesemia 6, renal	AD	0.507299	1.11784	0.463922	0.638569	0.617163	0.459168	0.604582	0.650693	0.495218	GOF
CNNM2	Q9H8M5	OMIM:616418	Hypomagnesemia, seizures, and mental retardation	AD/AR	0.475142	1.14046	0.457891	0.638569	0.617163	0.459168	0.598765	0.65619	0.501286	GOF
CNNM4	Q6P4Q7	OMIM:217080	Jalili syndrome	AR	0.629327	1.08698	0.573651	0.306438	0.742595	0.698667	0.372838	0.681947	0.632787	GOF
CNOT3	O75175	OMIM:618672	Intellectual developmental disorder with speech delay, autism, and dysmorphic facies	AD	0.55825	0.98947	0.520498	0.835435	0.257223	0.241316	0.846406	0.241863	0.226616	LOF
CNTNAP1	P78357	OMIM:616286	Lethal congenital contracture syndrome 7	AR	0.941872	1.0628	0.653422	0.273389	0.626086	0.656374	0.414989	0.470371	0.503265	DN
COA7	Q96BR5	OMIM:618387	Spinocerebellar ataxia, autosomal recessive, with axonal neuropathy 3	AR	0.742415	0.998294	0.640572	0.194639	0.751282	0.762683	0.301051	0.628926	0.643273	DN
COCH	O43405	OMIM:601369	Deafness, autosomal dominant 9	AD	0.782156	1.27954	0.590889	0.295875	0.76401	0.72022	0.377687	0.691502	0.640586	GOF
COL10A1	Q03692	OMIM:156500	Metaphyseal chondrodysplasia, Schmid type	AD	0.853242	1.41338	0.503157	0.392079	0.535996	0.82499	0.395093	0.532853	0.823159	DN
COL1A1	P02452	OMIM:166200	Osteogenesis imperfecta, type I	AD	0.624764	1.11618	0.590434	0.730235	0.341732	0.466618	0.796015	0.264766	0.377661	LOF
COL1A1	P02452	OMIM:166210	Osteogenesis imperfecta, type II	AD	0.669644	1.32691	0.472424	0.730235	0.341732	0.466618	0.707939	0.366986	0.494173	LOF
COL1A1	P02452	OMIM:166220	Osteogenesis imperfecta, type IV	AD	0.731079	1.01233	0.6227	0.730235	0.341732	0.466618	0.817103	0.239284	0.346434	LOF
COL1A2	P08123	OMIM:130000	Ehlers-danlos syndrome, type I	-	0.533244	1.02107	0.613475	0.680043	0.355379	0.596096	0.771343	0.257803	0.481829	LOF
COL1A2	P08123	OMIM:166200	Osteogenesis imperfecta, type I	-	0.529874	1.02107	0.613641	0.680043	0.355379	0.596096	0.771467	0.257669	0.481654	LOF
COL2A1	P02458	OMIM:183900	Spondyloepiphyseal dysplasia congenita	AD	0.554163	1.18865	0.551465	0.69046	0.370192	0.52027	0.732797	0.323445	0.468675	LOF
COL3A1	P02461	OMIM:130050	Ehlers-Danlos syndrome, Vascular type	AD	0.55114	1.03782	0.616144	0.687929	0.321863	0.506452	0.779657	0.228212	0.389978	LOF
COL4A1	P02462	OMIM:175780	Brain small vessel disease 1 with or without ocular anomalies	AD	0.504186	1.1845	0.554572	0.70061	0.371257	0.540005	0.744476	0.321696	0.485305	LOF
COL4A3	Q01955	OMIM:104200	Alport syndrome 3, autosomal dominant	AD	0.541189	0.97294	0.603645	0.338366	0.573264	0.772967	0.437846	0.468667	0.690928	DN
COL4A3	Q01955	OMIM:203780	Alport syndrome 2, autosomal recessive	-	0.605636	1.14318	0.580609	0.338366	0.573264	0.772967	0.41452	0.492477	0.710922	DN
COL4A4	P53420	OMIM:104200	Alport syndrome 3, autosomal dominant	-	0.623471	1.3379	0.470101	0.331498	0.570595	0.747801	0.305518	0.599653	0.769707	DN
COL4A4	P53420	OMIM:203780	Alport syndrome 2, autosomal recessive	AR	0.556127	0.95333	0.599165	0.331498	0.570595	0.747801	0.425696	0.470607	0.664839	DN
COL4A5	P29400	OMIM:301050	Alport syndrome, X-linked	Other	0.570902	1.348	0.445954	0.683584	0.376584	0.535054	0.634892	0.428728	0.58843	LOF
COL5A1	P20908	OMIM:130000	Ehlers-danlos syndrome, type I	AD	0.580392	1.33207	0.460894	0.677911	0.426858	0.481705	0.642778	0.46557	0.520871	LOF
COL6A2	P12110	OMIM:158810	Bethlem myopathy 1A	-	0.440976	1.34731	0.396569	0.276513	0.7228	0.770271	0.200751	0.798698	0.836118	DN
COL6A2	P12110	OMIM:254090	Ullrich congenital muscular dystrophy 1	-	0.688426	1.37871	0.498632	0.276513	0.7228	0.770271	0.27542	0.723895	0.771238	DN
COL6A2	P12110	OMIM:255600	Myosclerosis, autosomal recessive	AR	0.910442	0.762723	0.655681	0.276513	0.7228	0.770271	0.421232	0.577931	0.637778	DN
COLGALT1	Q8NBJ5	OMIM:618360	Brain small vessel disease 3	AR	0.963078	1.18308	0.629822	0.28787	0.573771	0.583767	0.407503	0.441716	0.451851	DN
COMP	P49747	OMIM:132400	Epiphyseal dysplasia, multiple, 1	AD	0.634912	1.25828	0.531427	0.334348	0.640382	0.61197	0.36292	0.610912	0.581693	GOF
COMP	P49747	OMIM:177170	Pseudoachondroplasia	AD	0.485208	1.47679	0.322569	0.334348	0.640382	0.61197	0.193009	0.789017	0.768096	GOF
COPA	P53621	OMIM:616414	Autoimmune interstitial lung, joint, and kidney disease	AD	0.648742	1.87618	0.440581	0.709543	0.291887	0.389777	0.657993	0.343568	0.447829	LOF
COQ2	Q96H96	OMIM:607426	Coenzyme Q10 deficiency, primary, 1	AR	0.588625	0.939443	0.547189	0.299439	0.591176	0.76734	0.340593	0.544757	0.731851	DN
COQ4	Q9Y3A0	OMIM:616276	Coenzyme Q10 deficiency, primary, 7	AR	0.757123	1.0524	0.642676	0.347324	0.493567	0.547477	0.489045	0.351437	0.40215	LOF
COQ4	Q9Y3A0	OMIM:620666	Spastic ataxia 10, autosomal recessive	AR	0.601253	1.00806	0.563104	0.347324	0.493567	0.547477	0.406838	0.430576	0.484184	DN
COQ6	Q9Y2Z9	OMIM:614650	Coenzyme Q10 deficiency, primary, 6	AR	0.859112	1.0027	0.652216	0.419925	0.536887	0.633064	0.575838	0.382022	0.47916	LOF
COQ7	Q99807	OMIM:616733	Coenzyme Q10 deficiency, primary, 8	AR	0.823731	1.22155	0.618144	0.293052	0.656887	0.73215	0.40157	0.541845	0.628055	DN
COQ8A	Q8NI60	OMIM:612016	Coenzyme Q10 deficiency, primary, 4	AR	0.611973	1.09295	0.570661	0.325036	0.649699	0.664993	0.390271	0.58253	0.598946	DN
COQ8B	Q96D53	OMIM:615573	Nephrotic syndrome, type 9	AR	0.637167	1.0242	0.584719	0.313989	0.696253	0.68235	0.391893	0.61948	0.604062	GOF
COX10	Q12887	OMIM:619046	Mitochondrial complex IV deficiency, nuclear type 3	AR	0.566012	0.989454	0.537155	0.314536	0.582745	0.740724	0.347487	0.546158	0.711122	DN
CP	P00450	OMIM:604290	ACERULOPLASMINEMIA	AR	0.824539	1.2405	0.611915	0.295337	0.604233	0.668447	0.397898	0.491942	0.561142	DN
CPLANE1	Q9H799	OMIM:277170	Orofaciodigital syndrome VI	AR	0.786205	1.01845	0.649731	0.454449	0.522197	0.588826	0.607102	0.370748	0.435673	LOF
CPLANE1	Q9H799	OMIM:614615	Joubert syndrome 17	AR	0.851966	1.05908	0.649594	0.454449	0.522197	0.588826	0.606958	0.370889	0.435821	LOF
CPOX	P36551	OMIM:121300	Coproporphyria	AD	0.542558	0.841527	0.506163	0.371506	0.533999	0.602413	0.37728	0.52786	0.596494	DN
CPS1	P31327	OMIM:237300	Carbamoyl phosphate synthetase I deficiency, hyperammonemia due to	AR	0.666957	1.00709	0.605566	0.309355	0.575824	0.722406	0.407473	0.469274	0.62895	DN
CPS1	P31327	OMIM:615371		-	0.739734	1.01936	0.639401	0.309355	0.575824	0.722406	0.442661	0.433616	0.594756	DN
CPT1A	P50416	OMIM:255120	Carnitine palmitoyltransferase I deficiency	AR	0.596747	1.37772	0.452609	0.256893	0.568627	0.69245	0.2223	0.614528	0.731399	DN
CPT2	P23786	OMIM:255110	Carnitine palmitoyltransferase II deficiency, myopathic, stress-induced	AD/AR	0.571838	1.04381	0.532715	0.318882	0.418369	0.608996	0.347995	0.386862	0.577384	DN
CPT2	P23786	OMIM:600649	Carnitine palmitoyltransferase II deficiency, infantile	AR	0.604898	1.26295	0.508681	0.318882	0.418369	0.608996	0.326472	0.409943	0.600696	DN
CPT2	P23786	OMIM:608836	Carnitine palmitoyltransferase II deficiency, lethal neonatal	AR	0.729293	0.886013	0.635585	0.318882	0.418369	0.608996	0.449507	0.291993	0.47174	DN
CPT2	P23786	OMIM:614212	Encephalopathy, acute, infection-induced, susceptibility to, 4	AD/AR	0.565392	1.10344	0.519019	0.318882	0.418369	0.608996	0.335637	0.399971	0.590729	DN
CRADD	P78560	OMIM:614499	Intellectual developmental disorder, autosomal recessive 34, with variant lissencephaly	AR	0.685838	1.25799	0.558704	0.411576	0.58601	0.50747	0.46965	0.527869	0.448676	GOF
CRB1	P82279	OMIM:172870	Pigmented paravenous chorioretinal atrophy	AD	0.841453	1.36226	0.564616	0.273762	0.674096	0.712461	0.32834	0.614638	0.656435	DN
CRB1	P82279	OMIM:204000	Leber congenital amaurosis, type I	-	0.664191	1.14764	0.585266	0.273762	0.674096	0.712461	0.347241	0.594437	0.637132	DN
CRB1	P82279	OMIM:268000	Retinitis pigmentosa	-	0.779037	1.20461	0.614562	0.273762	0.674096	0.712461	0.375407	0.564695	0.608458	DN
CRB1	P82279	OMIM:600105	Retinitis pigmentosa 12	AR	0.797743	1.14755	0.628583	0.273762	0.674096	0.712461	0.389485	0.549989	0.594169	DN
CRB1	P82279	OMIM:613835	Leber congenital amaurosis 8	AR	0.792911	1.13906	0.628587	0.273762	0.674096	0.712461	0.389489	0.549985	0.594164	DN
CRB2	Q5IJ48	OMIM:616220	Focal segmental glomerulosclerosis 9	AR	0.738351	1.76675	0.486902	0.300664	0.711544	0.610719	0.289762	0.722179	0.623103	GOF
CREBBP	Q92793	OMIM:180849	Rubinstein-Taybi syndrome 1	AD	0.7227	1.1233	0.619332	0.912704	0.213808	0.157092	0.944476	0.143215	0.102777	LOF
CREBBP	Q92793	OMIM:618332	Menke-Hennekam syndrome 1	AD	0.520769	1.20767	0.493079	0.912704	0.213808	0.157092	0.910473	0.218499	0.160793	LOF
CRLF1	O75462	OMIM:272430	Crisponi/cold-induced sweating syndrome 1	AR	0.91136	1.13563	0.641766	0.32521	0.751681	0.721867	0.463343	0.628214	0.591629	GOF
CRLS1	Q9UJA2	OMIM:620167	Combined oxidative phosphorylation deficiency 57	AR	0.795809	0.932963	0.655681	0.29024	0.635555	0.807104	0.437796	0.478018	0.687228	DN
CRPPA	A4D126	OMIM:614643	Muscular dystrophy-dystroglycanopathy (congenital with brain and eye anomalies), type A, 7	AR	0.78439	1.37773	0.554327	0.266392	0.561112	0.606598	0.311131	0.506876	0.55351	DN
CRX	O43186	OMIM:120970	Cone-Rod dystrophy 2	AD	0.576701	1.05118	0.555385	0.663502	0.309573	0.652079	0.711236	0.264138	0.600065	LOF
CRX	O43186	OMIM:268000	Retinitis pigmentosa	AD/AR	0.528843	0.974602	0.50749	0.663502	0.309573	0.652079	0.670159	0.303206	0.645251	LOF
CRX	O43186	OMIM:613829	Leber congenital amaurosis 7	AR	0.567092	0.932832	0.547907	0.663502	0.309573	0.652079	0.704987	0.270057	0.607299	LOF
CRYAA	P02489	OMIM:604219	Cataract 9, multiple types	AD/AR	0.550691	1.08612	0.557872	0.358446	0.56212	0.790191	0.413483	0.50431	0.749049	DN
CRYBA4	P53673	OMIM:610425	Cataract 23	AD	0.917271	1.42182	0.539382	0.399992	0.518136	0.662673	0.438404	0.478693	0.626533	DN
CRYBB1	P53674	OMIM:611544	Cataract 17, multiple types	AD/AR	0.822123	0.890493	0.655681	0.387458	0.546561	0.729938	0.546391	0.387621	0.586666	DN
CRYBB2	P43320	OMIM:601547	Cataract 3, multiple types	AD	0.842723	0.970386	0.651446	0.472629	0.453406	0.62976	0.626166	0.307397	0.476464	LOF
CRYBB3	P26998	OMIM:609741	Cataract 22, multiple types	AD/AR	0.832059	1.16505	0.63453	0.449845	0.475751	0.636022	0.586716	0.343266	0.501609	LOF
CRYGC	P07315	OMIM:604307	Cataract 2, multiple types	AD	0.898438	0.799177	0.655681	0.363238	0.422709	0.767156	0.520681	0.277726	0.633721	DN
CRYGD	P07320	OMIM:115700	Cataract, crystalline aculeiform	AD	0.604463	1.04216	0.56657	0.373537	0.418806	0.7905	0.43802	0.355363	0.742704	DN
CRYGS	P22914	OMIM:116100	Cataract 20, multiple types	AD	0.844228	1.20548	0.613205	0.354499	0.411363	0.754579	0.465426	0.305947	0.659795	DN
CSF1R	P07333	OMIM:221820	Leukoencephalopathy, diffuse hereditary, with spheroids	AD	0.69265	1.57271	0.444883	0.264078	0.77519	0.763112	0.22335	0.811414	0.800782	GOF
CSF3R	Q99062	OMIM:617014	Neutropenia, severe congenital, 7, autosomal recessive	AR	0.541723	0.922242	0.505257	0.259108	0.752585	0.742745	0.263165	0.748649	0.738706	GOF
CSNK2A1	P68400	OMIM:617062	Okur-Chung neurodevelopmental syndrome	AD	0.462006	1.43003	0.326323	0.676626	0.496129	0.431757	0.503361	0.670264	0.610681	GOF
CSNK2B	P67870	OMIM:618732	Poirier-Bienvenu neurodevelopmental syndrome	AD	0.492595	0.959379	0.48357	0.662902	0.38788	0.352897	0.648058	0.403599	0.368051	LOF
CTC1	Q2NKJ3	OMIM:612199	Cerebroretinal microangiopathy with calcifications and cysts 1	AR	0.558111	0.959877	0.520498	0.402227	0.397398	0.57642	0.422101	0.377927	0.556274	DN
CTCF	P49711	OMIM:615502	Intellectual developmental disorder, autosomal dominant 21	AD	0.598766	1.05004	0.561799	0.836233	0.268049	0.291041	0.867488	0.22218	0.242541	LOF
CTLA4	P16410	OMIM:616100	Autoimmune lymphoproliferative syndrome, type V	AD	0.715248	1.20243	0.595852	0.50677	0.654735	0.481905	0.602356	0.562597	0.386838	LOF
CTNNA1	P35221	OMIM:608970	Macular dystrophy, butterfly-shaped pigmentary, 2	AD	0.165088	1.5962	0.242718	0.525976	0.607716	0.613486	0.262341	0.828574	0.831994	DN
CTNNB1	P35222	OMIM:615075	Neurodevelopmental disorder with spastic diplegia and visual defects	AD	0.632392	0.908905	0.584433	0.878243	0.701328	0.473655	0.910267	0.625423	0.390199	LOF
CTNS	O60931	OMIM:219750	Cystinosis, adult nonnephropathic	AR	0.847151	1.11661	0.642569	0.238267	0.705573	0.78043	0.359929	0.571371	0.664105	DN
CTNS	O60931	OMIM:219800	Cystinosis, nephropathic	AR	0.803146	1.05774	0.65318	0.238267	0.705573	0.78043	0.370714	0.559943	0.653651	DN
CTNS	O60931	OMIM:219900	Cystinosis, late-onset juvenile or adolescent nephropathic	AR	0.757861	1.07588	0.640866	0.238267	0.705573	0.78043	0.358224	0.573184	0.665755	DN
CTSA	P10619	OMIM:256540	Galactosialidosis	AR	0.655551	1.07315	0.593685	0.24982	0.644395	0.682321	0.327315	0.553611	0.595136	DN
CTSC	P53634	OMIM:170650	Periodontitis, aggressive, 1	AR	0.815815	0.865809	0.655681	0.263951	0.593602	0.702826	0.405783	0.434078	0.55396	DN
CTSC	P53634	OMIM:245000	Papillon-Lefevre syndrome	AR	0.765713	1.10011	0.640673	0.263951	0.593602	0.702826	0.390016	0.450312	0.57016	DN
CTSD	P07339	OMIM:610127	Ceroid lipofuscinosis, neuronal, 10	AR	0.814882	0.81346	0.655681	0.285538	0.581945	0.747025	0.432159	0.422299	0.607949	DN
CTSF	Q9UBX1	OMIM:615362	Ceroid lipofuscinosis, neuronal, 13	AR	0.843573	1.0389	0.655681	0.362358	0.644768	0.663996	0.519731	0.488005	0.50926	LOF
CTSK	P43235	OMIM:265800	Pycnodysostosis	AR	0.637595	1.23374	0.542375	0.228026	0.70726	0.807082	0.259305	0.670889	0.779242	DN
CUL3	Q13618	OMIM:614496	Pseudohypoaldosteronism, type IIE	AD	0.462527	1.00706	0.434449	0.660204	0.401904	0.453233	0.598804	0.466595	0.519017	LOF
CUL7	Q14999	OMIM:273750	3-M syndrome 1	AR	0.840841	1.19158	0.627538	0.335595	0.568469	0.585862	0.459758	0.438793	0.456415	LOF
CWF19L1	Q69YN2	OMIM:616127	Spinocerebellar ataxia, autosomal recessive 17	AR	0.701833	1.01859	0.623358	0.427508	0.282657	0.557878	0.552753	0.192298	0.432595	LOF
CYB5R3	P00387	OMIM:250800	Methemoglobinemia due to deficiency of methemoglobin reductase	AR	0.65605	0.945969	0.598229	0.214983	0.749651	0.722388	0.289656	0.66789	0.636046	GOF
CYBA	P13498	OMIM:233690	GRANULOMATOUS DISEASE, CHRONIC, AUTOSOMAL RECESSIVE, CYTOCHROME b-NEGATIVE	AR	0.658465	0.977844	0.601026	0.285379	0.727864	0.686481	0.375618	0.639701	0.592419	GOF
CYBB	P04839	OMIM:306400	Chronic granulomatous disease, X-linked	Other	0.613518	1.15047	0.554882	0.404615	0.765869	0.606239	0.458631	0.724065	0.552583	GOF
CYCS	P99999	OMIM:612004	Thrombocytopenia 4	AD	0.672866	0.992464	0.607583	0.570666	0.422727	0.573918	0.672988	0.321093	0.465229	LOF
CYFIP2	Q96F07	OMIM:618008	Developmental and epileptic encephalopathy 65	AD	0.543603	1.53092	0.34669	0.729578	0.480778	0.288782	0.588765	0.635687	0.433475	GOF
CYP11A1	P05108	OMIM:613743	Adrenal insufficiency, congenital, with 46XY sex reversal, partial or complete	Other	0.813879	0.93118	0.655681	0.230345	0.725323	0.740682	0.363025	0.581008	0.599986	DN
CYP11B1	P15538	OMIM:103900	Aldosteronism, glucocorticoid-remediable	AD	0.657567	1.04908	0.598611	0.222123	0.759618	0.748668	0.298667	0.679376	0.666376	GOF
CYP11B1	P15538	OMIM:202010	Adrenal hyperplasia, congenital, due to 11-beta-hydroxylase deficiency	AR	0.574839	1.16524	0.523628	0.222123	0.759618	0.748668	0.238894	0.741926	0.730456	GOF
CYP11B2	P19099	OMIM:203400	Corticosterone methyloxidase type I deficiency	AR	0.604598	0.983495	0.560196	0.349191	0.62835	0.654368	0.405973	0.570327	0.597807	DN
CYP11B2	P19099	OMIM:610600	Hypoaldosteronism, congenital, due to CMO II deficiency	AR	0.395217	1.23593	0.35277	0.349191	0.62835	0.654368	0.226272	0.756213	0.776465	DN
CYP17A1	P05093	OMIM:202110	Adrenal hyperplasia, congenital, due to 17-alpha-hydroxylase deficiency	AR	0.674846	1.12353	0.597049	0.244253	0.631046	0.739042	0.32381	0.535819	0.656517	DN
CYP19A1	P11511	OMIM:613546	Aromatase deficiency	AR	0.330104	1.10516	0.386974	0.25639	0.721094	0.697547	0.178746	0.803757	0.785109	GOF
CYP1B1	Q16678	OMIM:231300	Glaucoma 3, primary congenital, A	AR	0.69131	1.33281	0.534738	0.300298	0.726575	0.724037	0.330328	0.698073	0.695381	GOF
CYP1B1	Q16678	OMIM:617315	Anterior segment dysgenesis 6, multiple subtypes	AR	0.681459	1.016	0.612541	0.300298	0.726575	0.724037	0.404229	0.626986	0.624002	GOF
CYP21A2	P08686	OMIM:201910	Adrenal hyperplasia, congenital, due to 21-hydroxylase deficiency	AR	0.696281	1.0028	0.620323	0.235406	0.712399	0.749752	0.334676	0.60256	0.647112	DN
CYP24A1	Q07973	OMIM:143880	Hypercalcemia, infantile, 1	AR	0.722006	1.12369	0.618663	0.363426	0.653436	0.658287	0.480847	0.537505	0.542843	DN
CYP27A1	Q02318	OMIM:213700	Cerebrotendinous xanthomatosis	AR	0.66176	1.09971	0.596114	0.349047	0.652177	0.653756	0.441783	0.559547	0.561263	DN
CYP27B1	O15528	OMIM:264700	Vitamin D hydroxylation-deficient rickets, type 1A	AR	0.589014	1.00707	0.553999	0.27933	0.706809	0.707333	0.324987	0.659955	0.660523	DN
CYP2U1	Q7Z449	OMIM:615030	Spastic paraplegia 56, autosomal recessive	AR	0.648272	0.98946	0.59318	0.268723	0.686137	0.753819	0.348876	0.599886	0.677423	DN
CYP4F22	Q6NT55	OMIM:604777	Ichthyosis, congenital, autosomal recessive 5	AR	0.656262	1.06115	0.597437	0.238059	0.710303	0.754113	0.316792	0.622943	0.673899	DN
CYP4V2	Q6ZWL3	OMIM:210370	Bietti crystalline corneoretinal dystrophy	AR	0.691307	1.04839	0.617536	0.277362	0.641834	0.749519	0.382611	0.526034	0.649524	DN
CYP7B1	O75881	OMIM:270800	Spastic paraplegia 5A, autosomal recessive	AR	0.76214	1.13551	0.630617	0.2431	0.65998	0.688923	0.35414	0.532041	0.564691	DN
D2HGDH	Q8N465	OMIM:600721	D-2-Hydroxyglutaric aciduria 1	AR	0.744876	1.08821	0.635995	0.276803	0.646711	0.773531	0.400748	0.511645	0.661578	DN
DAAM2	Q86T65	OMIM:619263	Nephrotic syndrome, type 24	AR	0.252228	1.09245	0.388881	0.631845	0.470296	0.385857	0.522016	0.582504	0.496814	GOF
DARS1	P14868	OMIM:615281	Hypomyelination with brainstem and spinal cord involvement and legspasticity	AR	0.480652	1.12348	0.448682	0.309972	0.580544	0.690995	0.267715	0.629717	0.733171	DN
DARS2	Q6PI48	OMIM:611105	Leukoencephalopathy with brainstem and spinal cord involvement and lactate elevation	AR	0.558782	1.01772	0.523845	0.305563	0.563234	0.685128	0.326185	0.539628	0.664182	DN
DAW1	Q8N136	OMIM:620570	Ciliary dyskinesia, primary, 52	AR	0.803792	0.970408	0.655681	0.313737	0.56439	0.743803	0.465406	0.404895	0.603895	DN
DBT	P11182	OMIM:248600	Maple syrup urine disease	-	0.75545	0.989725	0.644811	0.394668	0.549386	0.75793	0.542045	0.401764	0.632988	DN
DBT	P11182	OMIM:620699	Maple syrup urine disease, type II	AR	0.441593	1.07572	0.415918	0.394668	0.549386	0.75793	0.317067	0.631287	0.814711	DN
DCC	P43146	OMIM:157600	Mirror movements 1 and/or agenesis of the corpus callosum	AD	0.739361	1.08312	0.635029	0.687316	0.518738	0.489116	0.792729	0.38252	0.35494	LOF
DCLRE1C	Q96SD1	OMIM:602450	Severe combined immunodeficiency with sensitivity to ionizing radiation	AR	0.727487	1.4426	0.505053	0.340567	0.472416	0.662957	0.345121	0.467381	0.658426	DN
DCLRE1C	Q96SD1	OMIM:603554	Omenn syndrome	AR	0.841075	1.39773	0.549712	0.340567	0.472416	0.662957	0.386686	0.423126	0.617038	DN
DCT	P40126	OMIM:619165	Oculocutaneous albinism, type VIII	AR	0.879636	1.60638	0.503621	0.406025	0.47676	0.543678	0.409522	0.473148	0.540083	DN
DCTN1	Q14203	OMIM:105400	Amyotrophic lateral sclerosis 1	AD/AR	0.531519	1.11047	0.497902	0.44516	0.551627	0.609494	0.443088	0.553702	0.611489	DN
DCTN1	Q14203	OMIM:168605	Perry syndrome	AD	0.672411	1.33946	0.521181	0.44516	0.551627	0.609494	0.466184	0.53058	0.58914	DN
DCTN1	Q14203	OMIM:607641	Neuronopathy, distal hereditary motor, type VIIB	AD	0.596267	1.11047	0.553586	0.44516	0.551627	0.609494	0.498731	0.498019	0.557252	DN
DCX	O43602	OMIM:300067	Lissencephaly, X-linked, 1	Other	0.595385	1.07769	0.565354	0.626956	0.459528	0.599898	0.686132	0.395282	0.535471	LOF
DDB1	Q16531	OMIM:619426	White-Kernohan syndrome	AD	0.458507	1.24811	0.386107	0.724946	0.32584	0.253673	0.623733	0.434539	0.350826	LOF
DDB2	Q92466	OMIM:278740	Xeroderma pigmentosum, complementation group E	AR	0.739906	1.00413	0.640149	0.423514	0.406505	0.667713	0.566515	0.277992	0.530424	LOF
DDC	P20711	OMIM:608643	Aromatic L-amino acid decarboxylase deficiency	AR	0.602317	1.03403	0.56157	0.244284	0.698351	0.7802	0.292806	0.643806	0.734835	DN
DDR2	Q16832	OMIM:271665	Spondylometaepiphyseal dysplasia, short Limb-Hand type	AR	0.852324	1.21032	0.621868	0.415146	0.748416	0.594534	0.538611	0.643984	0.471345	GOF
DDX3X	O00571	OMIM:300958	Intellectual developmental disorder, X-linked, syndrome, snijders Blok type	Other	0.671931	1.13147	0.593672	0.70672	0.416381	0.47454	0.778797	0.328095	0.381994	LOF
DDX41	Q9UJV9	OMIM:601626	Leukemia, acute myeloid	-	0.71838	1.64683	0.479332	0.23639	0.644718	0.775588	0.221785	0.663431	0.789657	DN
DDX41	Q9UJV9	OMIM:616871	Myeloproliferative/lymphoproliferative neoplasms, familial (multiple types), susceptibility to	AD	0.746502	1.35944	0.551321	0.23639	0.644718	0.775588	0.275566	0.596257	0.737715	DN
DDX6	P26196	OMIM:618653	Intellectual developmental disorder with impaired language and dysmorphic facies	AD	0.277522	1.68198	0.248158	0.721778	0.449862	0.46692	0.461287	0.712434	0.726303	DN
DEAF1	O75398	OMIM:615828	Vulto-van Silfout-de Vries syndrome	AD	0.764666	1.49032	0.489654	0.51651	0.354294	0.497224	0.506168	0.363819	0.507571	DN
DEAF1	O75398	OMIM:617171	Dyskinesia, seizures, and intellectual developmental disorder	AR	0.89283	1.35782	0.565925	0.51651	0.354294	0.497224	0.582078	0.2962	0.431349	LOF
DEGS1	O15121	OMIM:618404	Leukodystrophy, hypomyelinating, 18	AR	0.606245	1.01031	0.561063	0.380362	0.542947	0.632719	0.439662	0.481692	0.574056	DN
DES	P17661	OMIM:181400	Scapuloperoneal syndrome, neurogenic, Kaeser type	AD	0.51535	1.16072	0.461282	0.154129	0.874727	0.956093	0.134964	0.890767	0.962165	DN
DES	P17661	OMIM:601419	Myopathy, myofibrillar, 1	AD/AR	0.639995	1.20996	0.552031	0.154129	0.874727	0.956093	0.183367	0.849992	0.94644	DN
DES	P17661	OMIM:604765	Cardiomyopathy, dilated, 1I	AD	0.534348	1.03652	0.498473	0.154129	0.874727	0.956093	0.153334	0.875395	0.956349	DN
DGAT1	O75907	OMIM:615863	Diarrhea 7, protein-losing Enteropathy type	AR	0.698183	0.944457	0.621769	0.351635	0.697922	0.676774	0.471333	0.584277	0.560187	GOF
DGKE	P52429	OMIM:615008	Nephrotic syndrome, type 7	AR	0.662844	1.13403	0.588154	0.270089	0.696423	0.641283	0.345737	0.616326	0.555915	GOF
DGUOK	Q16854	OMIM:251880	Mitochondrial DNA depletion syndrome 3 (hepatocerebral type)	AR	0.616825	0.919282	0.569308	0.270101	0.52559	0.762054	0.328477	0.455969	0.707846	DN
DHCR24	Q15392	OMIM:602398	Desmosterolosis	AR	0.49578	1.11549	0.453619	0.29977	0.619723	0.590471	0.262222	0.662495	0.634593	GOF
DHCR7	Q9UBM7	OMIM:270400	Smith-Lemli-Opitz syndrome	AR	0.622127	1.1147	0.572908	0.33542	0.657174	0.623237	0.403707	0.588314	0.552205	GOF
DHDDS	Q86SQ9	OMIM:613861	Retinitis pigmentosa 59	AR	0.571803	1.63048	0.380655	0.337686	0.583009	0.658394	0.238596	0.694641	0.758215	DN
DHDDS	Q86SQ9	OMIM:617836	Developmental delay and seizures with or without movement abnormalities	AD	0.482584	1.37716	0.359752	0.337686	0.583009	0.658394	0.222689	0.713323	0.774271	DN
DHH	O43323	OMIM:233420	46,xy sex reversal 7	AR	0.968769	0.935981	0.655681	0.348519	0.517859	0.612267	0.504638	0.360628	0.453322	LOF
DHH	O43323	OMIM:607080	46XY gonadal dysgenesis with minifascicular neuropathy	AR	0.58658	0.849944	0.545415	0.348519	0.517859	0.612267	0.390933	0.472354	0.568243	DN
DHODH	Q02127	OMIM:263750	Postaxial acrofacial dysostosis	AR	0.533931	1.05636	0.508117	0.278099	0.463454	0.722237	0.284665	0.455389	0.715676	DN
DHX16	O60231	OMIM:618733	Neuromuscular disease and ocular or auditory anomalies with or without seizures	AD	0.580592	1.29585	0.475631	0.339565	0.567252	0.697379	0.318041	0.591024	0.717562	DN
DHX30	Q7L2E3	OMIM:617804	Neurodevelopmental disorder with severe motor impairment and absent language	AD	0.545723	1.45947	0.373567	0.665261	0.358174	0.33945	0.542369	0.483417	0.462868	LOF
DHX37	Q8IY37	OMIM:273250	46, XY sex reversal 11	AD	0.315269	1.23806	0.388223	0.619449	0.360224	0.418005	0.508105	0.470134	0.530915	DN
DHX37	Q8IY37	OMIM:618731	Neurodevelopmental disorder with brain anomalies and with or without vertebral or cardiac anomalies	AR	0.283775	1.25228	0.371893	0.619449	0.360224	0.418005	0.490777	0.487431	0.548135	DN
DICER1	Q9UPY3	OMIM:618272	Global developmental delay, lung cysts, overgrowth, and wilms tumor	Other	0.322199	1.7992	0.242718	0.700047	0.385331	0.321413	0.427927	0.661695	0.596415	GOF
DKC1	O60832	OMIM:305000	Dyskeratosis congenita, X-linked	Other	0.449241	1.5676	0.276281	0.800803	0.285154	0.362655	0.605476	0.510985	0.598478	LOF
DLD	P09622	OMIM:246900	Dihydrolipoamide dehydrogenase deficiency	AR	0.622877	1.03112	0.574231	0.333153	0.672693	0.726598	0.402556	0.603784	0.663358	DN
DLG4	P78352	OMIM:618793	Intellectual developmental disorder 62	AD	0.629844	1.27679	0.52302	0.714988	0.620779	0.462929	0.733388	0.598859	0.440114	LOF
DLL1	O00548	OMIM:618709	Neurodevelopmental disorder with nonspecific brain abnormalities and with or without seizures	AD	0.864988	1.3771	0.558344	0.71383	0.524172	0.361138	0.759238	0.465634	0.308984	LOF
DLL3	Q9NYJ7	OMIM:277300	Spondylocostal dysostosis, autosomal recessive 1	AR	0.752099	1.22518	0.596189	0.351759	0.7135	0.647289	0.444799	0.62781	0.55417	GOF
DLL4	Q9NR61	OMIM:616589	Adams-Oliver syndrome 6	AD	0.726375	0.897679	0.633134	0.690038	0.547608	0.354286	0.793472	0.412249	0.241232	LOF
DNA2	P51530	OMIM:615156	Progressive external ophthalmoplegia with mitochondrial DNA deletions,autosomal dominant, 6	AD	0.608849	1.10271	0.556134	0.339059	0.496404	0.634964	0.391264	0.440318	0.581293	DN
DNAAF11	Q86X45	OMIM:614935	Ciliary dyskinesia, primary, 19	AR	0.946561	1.19994	0.624889	0.229396	0.651571	0.713638	0.331508	0.528868	0.599353	DN
DNAH11	Q96DT5	OMIM:611884	Ciliary dyskinesia, primary, 7	AR	0.660454	0.990383	0.603909	0.195185	0.727125	0.647325	0.269949	0.63606	0.546247	GOF
DNAH2	Q9P225	OMIM:619094	Spermatogenic failure 45	AR	0.661297	0.783846	0.602934	0.223102	0.71277	0.601732	0.303651	0.620382	0.498745	GOF
DNAH5	Q8TE73	OMIM:608644	Ciliary dyskinesia, primary, 3, with or without situs inversus	AR	0.600137	0.960672	0.577041	0.215329	0.67594	0.624447	0.272404	0.604569	0.549297	GOF
DNAH7	Q8WXX0	OMIM:620356	Ciliary dyskinesia, primary, 50	AR	0.301687	1.12413	0.413612	0.296267	0.700349	0.56325	0.22896	0.768171	0.646438	GOF
DNAI1	Q9UI46	OMIM:244400	Ciliary dyskinesia, primary, 1	AR	0.802296	1.39402	0.550978	0.418788	0.42557	0.705484	0.469257	0.376467	0.661263	DN
DNAJB4	Q9UDY4	OMIM:620326	Congenital myopathy 21 with early respiratory failure	AR	0.631722	0.861662	0.580524	0.274693	0.596392	0.780764	0.343888	0.516376	0.720149	DN
DNAJB6	O75190	OMIM:603511	Muscular dystrophy, limb-girdle, type 1E	AD	0.744432	1.69454	0.39478	0.507004	0.438176	0.697858	0.401494	0.544555	0.77978	DN
DNAJC30	Q96LL9	OMIM:619382	Leber hereditary optic neuropathy, autosomal recessive	AR	0.939844	1.18369	0.629822	0.189788	0.704319	0.802166	0.284971	0.583339	0.70442	DN
DNASE2	O00115	OMIM:619858	Autoinflammatory-pancytopenia syndrome	AR	0.719012	1.31905	0.557439	0.269879	0.460302	0.642966	0.317679	0.403741	0.588431	DN
DNM1	Q05193	OMIM:616346	Epileptic encephalopathy, early infantile, 31	AD	0.638258	1.22998	0.54414	0.618624	0.480662	0.556364	0.659425	0.436738	0.512347	LOF
DNM1L	O00429	OMIM:610708	Optic atrophy 5	AD	0.649305	0.794568	0.596471	0.322911	0.63691	0.770676	0.413469	0.542695	0.694523	DN
DNM1L	O00429	OMIM:614388	Encephalopathy due to defective mitochondrial and peroxisomal fission 1	AD/AR	0.602714	1.12284	0.551316	0.322911	0.63691	0.770676	0.369482	0.588069	0.732265	DN
DNM2	P50570	OMIM:160150	Centronuclear myopathy 1	AD	0.521877	1.65371	0.331923	0.670162	0.436444	0.501711	0.502355	0.609186	0.669593	DN
DNM2	P50570	OMIM:606482	Charcot-Marie-Tooth disease, dominant intermediate B	AD	0.425984	1.52534	0.263495	0.670162	0.436444	0.501711	0.420929	0.684013	0.737831	DN
DNMT1	P26358	OMIM:604121	Cerebellar ataxia, deafness, and narcolepsy, autosomal dominant	AD	0.733683	1.30354	0.570321	0.770824	0.196301	0.205885	0.816997	0.155416	0.16341	LOF
DNMT1	P26358	OMIM:614116	Neuropathy, hereditary sensory, type IE	AD	0.872337	1.29913	0.569237	0.770824	0.196301	0.205885	0.816334	0.155998	0.164016	LOF
DNMT3A	Q9Y6K1	OMIM:601626	Leukemia, acute myeloid	AD	0.527608	0.805972	0.534225	0.583584	0.442647	0.382309	0.616476	0.409136	0.350493	LOF
DNMT3A	Q9Y6K1	OMIM:615879	Tatton-Brown-Rahman syndrome	AD	0.701259	1.07764	0.618921	0.583584	0.442647	0.382309	0.694762	0.328407	0.275932	LOF
DNMT3A	Q9Y6K1	OMIM:618724	Heyn-Sproul-Jackson syndrome	AD	0.676921	1.26045	0.559193	0.583584	0.442647	0.382309	0.640007	0.385015	0.327911	LOF
DNMT3B	Q9UBC3	OMIM:242860	Immunodeficiency-Centromeric instability-facial anomalies syndrome	AR	0.687512	1.24203	0.571579	0.528371	0.332978	0.494765	0.599144	0.272289	0.423301	LOF
DOCK11	Q5JSL3	OMIM:301109	Autoinflammatory disease, multisystem, with immune dysregulation, X-linked	Other	0.486172	1.09737	0.480336	0.438162	0.478922	0.528806	0.418892	0.498584	0.548361	DN
DOHH	Q9BU89	OMIM:620066	Neurodevelopmental disorder with microcephaly, cerebral atrophy, and visual impairment	AR	0.579918	1.19654	0.509349	0.210397	0.732803	0.72601	0.216678	0.725416	0.718508	GOF
DOK7	Q18PE1	OMIM:254300	Myasthenia, limb-girdle, familial	AR	0.647719	1.19854	0.561135	0.389757	0.676042	0.640483	0.449531	0.620076	0.582171	GOF
DOLK	Q9UPQ8	OMIM:610768	Congenital disorder of glycosylation, type Im	AR	0.747395	1.01083	0.642699	0.254164	0.490735	0.686193	0.380028	0.348836	0.548666	DN
DONSON	Q9NYP3	OMIM:617604	Microcephaly, short stature, and limb abnormalities	AR	0.82339	0.859788	0.655681	0.499576	0.292014	0.517285	0.655298	0.178033	0.360098	LOF
DPAGT1	Q9H3H5	OMIM:608093	Congenital disorder of glycosylation, type Ij	AR	0.593339	1.09799	0.543735	0.171201	0.653944	0.828064	0.197538	0.61326	0.801641	DN
DPAGT1	Q9H3H5	OMIM:614750	Myasthenic syndrome, congenital, 13, with tubular aggregates	AR	0.527854	1.29246	0.429596	0.171201	0.653944	0.828064	0.134629	0.715026	0.864768	DN
DPF2	Q92785	OMIM:618027	Coffin-Siris syndrome 7	AD	0.716398	1.22474	0.587939	0.794381	0.310235	0.32216	0.846445	0.239673	0.249868	LOF
DPH1	Q9BZG8	OMIM:616901	Developmental delay with short stature, dysmorphic features, and sparse hair	AR	0.783791	1.1569	0.634423	0.468307	0.404865	0.518411	0.604511	0.281613	0.382828	LOF
DPM1	O60762	OMIM:608799	Congenital disorder of glycosylation, type IE	AR	0.735246	0.866318	0.637905	0.305396	0.646938	0.727667	0.436482	0.50983	0.602654	DN
DPM2	O94777	OMIM:615042	Congenital disorder of glycosylation, type Iu	AR	0.395337	0.885903	0.394779	0.240616	0.775263	0.746595	0.171281	0.84098	0.818735	GOF
DPYD	Q12882	OMIM:274270	Dihydropyrimidine dehydrogenase deficiency	AR	0.708272	1.2562	0.577696	0.40214	0.526655	0.595852	0.479203	0.448533	0.518714	DN
DPYS	Q14117	OMIM:222748	Dihydropyrimidinuria	AR	0.678365	1.01558	0.611347	0.394149	0.704425	0.66149	0.505768	0.602402	0.554029	GOF
DRAM2	Q6UX65	OMIM:616502	Cone-rod dystrophy 21	AR	0.324718	1.05834	0.393406	0.240865	0.652993	0.670863	0.17066	0.74369	0.758616	DN
DSG2	Q14126	OMIM:610193	Arrhythmogenic right ventricular dysplasia, familial, 10	AD	0.523574	1.06904	0.522073	0.294308	0.819594	0.702045	0.312985	0.80616	0.68324	GOF
DSG4	Q86SJ6	OMIM:607903	Hypotrichosis 6	AR	0.77119	1.08427	0.64493	0.275873	0.778902	0.751913	0.408976	0.659811	0.625279	GOF
DSP	P15924	OMIM:605676	Cardiomyopathy, dilated, with woolly hair and keratoderma	AR	0.614131	1.43654	0.431959	0.532669	0.620709	0.580115	0.464311	0.682746	0.644994	GOF
DSP	P15924	OMIM:607450	Arrhythmogenic right ventricular dysplasia, familial, 8	AD	0.675532	1.50342	0.440282	0.532669	0.620709	0.580115	0.472738	0.675371	0.637208	GOF
DSP	P15924	OMIM:615821	Cardiomyopathy, dilated, with woolly hair, keratoderma, and tooth agenesis	AD	0.898082	1.94753	0.503621	0.532669	0.620709	0.580115	0.536272	0.617293	0.576583	GOF
DTNA	Q9Y4J8	OMIM:604169	Left ventricular noncompaction 1	AD	0.328384	0.832191	0.394779	0.475706	0.773976	0.712742	0.371796	0.839992	0.791833	GOF
DTYMK	P23919	OMIM:619847	Neurodegeneration, childhood-onset, with progressive microcephaly	AR	0.661779	0.953755	0.600883	0.306341	0.582178	0.735069	0.399359	0.480654	0.648249	DN
DUOX2	Q9NRD8	OMIM:607200	Thyroid dyshormonogenesis 6	AR	0.621739	0.932255	0.575308	0.384681	0.692108	0.534927	0.458549	0.623974	0.459189	GOF
DYNC1H1	Q14204	OMIM:158600	Spinal muscular atrophy, lower extremity-predominant, 1, autosomal dominant	AD	0.576494	1.06634	0.563995	0.573592	0.451389	0.35272	0.635043	0.388778	0.296401	LOF
DYNC1H1	Q14204	OMIM:614228	Charcot-marie-tooth disease, axonal, type 2O	AD	0.459988	1.12228	0.494124	0.573592	0.451389	0.35272	0.567834	0.457216	0.358105	LOF
DYNC1H1	Q14204	OMIM:614563	Intellectual developmental disorder, autosomal dominant 13	AD	0.540745	1.06125	0.56905	0.573592	0.451389	0.35272	0.639801	0.383897	0.292126	LOF
DYNC2H1	Q8NCM8	OMIM:613091	Asphyxiating thoracic dystrophy 3	AR	0.657209	0.998757	0.612892	0.229566	0.600472	0.606523	0.320542	0.48699	0.49331	DN
DYNC2I2	Q96EX3	OMIM:615633	Short-Rib thoracic dysplasia 11 with or without polydactyly	AR	0.656184	1.01393	0.601732	0.411707	0.544863	0.619099	0.51394	0.442073	0.518251	DN
DYRK1A	Q13627	OMIM:614104	Intellectual developmental disorder, autosomal dominant 7	AD	0.808719	1.2837	0.591021	0.844876	0.276147	0.282415	0.88727	0.208855	0.214047	LOF
DYSF	O75923	OMIM:253601	Muscular dystrophy, limb-girdle, type 2B	AR	0.803982	1.23055	0.610485	0.342652	0.715458	0.661252	0.449634	0.616021	0.554663	GOF
DYSF	O75923	OMIM:254130	Miyoshi muscular dystrophy 1	AR	0.752715	1.19476	0.610567	0.342652	0.715458	0.661252	0.44972	0.615939	0.554577	GOF
DYSF	O75923	OMIM:606768	Myopathy, distal, with anterior tibial onset	AR	0.64856	0.965289	0.592165	0.342652	0.715458	0.661252	0.430803	0.633932	0.573454	GOF
EARS2	Q5JPH6	OMIM:614924	Combined oxidative phosphorylation deficiency 12	AR	0.452676	1.13278	0.425293	0.290853	0.565447	0.681216	0.232843	0.637465	0.742776	DN
EBF3	Q9H4W6	OMIM:617330	Hypotonia, ataxia, and delayed development syndrome	AD	0.69351	1.3871	0.504461	0.852753	0.316058	0.393705	0.85498	0.312213	0.389453	LOF
EBP	Q15125	OMIM:300960	Mend syndrome	Other	0.580873	0.828917	0.548633	0.528411	0.490818	0.498036	0.576621	0.442288	0.449422	LOF
EBP	Q15125	OMIM:302960	Chondrodysplasia punctata 2, X-linked dominant	Other	0.63052	1.14678	0.563811	0.528411	0.490818	0.498036	0.591558	0.427178	0.434258	LOF
ECEL1	O95672	OMIM:615065	Arthrogryposis, distal, type 5D	AR	0.773316	1.01555	0.648466	0.206041	0.740138	0.656549	0.323737	0.60692	0.508911	GOF
ECHS1	P30084	OMIM:616277	Mitochondrial short-chain enoyl-coa hydratase 1 deficiency	AR	0.566255	1.07749	0.53095	0.268037	0.622887	0.783363	0.293044	0.593357	0.761589	DN
EDA	Q92838	OMIM:305100	Ectodermal dysplasia 1, hypohidrotic, X-linked	Other	0.604545	1.09198	0.567471	0.745987	0.476677	0.453192	0.793943	0.409774	0.387147	LOF
EDA	Q92838	OMIM:313500	Tooth agenesis, selective, X-linked, 1	Other	0.486044	1.09413	0.471486	0.745987	0.476677	0.453192	0.723751	0.505205	0.481608	LOF
EDAR	Q9UNE0	OMIM:129490	Ectodermal dysplasia 10A, hypohidrotic/hair/nail type, autosomal dominant	AD	0.695198	1.40721	0.479193	0.246015	0.769461	0.676987	0.230896	0.783901	0.694923	GOF
EDAR	Q9UNE0	OMIM:224900	Ectodermal dysplasia 10B, hypohidrotic/hair/tooth type, autosomal recessive	AR	0.690335	1.02358	0.617457	0.246015	0.769461	0.676987	0.344972	0.674037	0.564929	GOF
EDARADD	Q8WWZ3	OMIM:614940	Ectodermal dysplasia 11A, hypohidrotic/hair/tooth type, autosomal dominant	AD	0.555539	1.47241	0.382255	0.258989	0.712625	0.602596	0.177815	0.800298	0.710185	GOF
EDARADD	Q8WWZ3	OMIM:614941	Ectodermal dysplasia 11B, hypohidrotic/hair/tooth type, autosomal recessive	AR	0.564967	0.888175	0.526198	0.258989	0.712625	0.602596	0.279621	0.690676	0.577229	GOF
EDN3	P14138	OMIM:613265	Waardenburg syndrome, type 4B	AD/AR	0.629012	0.734293	0.588535	0.360054	0.65766	0.563385	0.445908	0.573213	0.474272	GOF
EDNRB	P24530	OMIM:277580	Waardenburg-Shah syndrome	AD/AR	0.626126	2.11345	0.424503	0.272599	0.788245	0.768249	0.216566	0.834615	0.817986	GOF
EED	O75530	OMIM:617561	Cohen-Gibson syndrome	AD	0.437963	1.25489	0.377705	0.809071	0.232333	0.262671	0.720045	0.332725	0.369856	LOF
EEF1A2	Q05639	OMIM:616393	Intellectual developmental disorder, autosomal dominant 38	AD	0.60402	1.0204	0.559325	0.720381	0.433819	0.449591	0.765805	0.376435	0.391563	LOF
EEF1A2	Q05639	OMIM:616409	Developmental and epileptic encephalopathy 33	AD	0.563803	1.28686	0.465503	0.720381	0.433819	0.449591	0.691714	0.468024	0.483977	LOF
EFEMP2	O95967	OMIM:614437	Cutis laxa, autosomal recessive, type IB	AR	0.413021	1.02956	0.416304	0.320872	0.636361	0.695792	0.252045	0.71045	0.762295	DN
EFL1	Q7Z2Z2	OMIM:617941	Shwachman-Diamond syndrome 2	AR	0.667423	1.34959	0.511156	0.295161	0.58281	0.668412	0.30453	0.57192	0.658447	DN
EFNB1	P98172	OMIM:304110	Craniofrontonasal syndrome	Other	0.810416	1.33514	0.562703	0.703836	0.494522	0.391263	0.753575	0.431912	0.333111	LOF
EFTUD2	Q15029	OMIM:610536	Mandibulofacial dysostosis, Guion-Almeida type	AD	0.763271	0.973285	0.647801	0.638695	0.55966	0.438882	0.764784	0.408637	0.298367	LOF
EGFR	P00533	OMIM:109800	Bladder cancer	-	0.712696	1.4846	0.48937	0.380236	0.922979	0.81664	0.370266	0.925948	0.822923	GOF
EGFR	P00533	OMIM:275355	Squamous cell carcinoma, head and neck	-	0.587732	1.22281	0.512332	0.380236	0.922979	0.81664	0.39193	0.919398	0.809136	GOF
EGLN1	Q9GZT9	OMIM:609820	Erythrocytosis, familial, 3	AD	0.664177	1.22571	0.563732	0.673548	0.436304	0.318832	0.727227	0.374608	0.265911	LOF
EGR2	P11161	OMIM:145900	Hypertrophic neuropathy of dejerine-sottas	AD/AR	0.544253	1.15339	0.490334	0.7571	0.387989	0.553207	0.749918	0.39721	0.562744	LOF
EGR2	P11161	OMIM:607678	Charcot-Marie-Tooth disease, demyelinating, type 1D	AD	0.581538	1.18512	0.524598	0.7571	0.387989	0.553207	0.774748	0.364881	0.52876	LOF
EHMT1	Q9H9B1	OMIM:610253	Kleefstra syndrome 1	AD	0.84385	1.37885	0.548137	0.812364	0.332461	0.219882	0.840049	0.291064	0.188544	LOF
EIF2AK2	P19525	OMIM:618877	Leukoencephalopathy, developmental delay, and episodic neurologic regression syndrome	AD	0.629788	0.921286	0.579473	0.166718	0.829624	0.863924	0.216114	0.779431	0.821664	DN
EIF2AK3	Q9NZJ5	OMIM:226980	Epiphyseal dysplasia, multiple, with early-onset diabetes mellitus	AR	0.687877	0.774399	0.61656	0.452159	0.475919	0.613889	0.570287	0.36092	0.497179	LOF
EIF2AK4	Q9P2K8	OMIM:234810	Pulmonary venoocclusive disease 2	AR	0.856739	1.18747	0.624971	0.342104	0.4787	0.616107	0.464253	0.35527	0.49059	DN
EIF2B2	P49770	OMIM:620312	Leukoencephalopathy with vanishing white matter 2, with or without ovarian failure	AR	0.687063	0.951868	0.615856	0.414498	0.356187	0.567658	0.531606	0.256556	0.450242	LOF
EIF2B4	Q9UI10	OMIM:620314	Leukoencephalopathy with vanishing white matter 4, with or without ovarian failure	AR	0.657026	0.954303	0.597776	0.658022	0.275644	0.426269	0.740909	0.203854	0.3333	LOF
EIF2B5	Q13144	OMIM:620315	Leukoencephalopathy with vanishing white matter 5, with or without ovarian failure	AR	0.634817	1.06474	0.585012	0.32876	0.533091	0.633478	0.40844	0.447489	0.550771	DN
EIF2S3	P41091	OMIM:300148	Mehmo syndrome	Other	0.648285	1.06998	0.589484	0.747745	0.402671	0.367606	0.809761	0.319476	0.28816	LOF
EIF4A2	Q14240	OMIM:620455	Neurodevelopmental disorder with hypotonia and speech delay, with or without seizures	AD/AR	0.46945	1.11237	0.487769	0.668237	0.402412	0.439846	0.657301	0.414233	0.451935	LOF
EIF5A	P63241	OMIM:619376	Faundes-Banka syndrome	AD	0.582708	0.821738	0.541809	0.58728	0.267589	0.450401	0.627232	0.23604	0.409344	LOF
ELAC2	Q9BQ52	OMIM:615440	Combined oxidative phosphorylation deficiency 17	AR	0.741004	1.15902	0.620729	0.461219	0.382978	0.502948	0.583512	0.274966	0.382051	LOF
ELANE	P08246	OMIM:162800	Cyclic neutropenia	AD	0.714142	1.0592	0.627024	0.21277	0.743699	0.770886	0.312418	0.633164	0.666823	DN
ELANE	P08246	OMIM:202700	Neutropenia, severe congenital, 1, autosomal dominant	AD	0.801471	1.14204	0.629279	0.21277	0.743699	0.770886	0.314495	0.630919	0.664675	DN
ELOVL4	Q9GZR5	OMIM:133190	Spinocerebellar ataxia 34	AD	0.419103	1.34011	0.320244	0.481531	0.592447	0.597517	0.304373	0.755237	0.759105	DN
ELP2	Q6IA86	OMIM:617270	Mental retardation, autosomal recessive 58	AR	0.675758	1.0524	0.609705	0.387094	0.498928	0.583838	0.496632	0.389275	0.473145	LOF
ENG	P17813	OMIM:187300	Telangiectasia, hereditary hemorrhagic, type 1	AD	0.842308	1.12008	0.640384	0.65952	0.298285	0.35926	0.775248	0.192708	0.239466	LOF
ENPP1	P22413	OMIM:208000	Arterial calcification, generalized, of infancy, 1	AR	0.740383	0.993826	0.640149	0.338143	0.494971	0.505706	0.476126	0.35523	0.365125	LOF
ENPP1	P22413	OMIM:613312	Hypophosphatemic rickets, autosomal recessive, 2	AR	0.964282	0.869777	0.655681	0.338143	0.494971	0.505706	0.493132	0.339791	0.34949	LOF
ENPP1	P22413	OMIM:615522	Cole disease	AD	0.865351	2.1972	0.503621	0.338143	0.494971	0.505706	0.341392	0.491351	0.502086	DN
EOGT	Q5NDL2	OMIM:615297	Adams-Oliver syndrome 4	AR	0.846023	0.952709	0.655681	0.25521	0.595171	0.610421	0.394865	0.435678	0.451398	DN
EP300	Q09472	OMIM:613684	Rubinstein-Taybi syndrome 2	AD	0.655386	1.08629	0.594347	0.872479	0.332759	0.262147	0.909292	0.253942	0.195163	LOF
EPB42	P16452	OMIM:612690	Spherocytosis, type 5	AR	0.641387	1.48007	0.450384	0.24659	0.525266	0.673061	0.211484	0.574509	0.715283	DN
EPHA2	P29317	OMIM:116600	Cataract, posterior polar, 1 ctpa cataract, congenital total, included	AD	0.836015	1.24474	0.610737	0.243468	0.757534	0.760009	0.335514	0.665699	0.668702	DN
EPHB4	P54760	OMIM:617300	Lymphatic malformation 7	AD	0.721471	1.63674	0.480589	0.26043	0.791234	0.741009	0.245748	0.803776	0.755636	GOF
EPHB4	P54760	OMIM:618196	Capillary malformation-arteriovenous malformation 2	AD	0.629091	1.20771	0.545918	0.26043	0.791234	0.741009	0.297434	0.75918	0.704127	GOF
EPRS1	P07814	OMIM:617951	Leukodystrophy, hypomyelinating, 15	AR	0.843568	1.05518	0.654599	0.400932	0.632179	0.614042	0.559155	0.475585	0.456366	LOF
ERBB3	P21860	OMIM:109800	Bladder cancer	-	0.356083	1.43483	0.272559	0.251175	0.833373	0.755539	0.111646	0.930306	0.891877	GOF
ERCC2	P18074	OMIM:278730	Xeroderma pigmentosum, complementation group D	AR	0.496312	1.08106	0.470241	0.385356	0.511622	0.637441	0.357541	0.541324	0.664509	DN
ERCC2	P18074	OMIM:601675	Trichothiodystrophy 1, photosensitive	AR	0.657849	1.0392	0.601552	0.385356	0.511622	0.637441	0.486269	0.409643	0.538011	DN
ERCC2	P18074	OMIM:610756	Cerebrooculofacioskeletal syndrome 2	AR	0.616735	1.16493	0.54856	0.385356	0.511622	0.637441	0.432411	0.462978	0.591319	DN
ERCC4	Q92889	OMIM:278760	Xeroderma pigmentosum, complementation group F	AR	0.71516	0.970337	0.629456	0.322082	0.356361	0.633265	0.44662	0.245812	0.504092	DN
ERCC4	Q92889	OMIM:615272	Fanconi anemia, complementation group Q	AR	0.724824	0.856561	0.633814	0.322082	0.356361	0.633265	0.451254	0.242356	0.499409	DN
ERCC5	P28715	OMIM:278780	Xeroderma pigmentosum, complementation group G	AR	0.971057	1.15006	0.638284	0.294947	0.331472	0.648997	0.424689	0.21935	0.511675	DN
ERCC6	Q03468	OMIM:133540	Cockayne syndrome, type B	AR	0.943558	1.03094	0.655681	0.374142	0.3979	0.650437	0.53236	0.257629	0.494214	LOF
ERCC6	Q03468	OMIM:214150	Cerebrooculofacioskeletal syndrome 1	AR	0.731186	1.40311	0.502146	0.374142	0.3979	0.650437	0.376154	0.395846	0.648483	DN
ERCC8	Q13216	OMIM:216400	Cockayne syndrome, type A	AR	0.666667	0.867655	0.605164	0.441171	0.4892	0.621006	0.547511	0.38456	0.516692	LOF
ERF	P50548	OMIM:600775	Craniosynostosis 4	AD	0.689144	1.20756	0.583808	0.818389	0.348739	0.36093	0.863409	0.276275	0.28705	LOF
ESCO2	Q56NI9	OMIM:268300	Roberts-SC phocomelia syndrome	AR	0.983922	1.319	0.581744	0.440488	0.306935	0.695469	0.522673	0.241509	0.62149	DN
ESRRB	O95718	OMIM:608565	Deafness, autosomal recessive 35	AR	0.670743	0.968416	0.607528	0.479753	0.482779	0.65814	0.588048	0.376168	0.554306	LOF
ETFA	P13804	OMIM:231680	Multiple acyl-CoA-dehydrogenase deficiency	AR	0.568802	1.08522	0.525056	0.347943	0.526399	0.672255	0.371033	0.501347	0.649785	DN
ETFB	P38117	OMIM:231680	Multiple acyl-CoA-dehydrogenase deficiency	AR	0.716071	1.02018	0.628964	0.352637	0.52031	0.677722	0.480088	0.390195	0.553679	DN
ETFDH	Q16134	OMIM:231680	Multiple acyl-CoA-dehydrogenase deficiency	AR	0.622353	1.04045	0.580866	0.446203	0.542898	0.542719	0.527548	0.461498	0.461319	LOF
ETHE1	O95571	OMIM:602473	Encephalopathy, ethylmalonic	AR	0.653455	0.975582	0.598622	0.431508	0.578276	0.670688	0.530967	0.479005	0.577268	DN
ETV6	P41212	OMIM:616216	Thrombocytopenia 5	AD	0.453502	1.24362	0.441094	0.784415	0.188698	0.274265	0.741707	0.227625	0.323799	LOF
EVC2	Q86UK5	OMIM:225500	Ellis-Van creveld syndrome	AR	0.76837	1.15121	0.631354	0.411375	0.682706	0.580286	0.544816	0.556805	0.446683	GOF
EXOSC3	Q9NQT5	OMIM:614678	Pontocerebellar hypoplasia, type 1B	AR	0.839919	1.07486	0.649264	0.481804	0.463395	0.63815	0.632507	0.318107	0.487887	LOF
EXOSC5	Q9NQT4	OMIM:619576	Cerebellar ataxia, brain abnormalities, and cardiac conduction defects	AR	0.753195	0.858266	0.644756	0.426744	0.417074	0.625008	0.574667	0.28275	0.478711	LOF
EXOSC9	Q06265	OMIM:618065	Pontocerebellar hypoplasia, type 1D	AR	0.959215	0.936719	0.655681	0.411338	0.324721	0.609113	0.570936	0.201609	0.450037	LOF
EXT1	Q16394	OMIM:133700	Exostoses, multiple, type I	AD	0.401203	2.14546	0.271006	0.667025	0.324129	0.368309	0.426837	0.563325	0.610651	DN
EXT2	Q93063	OMIM:133701	Exostoses, multiple, type II	AD	0.830858	1.13688	0.633052	0.317038	0.534581	0.619919	0.444706	0.399682	0.485971	DN
EXT2	Q93063	OMIM:167000	Ovarian cancer	-	0.134341	0.908259	0.394779	0.317038	0.534581	0.619919	0.232422	0.637797	0.714323	DN
EYA1	Q99502	OMIM:113650	Branchiootorenal syndrome 1	AD	0.827923	0.994001	0.655681	0.756516	0.234701	0.351538	0.855423	0.138708	0.221595	LOF
EYS	Q5T1H1	OMIM:268000	Retinitis pigmentosa	-	0.772937	1.00445	0.643878	0.308231	0.584588	0.706132	0.446168	0.437676	0.570633	DN
EYS	Q5T1H1	OMIM:602772	Retinitis pigmentosa 25	AR	0.774737	1.05182	0.643056	0.308231	0.584588	0.706132	0.445283	0.438558	0.571511	DN
EZH2	Q15910	OMIM:277590	Weaver syndrome	AD	0.374874	1.80002	0.250162	0.816039	0.474547	0.295517	0.596762	0.730242	0.557004	GOF
F10	P00742	OMIM:227600	Factor X deficiency	AR	0.560207	1.10818	0.520542	0.270717	0.7032	0.696678	0.287251	0.68576	0.679029	GOF
F11	P03951	OMIM:612416	Factor XI deficiency	AD/AR	0.658526	1.12603	0.587494	0.342343	0.657423	0.634456	0.42574	0.574006	0.549281	GOF
F13A1	P00488	OMIM:613225	Factor XIII, A subunit, deficiency of	AR	0.769031	1.06613	0.64756	0.242156	0.580957	0.66603	0.369919	0.430055	0.520476	DN
F2	P00734	OMIM:613679	Congenital prothrombin deficiency	AR	0.558999	1.20625	0.495846	0.281093	0.624087	0.548793	0.277748	0.627977	0.552904	GOF
F5	P12259	OMIM:188055	Thrombophilia due to deficiency of activated protein C cofactor	AD	0.748491	0.932419	0.639602	0.329201	0.591415	0.749689	0.465514	0.449221	0.627923	DN
F5	P12259	OMIM:227400	Factor V deficiency	AR	0.7754	0.894988	0.650986	0.329201	0.591415	0.749689	0.477909	0.436948	0.61623	DN
F7	P08709	OMIM:227500	Factor VII deficiency	AR	0.634249	1.04258	0.585141	0.25365	0.724867	0.704656	0.324027	0.651314	0.62847	GOF
F8	P00451	OMIM:134500	Factor VIII deficiency	AD	0.751898	1.02866	0.642876	0.68161	0.386351	0.470261	0.793974	0.259121	0.33027	LOF
F8	P00451	OMIM:301071	Thrombophilia 13, X-linked, due to factor VIII defect	Other	0.486665	0.927657	0.490216	0.68161	0.386351	0.470261	0.673056	0.395671	0.480022	LOF
F8	P00451	OMIM:306700	Hemophilia A	Other	0.738158	1.02698	0.635867	0.68161	0.386351	0.470261	0.788957	0.264999	0.337028	LOF
F8	P00451	OMIM:306900	Hemophilia B	-	0.657842	0.902064	0.600135	0.68161	0.386351	0.470261	0.76264	0.295524	0.371655	LOF
F9	P00740	OMIM:134500	Factor VIII deficiency	-	0.608593	1.18053	0.541584	0.620776	0.507227	0.362971	0.659163	0.465601	0.325367	LOF
F9	P00740	OMIM:300807	Thrombophilia, X-linked, due to factor IX defect	Other	0.680546	1.13214	0.59828	0.620776	0.507227	0.362971	0.709127	0.408688	0.276719	LOF
F9	P00740	OMIM:306700	Hemophilia A	-	0.608593	1.18053	0.541584	0.620776	0.507227	0.362971	0.659163	0.465601	0.325367	LOF
F9	P00740	OMIM:306900	Hemophilia B	Other	0.640482	1.07949	0.589063	0.620776	0.507227	0.362971	0.701183	0.417952	0.284431	LOF
FA2H	Q7L5A8	OMIM:612319	Spastic paraplegia 35, autosomal recessive	AR	0.509546	1.07488	0.476617	0.313265	0.541355	0.680593	0.293489	0.564488	0.700588	DN
FAH	P16930	OMIM:276700	Tyrosinemia, type I	AR	0.729595	1.03683	0.634004	0.445613	0.629726	0.583287	0.582008	0.495402	0.446913	LOF
FAM111A	Q96PZ2	OMIM:602361	Gracile bone dysplasia	AD	0.446657	1.38374	0.33507	0.215816	0.473491	0.750947	0.121793	0.640884	0.856806	DN
FAM20C	Q8IXL6	OMIM:259775	Raine syndrome	AR	0.896718	1.09335	0.644281	0.400382	0.521755	0.587603	0.547388	0.375916	0.440304	LOF
FANCA	O15360	OMIM:227650	Fanconi anemia	AR	0.777543	1.09303	0.642709	0.519285	0.490101	0.437929	0.66023	0.34825	0.302228	LOF
FANCC	Q00597	OMIM:167000	Ovarian cancer	-	0.55885	0.871036	0.520498	0.359234	0.550622	0.520505	0.378328	0.530249	0.500007	GOF
FANCC	Q00597	OMIM:227645	Fanconi anemia, complementation group C	AR	0.856469	1.19908	0.62542	0.359234	0.550622	0.520505	0.483488	0.423253	0.393995	LOF
FANCD2	Q9BXW9	OMIM:167000	Ovarian cancer	-	0.501085	0.873125	0.468732	0.490829	0.350718	0.470863	0.459608	0.37974	0.502139	DN
FANCD2	Q9BXW9	OMIM:227646	Fanconi anemia, complementation group D2	AR	0.603939	0.84788	0.565795	0.490829	0.350718	0.470863	0.556761	0.293053	0.40579	LOF
FANCE	Q9HB96	OMIM:600901	Fanconi anemia, complementation group E	AR	0.641627	1.04244	0.592183	0.332316	0.474697	0.550844	0.419523	0.3836	0.457871	DN
FANCG	O15287	OMIM:614082	Fanconi anemia, complementation group G	Other	0.691804	0.89996	0.618105	0.421739	0.591035	0.457734	0.541374	0.471713	0.342768	LOF
FANCI	Q9NVI1	OMIM:609053	Fanconi anemia, complementation group I	AR	0.557828	0.903655	0.529461	0.548904	0.315255	0.448723	0.577916	0.290358	0.419747	LOF
FARS2	O95363	OMIM:614946	Combined oxidative phosphorylation deficiency 14	AR	0.639084	1.10876	0.579154	0.376276	0.420909	0.62486	0.453613	0.345621	0.547587	DN
FARS2	O95363	OMIM:617046	Spastic paraplegia 77, autosomal recessive	AR	0.527109	1.29472	0.433728	0.376276	0.420909	0.62486	0.316037	0.486907	0.685009	DN
FARSA	Q9Y285	OMIM:619013	Rajab interstitial lung disease with brain calcifications 2	AR	0.525282	1.28367	0.431011	0.344729	0.418279	0.649658	0.284954	0.486974	0.709975	DN
FARSB	Q9NSD9	OMIM:613658	Rajab interstitial lung disease with brain calcifications	AR	0.552308	1.01829	0.514723	0.343336	0.54344	0.671194	0.356737	0.528791	0.658065	DN
FAS	P25445	OMIM:601859	Autoimmune lymphoproliferative syndrome	AD	0.506346	1.22769	0.45512	0.322199	0.701429	0.574557	0.284207	0.737713	0.617859	GOF
FBN1	P35555	OMIM:102370	Acromicric dysplasia	AD	0.644618	0.893809	0.60153	0.743112	0.370245	0.289477	0.813672	0.280293	0.212526	LOF
FBN1	P35555	OMIM:129600	Ectopia lentis, familial	AD	0.640993	0.888285	0.596619	0.743112	0.370245	0.289477	0.810553	0.284436	0.215967	LOF
FBN1	P35555	OMIM:154700	Marfan syndrome	AD	0.791197	1.00645	0.631534	0.743112	0.370245	0.289477	0.83216	0.255409	0.192052	LOF
FBN1	P35555	OMIM:184900	Stiff skin syndrome	AD	0.659628	0.866059	0.606414	0.743112	0.370245	0.289477	0.816748	0.276192	0.209128	LOF
FBN1	P35555	OMIM:604308	Mass syndrome	AD	0.637883	0.885105	0.594664	0.743112	0.370245	0.289477	0.809303	0.286091	0.217345	LOF
FBN1	P35555	OMIM:608328	Weill-Marchesani syndrome 2, dominant	AD	0.633832	0.863513	0.59212	0.743112	0.370245	0.289477	0.807671	0.288249	0.219144	LOF
FBN1	P35555	OMIM:614185	Geleophysic dysplasia 2	AD	0.677426	0.885105	0.613209	0.743112	0.370245	0.289477	0.820984	0.27052	0.204444	LOF
FBN1	P35555	OMIM:616914	Marfan lipodystrophy syndrome	AD	0.636574	0.856356	0.592948	0.743112	0.370245	0.289477	0.808202	0.287546	0.218558	LOF
FBN2	P35556	OMIM:121050	Contractural arachnodactyly, congenital	AD	0.785973	1.35571	0.530737	0.611403	0.505452	0.442618	0.64022	0.474698	0.412498	LOF
FBN2	P35556	OMIM:616118	Macular degeneration, early-onset	AD	0.865433	1.02111	0.655681	0.611403	0.505452	0.442618	0.749758	0.349259	0.294287	LOF
FBP1	P09467	OMIM:229700	Fructose-1,6-bisphosphatase deficiency	AR	0.717168	1.04705	0.630571	0.258927	0.722018	0.757947	0.373581	0.603441	0.647208	DN
FBXL4	Q9UKA2	OMIM:615471	Mitochondrial DNA depletion syndrome 13 (encephalomyopathic type)	AR	0.77461	1.18903	0.621156	0.314747	0.533234	0.540332	0.429581	0.410638	0.417564	LOF
FBXO11	Q86XK2	OMIM:618089	Intellectual developmental disorder with dysmorphic facies and behavioral abnormalities	AD	0.60963	1.21724	0.530883	0.828691	0.385515	0.245913	0.845544	0.356659	0.223702	LOF
FBXW11	Q9UKB1	OMIM:618914	Neurodevelopmental, jaw, eye, and digital syndrome	AD	0.474483	1.43423	0.328325	0.701638	0.468563	0.355456	0.534778	0.643333	0.530121	GOF
FBXW7	Q969H0	OMIM:275355	Squamous cell carcinoma, head and neck	-	0.28257	1.31972	0.395622	0.797731	0.361386	0.28482	0.720799	0.463661	0.378261	LOF
FBXW7	Q969H0	OMIM:620012	Developmental delay, hypotonia, and impaired language	AD	0.340563	1.47533	0.262236	0.797731	0.361386	0.28482	0.583654	0.614206	0.528395	GOF
FECH	P22830	OMIM:177000	Protoporphyria, erythropoietic, 1	AR	0.567228	1.04745	0.527468	0.360045	0.422696	0.593486	0.385756	0.396111	0.566704	DN
FGB	P02675	OMIM:202400	Afibrinogenemia, congenitalhypofibrinogenemia, congenital, included	AR	0.832203	1.03388	0.655681	0.408909	0.546033	0.462735	0.568475	0.387116	0.31143	LOF
FGD1	P98174	OMIM:305400	Aarskog-Scott syndrome	Other	0.824165	0.964573	0.652216	0.759483	0.523962	0.263512	0.855529	0.369847	0.160221	LOF
FGF10	O15520	OMIM:180920	Aplasia of lacrimal and salivary glands	AD	0.844658	0.923754	0.655681	0.698004	0.608309	0.391585	0.814862	0.449201	0.252606	LOF
FGF12	P61328	OMIM:617166	Developmental and epileptic encephalopathy 47	AD	0.799934	1.16933	0.633573	0.585707	0.643507	0.512627	0.709679	0.510758	0.378232	LOF
FGF3	P11487	OMIM:610706	Deafness, congenital, with inner ear agenesis, microtia, and microdontia	AR	0.786137	1.33686	0.56425	0.388423	0.664404	0.605504	0.451276	0.604572	0.542404	GOF
FGF8	P55075	OMIM:612702	Hypogonadotropic hypogonadism 6 with or without anosmia	AD	0.374882	1.15016	0.428727	0.505577	0.618339	0.547095	0.4342	0.683424	0.6168	GOF
FGF9	P31371	OMIM:612961	Multiple synostoses syndrome 3	AD	0.354689	1.06017	0.425308	0.663544	0.647194	0.368011	0.593416	0.712539	0.440351	GOF
FGFR1	P11362	OMIM:101600	Pfeiffer syndrome	AD	0.578466	1.10301	0.540135	0.595364	0.664909	0.570869	0.633456	0.628167	0.531088	LOF
FGFR1	P11362	OMIM:147950	Hypogonadotropic hypogonadism 2 with or without anosmia	AD	0.689162	1.1709	0.591267	0.595364	0.664909	0.570869	0.680352	0.578359	0.47906	LOF
FGFR1	P11362	OMIM:166250	Osteoglophonic dysplasia	AD	0.587309	0.941782	0.559835	0.595364	0.664909	0.570869	0.651736	0.609392	0.511224	LOF
FGFR1	P11362	OMIM:615465	Hartsfield syndrome	AD	0.451499	1.14974	0.423356	0.595364	0.664909	0.570869	0.519284	0.729928	0.644376	GOF
FGFR2	P21802	OMIM:101600	Pfeiffer syndrome	AD	0.737469	1.35897	0.518995	0.594926	0.698922	0.542473	0.613105	0.682688	0.523554	GOF
FGFR2	P21802	OMIM:123150	Jackson-Weiss syndrome	AD	0.889886	1.87797	0.465584	0.594926	0.698922	0.542473	0.561311	0.727119	0.576442	GOF
FGFR2	P21802	OMIM:123500	Crouzon syndrome	AD	0.780257	1.4062	0.520293	0.594926	0.698922	0.542473	0.614338	0.681561	0.522257	GOF
FGFR3	P22607	OMIM:100800	Achondroplasia	AD	0.268552	1.30683	0.35377	0.307147	0.804773	0.748607	0.195289	0.882768	0.844711	GOF
FGFR3	P22607	OMIM:146000	Hypochondroplasia	AD	0.4342	1.37036	0.338662	0.307147	0.804773	0.748607	0.185012	0.889502	0.853267	GOF
FGFR3	P22607	OMIM:610474	Camptodactyly, tall stature, and hearing loss syndrome	AD/AR	0.375046	0.863593	0.450474	0.307147	0.804773	0.748607	0.26654	0.834126	0.784139	GOF
FGG	P02679	OMIM:202400	Afibrinogenemia, congenitalhypofibrinogenemia, congenital, included	AR	0.658997	0.668778	0.599327	0.230221	0.65547	0.653157	0.309085	0.559839	0.557318	GOF
FGG	P02679	OMIM:616004		-	0.621002	1.17491	0.550108	0.230221	0.65547	0.653157	0.267772	0.608751	0.606312	GOF
FH	P07954	OMIM:150800	Hereditary leiomyomatosis and renal cell cancer	AD	0.555908	1.07444	0.517039	0.401121	0.672788	0.750285	0.417605	0.657605	0.737294	DN
FH	P07954	OMIM:167000	Ovarian cancer	-	0.567803	1.12682	0.516665	0.401121	0.672788	0.750285	0.41724	0.657942	0.737584	DN
FH	P07954	OMIM:606812	Fumarase deficiency	AR	0.538594	1.03164	0.505812	0.401121	0.672788	0.750285	0.406718	0.66765	0.745904	DN
FHL1	Q13642	OMIM:300696	Myopathy, X-linked, with postural muscle atrophy	Other	0.440945	1.42764	0.327059	0.701738	0.438801	0.424829	0.533468	0.616682	0.603133	GOF
FHL1	Q13642	OMIM:300717	Myopathy, reducing body, X-linked, early-onset, severe	Other	0.307119	1.54732	0.262005	0.701738	0.438801	0.424829	0.455125	0.687733	0.675374	GOF
FHL1	Q13642	OMIM:300718	Myopathy, reducing body, X-linked, childhood-onset	Other	0.576149	1.50197	0.382799	0.701738	0.438801	0.424829	0.593367	0.557656	0.543565	LOF
FKBP10	Q96AY3	OMIM:259450	Bruck syndrome 1	AR	0.816062	1.73635	0.503621	0.27708	0.803349	0.715946	0.27999	0.801051	0.712992	GOF
FKRP	Q9H9S5	OMIM:236670	Muscular dystrophy-dystroglycanopathy (congenital with brain and eye anomalies), type A, 1	AR	0.575864	0.871276	0.536383	0.339726	0.555795	0.485253	0.37315	0.519571	0.448979	GOF
FKRP	Q9H9S5	OMIM:606612	Muscular dystrophy-dystroglycanopathy (congenital with or without impaired intellectual development), type B, 5	AR	0.715257	1.05614	0.628161	0.339726	0.555795	0.485253	0.465012	0.425503	0.358164	LOF
FKRP	Q9H9S5	OMIM:607155	Muscular dystrophy-dystroglycanopathy (limb-girdle), type C, 5	AR	0.662829	1.01881	0.603142	0.339726	0.555795	0.485253	0.438823	0.451538	0.382824	GOF
FKRP	Q9H9S5	OMIM:613153	Muscular dystrophy-dystroglycanopathy (congenital with brain and eye anomalies), type A, 5	AR	0.696454	1.01489	0.620366	0.339726	0.555795	0.485253	0.456755	0.433647	0.36584	LOF
FKTN	O75072	OMIM:253800	Muscular dystrophy-dystroglycanopathy (congenital with brain and eye anomalies), type A, 4	AR	0.67412	0.967712	0.608622	0.32783	0.392978	0.573292	0.431313	0.293938	0.463508	DN
FKTN	O75072	OMIM:611615	Cardiomyopathy, dilated, 1X	AR	0.532532	0.871175	0.497579	0.32783	0.392978	0.573292	0.3257	0.39529	0.575659	DN
FLCN	Q8NFG4	OMIM:167000	Ovarian cancer	-	0.557576	1.1855	0.49322	0.65994	0.443141	0.331751	0.653827	0.449843	0.337791	LOF
FLI1	Q01543	OMIM:617443	Bleeding disorder, platelet-type, 21	AD/AR	0.691056	1.31243	0.547069	0.819399	0.301952	0.379504	0.84568	0.263694	0.336152	LOF
FLII	Q13045	OMIM:620635	Cardiomyopathy, dilated, 2J	AR	0.738897	1.15448	0.621237	0.32553	0.556905	0.556717	0.441847	0.433842	0.433655	LOF
FLNA	P21333	OMIM:300049	Heterotopia, periventricular, X-linked dominant	Other	0.529201	1.25122	0.45167	0.734398	0.582095	0.316907	0.694899	0.628388	0.360292	LOF
FLNA	P21333	OMIM:304120	Otopalatodigital syndrome, type II	Other	0.563898	1.16308	0.504492	0.734398	0.582095	0.316907	0.737888	0.577717	0.31303	LOF
FLNA	P21333	OMIM:305620	Frontometaphyseal dysplasia	Other	0.68353	0.890996	0.614501	0.734398	0.582095	0.316907	0.815074	0.466328	0.225431	LOF
FLNA	P21333	OMIM:309350	Melnick-Needles syndrome	Other	0.597984	1.09303	0.551601	0.734398	0.582095	0.316907	0.772801	0.53102	0.273853	LOF
FLNA	P21333	OMIM:311300	Otopalatodigital syndrome, type I	Other	0.636066	2.12211	0.432097	0.734398	0.582095	0.316907	0.677816	0.646726	0.378782	LOF
FLNA	P21333	OMIM:314400	Cardiac valvular dysplasia, X-linked	Other	0.926248	1.04476	0.652216	0.734398	0.582095	0.316907	0.838329	0.42619	0.198322	LOF
FLNB	O75369	OMIM:108720	Atelosteogenesis, type I	AD	0.791234	1.1971	0.615455	0.295379	0.750108	0.731022	0.401529	0.652237	0.629369	GOF
FLNB	O75369	OMIM:108721	Atelosteogenesis, type III	AD	0.794188	1.21015	0.621394	0.295379	0.750108	0.731022	0.407591	0.646507	0.62348	GOF
FLNB	O75369	OMIM:150250	Larsen syndrome	AD	0.797026	1.60872	0.490036	0.295379	0.750108	0.731022	0.287151	0.757505	0.738787	GOF
FLNC	Q14315	OMIM:609524	Filaminopathy, autosomal dominant	AD	0.595069	1.2448	0.518505	0.621347	0.598567	0.491556	0.638607	0.58065	0.473068	LOF
FLNC	Q14315	OMIM:614065	Myopathy, distal, 4	AD	0.616752	1.24682	0.524372	0.621347	0.598567	0.491556	0.644016	0.574914	0.467211	LOF
FLNC	Q14315	OMIM:617047	Cardiomyopathy, familial hypertrophic, 26	AD	0.570778	1.29547	0.478477	0.621347	0.598567	0.491556	0.600877	0.61908	0.513089	GOF
FLT3	P36888	OMIM:601626	Leukemia, acute myeloid	AD	0.661021	1.87982	0.39058	0.345603	0.72592	0.657535	0.252882	0.805165	0.749736	GOF
FLT4	P35916	OMIM:153100	Lymphatic malformation 1	AD	0.753064	1.88702	0.471184	0.545663	0.671679	0.502995	0.516936	0.696604	0.5318	GOF
FLVCR1	Q9Y5Y0	OMIM:609033	Ataxia, posterior column, with retinitis pigmentosa	AR	0.797705	0.931714	0.655681	0.236254	0.772007	0.702529	0.370699	0.640048	0.553609	GOF
FLVCR2	Q9UPI3	OMIM:225790	Proliferative vasculopathy and hydranencephaly-hydrocephaly syndrome	AR	0.82392	0.872119	0.650235	0.201756	0.812234	0.779865	0.319672	0.699416	0.655839	GOF
FMO3	P31513	OMIM:602079	Trimethylaminuria	AR	0.581904	1.05416	0.54012	0.300538	0.672277	0.68986	0.335388	0.635915	0.654446	DN
FN1	P02751	OMIM:184255	Spondylometaphyseal dysplasia, corner Fracture type	AD	0.89004	1.38284	0.542711	0.357193	0.586753	0.679096	0.3974	0.544705	0.64069	DN
FN1	P02751	OMIM:601894	Glomerulopathy with fibronectin deposits 2	AD	0.945692	1.38433	0.520676	0.357193	0.586753	0.679096	0.376409	0.566554	0.660802	DN
FOLR1	P15328	OMIM:613068	Neurodegeneration due to cerebral folate transport deficiency	AR	0.664276	0.980702	0.602405	0.249502	0.599747	0.606998	0.334974	0.497229	0.504804	DN
FOXC1	Q12948	OMIM:601631	Anterior segment dysgenesis 3	AD	0.585759	0.946196	0.552629	0.831142	0.322267	0.412274	0.858762	0.277946	0.36219	LOF
FOXC1	Q12948	OMIM:602482	Axenfeld-Rieger syndrome, type 3	AD	0.658994	1.14208	0.583913	0.831142	0.322267	0.412274	0.873537	0.253084	0.33327	LOF
FOXC2	Q99958	OMIM:153400	Lymphedema-Distichiasis syndrome	AD	0.65635	1.00077	0.602721	0.602439	0.439656	0.63651	0.696874	0.34088	0.535796	LOF
FOXE1	O00358	OMIM:241850	Bamforth-Lazarus syndrome	AR	0.696236	0.961905	0.620391	0.704914	0.372833	0.51397	0.796087	0.266728	0.392859	LOF
FOXE3	Q13461	OMIM:610256	Anterior segment dysgenesis 2	AR	0.717073	1.13639	0.614953	0.515367	0.651493	0.599354	0.629406	0.539276	0.483654	LOF
FOXF1	Q12946	OMIM:265380	Alveolar capillary dysplasia with misalignment of pulmonary veins	AD	0.605774	1.09313	0.558328	0.843257	0.253584	0.400997	0.871808	0.211824	0.346221	LOF
FOXG1	P55316	OMIM:613454	Rett syndrome, congenital variant	AD	0.702676	1.51142	0.445501	0.920003	0.23548	0.258571	0.902342	0.277127	0.302685	LOF
FOXI3	A8MTJ6	OMIM:620444	Craniofacial microsomia 2	AD	0.625053	1.29037	0.505526	0.750188	0.392009	0.486667	0.754307	0.386754	0.481147	LOF
FOXL2	P58012	OMIM:110100	Blepharophimosis, epicanthus inversus, and ptosis	AD	0.631345	1.22529	0.541405	0.791521	0.40342	0.465389	0.817592	0.364187	0.424417	LOF
FOXP1	Q9H334	OMIM:613670	Mental retardation with language impairment and with or without autistic features	AD	0.710571	1.72672	0.449294	0.767188	0.388998	0.447044	0.728885	0.438316	0.497726	LOF
FOXP3	Q9BZS1	OMIM:304790	Immunodysregulation, polyendocrinopathy, and enteropathy, X-linked	Other	0.536906	1.15671	0.496544	0.820306	0.333964	0.384121	0.81826	0.337046	0.387396	LOF
FOXRED1	Q96CU9	OMIM:618241	Mitochondrial complex I deficiency, nuclear type 19	AR	0.675207	0.973189	0.609357	0.383237	0.508009	0.656087	0.492195	0.398296	0.550155	DN
FRMD7	Q6ZUT3	OMIM:310700	Nystagmus 1, congenital, X-linked	Other	0.796986	0.953519	0.651869	0.514974	0.6334	0.620407	0.665339	0.479902	0.466055	LOF
FSHR	P23945	OMIM:233300	Ovarian dysgenesis 1	AR	0.629433	0.981872	0.57886	0.349106	0.699842	0.679316	0.424366	0.629121	0.606478	GOF
FSHR	P23945	OMIM:608115	Ovarian hyperstimulation syndrome	AD	0.556738	0.830775	0.518527	0.349106	0.699842	0.679316	0.366136	0.68404	0.662954	GOF
FUCA1	P04066	OMIM:230000	Fucosidosis	AR	0.902824	1.20272	0.624353	0.262224	0.628267	0.625529	0.371362	0.504181	0.501255	GOF
FXN	Q16595	OMIM:229300	Friedreich ataxia 1	AR	0.653697	1.19324	0.567113	0.381106	0.446324	0.647266	0.446511	0.380927	0.583453	DN
FZD4	Q9ULV1	OMIM:133780	Exudative vitreoretinopathy 1	AD	0.69643	1.03177	0.620356	0.437031	0.712692	0.51383	0.559181	0.602869	0.39276	GOF
FZD6	O60353	OMIM:161050	Nail disorder, nonsyndromic congenital, 1	AR	0.686351	0.963481	0.615143	0.322731	0.749136	0.693322	0.432351	0.651361	0.58582	GOF
FZR1	Q9UM11	OMIM:620145	Developmental and epileptic encephalopathy 109	AD	0.69196	1.28974	0.54757	0.852771	0.185851	0.33147	0.875158	0.158684	0.290615	LOF
G6PC1	P35575	OMIM:232200	Glycogen storage disease Ia	AR	0.690702	1.07289	0.613934	0.248901	0.685456	0.741907	0.34511	0.578125	0.64383	DN
G6PC3	Q9BUM1	OMIM:612541	Neutropenia, severe congenital, 4, autosomal recessive	AR	0.852171	1.13647	0.638575	0.271062	0.63498	0.681302	0.396503	0.496114	0.5475	DN
G6PD	P11413	OMIM:300908	Hemolytic anemia, G6PD deficient (favism)	Other	0.6007	1.03753	0.567761	0.585201	0.447394	0.384401	0.649509	0.381325	0.322211	LOF
G6PD	P11413	OMIM:611162		-	0.703601	1.19333	0.592851	0.585201	0.447394	0.384401	0.672591	0.35733	0.300131	LOF
GAA	P10253	OMIM:232300	Glycogen storage disease II	AR	0.751333	1.15819	0.612182	0.297643	0.647496	0.578842	0.400819	0.537817	0.465437	GOF
GABBR1	Q9UBS5	OMIM:620502	Neurodevelopmental disorder with language delay and variable cognitive abnormalities	AR	0.647146	1.05975	0.589705	0.586089	0.651852	0.492939	0.670526	0.565729	0.403479	LOF
GABBR2	O75899	OMIM:617903	Neurodevelopmental disorder with poor language and loss of hand skills	AD	0.453588	1.01075	0.42815	0.642367	0.63096	0.457728	0.573526	0.695453	0.529941	GOF
GABBR2	O75899	OMIM:617904	Epileptic encephalopathy, early infantile, 59	AD	0.565183	1.91128	0.367289	0.642367	0.63096	0.457728	0.510445	0.746532	0.592515	GOF
GABRA1	P14867	OMIM:600669	Epilepsy, idiopathic generalized	-	0.421691	1.08291	0.414663	0.496323	0.722403	0.622153	0.411098	0.786026	0.699184	GOF
GABRA1	P14867	OMIM:611136		-	0.455045	1.14539	0.426642	0.496323	0.722403	0.622153	0.423048	0.777642	0.688745	GOF
GABRA1	P14867	OMIM:615744	Epileptic encephalopathy, early infantile, 19	AD	0.431942	1.14102	0.406066	0.496323	0.722403	0.622153	0.402523	0.791941	0.706605	GOF
GABRA2	P47869	OMIM:618557	Epileptic encephalopathy, early infantile, 78	AD	0.351113	1.73924	0.254504	0.512961	0.707657	0.623418	0.264468	0.876399	0.829036	GOF
GABRA3	P34903	OMIM:301091	Epilepsy, X-linked 2, with or without impaired intellectual development and dysmorphic features	Other	0.346203	0.901697	0.394779	0.258976	0.803059	0.818745	0.185644	0.862094	0.873817	DN
GABRB1	P18505	OMIM:617153	Epileptic encephalopathy, early infantile, 45	AD	0.556356	1.35146	0.431565	0.466938	0.74392	0.682911	0.399413	0.792804	0.739361	GOF
GABRB2	P47870	OMIM:617829	Epileptic encephalopathy, infantile or early childhood, 2	AD	0.592643	1.379	0.44851	0.475936	0.744691	0.67929	0.424819	0.781971	0.722561	GOF
GABRB3	P28472	OMIM:600131	Epilepsy, childhood absence, susceptibility to, 1	-	0.577071	1.21867	0.505174	0.560842	0.684231	0.594908	0.565933	0.679743	0.589911	GOF
GABRB3	P28472	OMIM:612269	Epilepsy, childhood absence, susceptibility to, 5	AD	0.612582	1.19496	0.539671	0.560842	0.684231	0.594908	0.599552	0.648913	0.556082	GOF
GABRB3	P28472	OMIM:617113	Epileptic encephalopathy, early infantile, 43	AD	0.527437	1.30025	0.428704	0.560842	0.684231	0.594908	0.489361	0.742772	0.661824	GOF
GABRG2	P18507	OMIM:607681	Febrile seizures, familial, 8	AD	0.616066	1.03804	0.573541	0.420176	0.728895	0.710186	0.493566	0.66657	0.645651	GOF
GABRG2	P18507	OMIM:618396	Epileptic encephalopathy, early infantile, 74	AD	0.428984	1.25497	0.361413	0.420176	0.728895	0.710186	0.290844	0.826104	0.812376	GOF
GALC	P54803	OMIM:245200	Krabbe disease	AR	0.676083	1.10951	0.600261	0.316584	0.563647	0.573314	0.410243	0.462427	0.472237	DN
GALE	Q14376	OMIM:230350	Galactose epimerase deficiency	AR	0.471184	0.886307	0.443083	0.382326	0.462031	0.69425	0.329965	0.519113	0.740529	DN
GALK1	P51570	OMIM:230200	Galactokinase deficiency with cataracts	AR	0.80221	1.04216	0.655681	0.283694	0.574585	0.673216	0.429938	0.414954	0.519655	DN
GALNS	P34059	OMIM:253000	Mucopolysaccharidosis IVA	AR	0.677061	1.12605	0.597709	0.267126	0.6109	0.656751	0.351301	0.513788	0.562895	DN
GALNT2	Q10471	OMIM:618885	Congenital disorder of glycosylation, type IIt	AR	0.761726	1.41145	0.534898	0.331055	0.61398	0.641269	0.362715	0.580361	0.608511	DN
GALNT3	Q14435	OMIM:211900	Tumoral calcinosis, hyperphosphatemic, familial, 1	AR	0.858072	1.09472	0.649423	0.262043	0.697922	0.692364	0.396786	0.555006	0.54852	GOF
GALT	P07902	OMIM:230400	Galactosemia	AR	0.621268	1.11	0.571408	0.353725	0.426962	0.623392	0.421868	0.358506	0.553883	DN
GAMT	Q14353	OMIM:612736	Cerebral creatine deficiency syndrome 2	AR	0.639031	1.03607	0.587818	0.20347	0.549309	0.710807	0.267021	0.460812	0.632824	DN
GAN	Q9H2C0	OMIM:256850	Giant axonal neuropathy 1, autosomal recessive	AR	0.66816	0.983454	0.605022	0.290951	0.675348	0.666603	0.385958	0.575918	0.566215	GOF
GANAB	Q14697	OMIM:600666	Polycystic kidney disease 3	AD	0.615999	0.824623	0.569308	0.525592	0.469969	0.337075	0.594232	0.401481	0.277803	LOF
GARS1	P41250	OMIM:600794	Neuronopathy, distal hereditary motor, type VA	AD	0.50085	1.16154	0.448531	0.40973	0.471437	0.549436	0.360847	0.523041	0.599888	DN
GARS1	P41250	OMIM:601472	Charcot-Marie-Tooth disease, axonal, type 2D	AD	0.554584	1.27932	0.460803	0.40973	0.471437	0.549436	0.37234	0.510681	0.587951	DN
GARS1	P41250	OMIM:619042	Spinal muscular atrophy, infantile, James type	AD	0.49363	0.996418	0.462068	0.40973	0.471437	0.549436	0.37353	0.509409	0.586717	DN
GATA1	P15976	OMIM:300367	Thrombocytopenia, X-linked, with or without dyserythropoietic anemia	Other	0.500409	1.07104	0.485517	0.884918	0.292005	0.337287	0.878884	0.304128	0.350359	LOF
GATA2	P23769	OMIM:614038	Lymphedema, primary, with myelodysplasia	AD	0.700933	1.22119	0.573797	0.93153	0.187413	0.343105	0.94823	0.146257	0.27952	LOF
GATA2	P23769	OMIM:614172	Immunodeficiency 21	AD	0.57223	1.24726	0.493916	0.93153	0.187413	0.343105	0.929961	0.191148	0.348611	LOF
GATA3	P23771	OMIM:146255	Hypoparathyroidism, sensorineural deafness, and renal dysplasia	AD	0.701139	1.21755	0.578885	0.894922	0.226168	0.457981	0.921307	0.175335	0.380678	LOF
GATA4	P43694	OMIM:607941	Atrial septal defect 2	AD	0.682419	1.16348	0.588806	0.828071	0.247837	0.529405	0.873365	0.187063	0.439972	LOF
GATA4	P43694	OMIM:614430	Atrioventricular septal defect 4	AD	0.575671	1.30313	0.471471	0.828071	0.247837	0.529405	0.811192	0.26974	0.557741	LOF
GATA4	P43694	OMIM:615542	Testicular anomalies with or without congenital heart disease	AD	0.71048	0.801947	0.62748	0.828071	0.247837	0.529405	0.890264	0.163611	0.400432	LOF
GATA5	Q9BWX5	OMIM:617912	Congenital heart defects, multiple types, 5	AD/AR	0.758463	1.63798	0.468078	0.697999	0.362167	0.605125	0.670385	0.392192	0.635232	LOF
GATA6	Q92908	OMIM:600001	Pancreatic agenesis and congenital heart defects	AD	0.556401	1.67359	0.355861	0.925788	0.255293	0.270065	0.873287	0.382913	0.401092	LOF
GATAD2B	Q8WXI9	OMIM:615074	Mental retardation, autosomal dominant 18	AD	0.744776	0.777257	0.638286	0.890945	0.174141	0.223659	0.935134	0.106739	0.140348	LOF
GATM	P50440	OMIM:134600	Fanconi renotubular syndrome 1	AD	0.814647	1.23667	0.613089	0.367817	0.478125	0.6308	0.479691	0.366359	0.518825	DN
GATM	P50440	OMIM:612718	Cerebral creatine deficiency syndrome 3	AR	0.690552	1.0102	0.617467	0.367817	0.478125	0.6308	0.48431	0.362075	0.514206	DN
GBA1	P04062	OMIM:127750	Dementia, lewy body	AD	0.665188	0.928324	0.603161	0.304673	0.473329	0.639393	0.399755	0.371581	0.538443	DN
GBA1	P04062	OMIM:168600	Parkinson disease, late-onset	AD	0.661686	1.02876	0.602736	0.304673	0.473329	0.639393	0.399328	0.371996	0.538885	DN
GBA1	P04062	OMIM:230800	Gaucher disease, type I	AR	0.596222	1.06021	0.557852	0.304673	0.473329	0.639393	0.356017	0.415996	0.584259	DN
GBA1	P04062	OMIM:230900	Gaucher disease, type II	AR	0.554578	1.09681	0.518356	0.304673	0.473329	0.639393	0.320454	0.455061	0.622289	DN
GBA1	P04062	OMIM:231000	Gaucher disease, type III	AR	0.548478	0.953685	0.515643	0.304673	0.473329	0.639393	0.318093	0.457757	0.624839	DN
GBA1	P04062	OMIM:231005	Gaucher disease, type IIIC	AR	0.52123	0.990713	0.486932	0.304673	0.473329	0.639393	0.293711	0.486378	0.651358	DN
GBA1	P04062	OMIM:608013	Gaucher disease, perinatal lethal	AR	0.656176	1.06654	0.595718	0.304673	0.473329	0.639393	0.39234	0.378848	0.546137	DN
GBA2	Q9HCG7	OMIM:614409	Spastic paraplegia 46, autosomal recessive	AR	0.806664	1.00729	0.655681	0.412387	0.486562	0.490296	0.571996	0.332284	0.335608	LOF
GBE1	Q04446	OMIM:232500	Glycogen storage disease IV	AR	0.693301	1.11578	0.607429	0.27709	0.554835	0.674995	0.372286	0.446137	0.57306	DN
GBE1	Q04446	OMIM:263570	Polyglucosan body neuropathy, adult form	AR	0.607487	1.03979	0.564583	0.27709	0.554835	0.674995	0.331999	0.490112	0.61564	DN
GCDH	Q92947	OMIM:231670	Glutaric acidemia I	AR	0.619188	1.02692	0.581067	0.291684	0.712608	0.760993	0.363533	0.641281	0.696561	DN
GCH1	P30793	OMIM:128230	Dystonia, DOPA-responsive, with or without hyperphenylalaninemia	AD/AR	0.677957	0.995534	0.611237	0.668383	0.324265	0.458043	0.760131	0.23384	0.349613	LOF
GCH1	P30793	OMIM:233910	Hyperphenylalaninemia, BH4-deficient, B	AR	0.733868	0.959782	0.637301	0.668383	0.324265	0.458043	0.779809	0.214517	0.324779	LOF
GCK	P35557	OMIM:125851	Maturity-onset diabetes of the young, type II	AD	0.643807	1.07709	0.588323	0.35963	0.580725	0.555644	0.445238	0.492179	0.466665	GOF
GCK	P35557	OMIM:125853	Diabetes mellitus, noninsulin-dependent	AD	0.480745	0.868896	0.451029	0.35963	0.580725	0.555644	0.315726	0.627677	0.603487	GOF
GCK	P35557	OMIM:602485	Hyperinsulinemic hypoglycemia, familial, 3	AD	0.212692	1.09879	0.387796	0.35963	0.580725	0.555644	0.262395	0.686184	0.663759	GOF
GCK	P35557	OMIM:606176	Diabetes mellitus, permanent neonatal 1	AR	0.48663	1.029	0.455486	0.35963	0.580725	0.555644	0.319624	0.623465	0.599176	GOF
GCK	P35557	OMIM:606391		-	0.61832	1.05039	0.573365	0.35963	0.580725	0.555644	0.430116	0.507539	0.481985	GOF
GCM2	O75603	OMIM:618883	Hypoparathyroidism, familial isolated 2	AR	0.632105	0.962456	0.586326	0.510795	0.33309	0.592135	0.59676	0.260564	0.506	LOF
GCNT2	Q8N0V5	OMIM:116700	Cataract 13 with adult i phenotype	AR	0.858876	1.69268	0.503621	0.21901	0.697882	0.638083	0.221497	0.69482	0.634732	GOF
GDAP1	Q8TB36	OMIM:214400	Charcot-Marie-Tooth disease, type 4A	AR	0.616054	1.10723	0.561583	0.249172	0.71945	0.715689	0.298292	0.666889	0.662753	GOF
GDAP1	Q8TB36	OMIM:607706	Charcot-Marie-Tooth disease, axonal, with vocal cord paresis, autosomalrecessive	AR	0.627671	0.845052	0.578031	0.249172	0.71945	0.715689	0.312526	0.651817	0.647594	GOF
GDAP1	Q8TB36	OMIM:607831	Charcot-Marie-Tooth disease, axonal, type 2K	AD/AR	0.609807	1.05278	0.56516	0.249172	0.71945	0.715689	0.301345	0.663651	0.659496	GOF
GDAP1	Q8TB36	OMIM:608340	Charcot-Marie-Tooth disease, recessive intermediate A	AR	0.633012	0.927528	0.581945	0.249172	0.71945	0.715689	0.315988	0.648162	0.643919	GOF
GDF2	Q9UK05	OMIM:615506	Telangiectasia, hereditary hemorrhagic, type 5	AD	0.641292	1.03824	0.591491	0.314482	0.404107	0.641103	0.399124	0.318969	0.552313	DN
GDF5	P43026	OMIM:228900	Fibular hypoplasia and complex brachydactyly	AR	0.470206	2.22219	0.292429	0.636007	0.274246	0.464563	0.419325	0.477623	0.677353	DN
GDF5	P43026	OMIM:610017	Multiple synostoses syndrome 2	AD	0.560159	1.2865	0.462158	0.636007	0.274246	0.464563	0.600228	0.30544	0.502418	LOF
GEMIN5	Q8TEQ6	OMIM:619333	Neurodevelopmental disorder with cerebellar atrophy and motor dysfunction	AR	0.853702	1.12393	0.644148	0.372431	0.539504	0.581036	0.517895	0.392917	0.433794	LOF
GFAP	P14136	OMIM:203450	Alexander disease	AD	0.574356	1.38652	0.428639	0.144475	0.873172	0.957328	0.112444	0.90174	0.967642	DN
GFI1B	Q5VTD9	OMIM:187900	Bleeding disorder, platelet-type, 17	AD/AR	0.724419	0.877162	0.632386	0.458394	0.587887	0.776273	0.592825	0.453329	0.668545	DN
GFM1	Q96RP9	OMIM:609060	Combined oxidative phosphorylation deficiency 1	AR	0.672152	0.962519	0.608248	0.291545	0.707068	0.735932	0.389851	0.608553	0.642212	DN
GFPT1	Q06210	OMIM:610542	Myasthenic syndrome, congenital, with tubular aggregates 1	AR	0.440974	1.19747	0.405222	0.648877	0.482519	0.412949	0.557335	0.577813	0.507991	GOF
GGCX	P38435	OMIM:277450	VITAMIN K-DEPENDENT CLOTTING FACTORS, COMBINED DEFICIENCY OF, 1	AR	0.659581	1.42662	0.481046	0.318183	0.669789	0.584371	0.301959	0.686344	0.602668	GOF
GGCX	P38435	OMIM:610842	Pseudoxanthoma elasticum-like disorder with multiple coagulation factor deficiency	AR	0.715539	1.10417	0.620735	0.318183	0.669789	0.584371	0.433038	0.553436	0.462091	GOF
GGPS1	O95749	OMIM:619518	Muscular dystrophy, congenital hearing loss, and ovarian insufficiency syndrome	AR	0.791489	1.42428	0.520289	0.244348	0.701608	0.705876	0.25965	0.684335	0.68874	DN
GH1	P01241	OMIM:173100	Isolated growth hormone deficiency, type II	AD	0.720603	1.04749	0.628952	0.162301	0.752557	0.780996	0.247222	0.642119	0.677817	DN
GH1	P01241	OMIM:262650	Pituitary dwarfism IV	AR	0.673658	0.873853	0.608329	0.162301	0.752557	0.780996	0.231313	0.661952	0.696606	DN
GHR	P10912	OMIM:262500	Laron syndrome	AR	0.879912	1.52752	0.503621	0.29321	0.722793	0.769108	0.29622	0.719882	0.766526	DN
GHR	P10912	OMIM:604271	Growth hormone insensitivity, partial	AD	0.571191	1.20715	0.499013	0.29321	0.722793	0.769108	0.292392	0.723583	0.769808	DN
GHRHR	Q02643	OMIM:612781	Growth hormone deficiency, isolated, type IB	-	0.820575	1.0664	0.653624	0.17704	0.83626	0.840132	0.288737	0.730203	0.735791	DN
GHRHR	Q02643	OMIM:618157	Growth hormone deficiency, isolated, type IV	AR	0.725762	0.918412	0.633503	0.17704	0.83626	0.840132	0.271059	0.747134	0.75249	DN
GIMAP5	Q96F15	OMIM:619463	Portal hypertension, noncirrhotic, 2	AR	0.846817	1.11869	0.645368	0.190084	0.855279	0.776213	0.299281	0.764566	0.655881	GOF
GIPC3	Q8TF64	OMIM:601869	Deafness, autosomal recessive 15	AR	0.610116	0.828478	0.564425	0.33086	0.653104	0.68114	0.390513	0.592321	0.62243	DN
GJA1	P17302	OMIM:164200	Oculodentodigital dysplasia	AD	0.5465	0.987373	0.5438	0.32365	0.823397	0.770875	0.363224	0.79639	0.738388	GOF
GJA1	P17302	OMIM:257850	Oculodentodigital dysplasia, autosomal recessive	AR	0.52071	1.58282	0.329628	0.32365	0.823397	0.770875	0.190477	0.904599	0.872486	GOF
GJA3	Q9Y6H8	OMIM:601885	Cataract, zonular pulverulent 3	AD	0.54485	1.33356	0.4331	0.257629	0.862945	0.806125	0.209566	0.891792	0.844781	GOF
GJA5	P36382	OMIM:614049	Atrial fibrillation, familial, 11	AD	0.338254	1.13575	0.380863	0.223588	0.850641	0.843422	0.15049	0.902518	0.897504	GOF
GJA8	P48165	OMIM:116200	Cataract 1, multiple types	AD	0.653326	1.34485	0.493051	0.244936	0.852231	0.791212	0.239831	0.855698	0.795767	GOF
GJB1	P08034	OMIM:302800	Charcot-Marie-Tooth neuropathy, X-linked dominant, 1	Other	0.536099	1.08499	0.515222	0.505684	0.756018	0.584496	0.520899	0.744609	0.569632	GOF
GJB2	P29033	OMIM:124500	Vohwinkel syndrome	AD	0.586591	1.27028	0.495381	0.317316	0.759272	0.711032	0.313327	0.762633	0.714813	GOF
GJB2	P29033	OMIM:148210	Keratitis-Ichthyosis-Deafness syndrome, autosomal dominant	AD	0.514605	1.02008	0.51397	0.317316	0.759272	0.711032	0.329546	0.748908	0.699413	GOF
GJB2	P29033	OMIM:148350	Keratoderma, palmoplantar, with deafness	AD	0.576337	1.07891	0.552573	0.317316	0.759272	0.711032	0.364691	0.718619	0.665818	GOF
GJB2	P29033	OMIM:149200	Bart-Pumphrey syndrome	AD	0.55591	1.0498	0.546721	0.317316	0.759272	0.711032	0.359231	0.723375	0.671058	GOF
GJB2	P29033	OMIM:220290	Deafness, autosomal recessive 1A	AR	0.574342	1.0609	0.549573	0.317316	0.759272	0.711032	0.361886	0.721064	0.66851	GOF
GJB2	P29033	OMIM:304400	Deafness, X-linked 2	Other	0.57463	1.22002	0.515271	0.317316	0.759272	0.711032	0.330698	0.747928	0.698318	GOF
GJB2	P29033	OMIM:601544	Deafness, autosomal dominant nonsyndromic sensorineural 3	AD	0.567117	1.04099	0.541937	0.317316	0.759272	0.711032	0.354804	0.727217	0.6753	GOF
GJB2	P29033	OMIM:602540	Ichthyosis, hystrix-like, with deafness	AD	0.542587	1.09127	0.528476	0.317316	0.759272	0.711032	0.342515	0.737819	0.687052	GOF
GJB3	O75712	OMIM:133200	Erythrokeratodermia variabilis et progressiva 1	AD/AR	0.481537	1.02751	0.492341	0.203286	0.844346	0.840117	0.198369	0.84833	0.84419	GOF
GJB4	Q9NTQ9	OMIM:617524	Erythrokeratodermia variabilis et progressiva 2	AD	0.432403	1.05879	0.440222	0.221537	0.851232	0.814897	0.182875	0.879166	0.848439	GOF
GJB6	O95452	OMIM:129500	Clouston syndrome	AD	0.40265	0.995771	0.419532	0.220412	0.858592	0.804322	0.169671	0.893627	0.850461	GOF
GJC2	Q5T442	OMIM:608804	Leukodystrophy, hypomyelinating, 2	AR	0.660653	0.97525	0.601129	0.279042	0.868706	0.775331	0.368409	0.814481	0.696036	GOF
GK	P32189	OMIM:307030	Glycerol kinase deficiency	Other	0.537158	1.0474	0.500883	0.588332	0.589061	0.452764	0.589187	0.588206	0.451889	LOF
GLA	P06280	OMIM:301500	Fabry disease	Other	0.642128	1.10446	0.584533	0.622453	0.424678	0.265902	0.698756	0.344115	0.204741	LOF
GLB1	P16278	OMIM:230500	GM1-gangliosidosis, type I	AR	0.695673	1.09019	0.614009	0.224691	0.595557	0.671072	0.315541	0.480707	0.561891	DN
GLB1	P16278	OMIM:230600	GM1-gangliosidosis, type II	AR	0.674415	1.01978	0.609515	0.224691	0.595557	0.671072	0.311469	0.485432	0.566543	DN
GLB1	P16278	OMIM:230650	GM1-gangliosidosis, type III	AR	0.693827	1.15008	0.600859	0.224691	0.595557	0.671072	0.303753	0.494486	0.575418	DN
GLB1	P16278	OMIM:253010	Mucopolysaccharidosis type IVB (Morquio)	AR	0.683199	1.07613	0.610399	0.224691	0.595557	0.671072	0.312266	0.484504	0.565631	DN
GLDC	P23378	OMIM:605899	Glycine encephalopathy	AR	0.74559	1.00802	0.641571	0.537059	0.43802	0.514604	0.674958	0.303351	0.371974	LOF
GLDN	Q6ZMI3	OMIM:617194	Lethal congenital contracture syndrome 11	AR	0.792605	1.59688	0.502668	0.4923	0.50593	0.615761	0.494968	0.503262	0.613233	DN
GLE1	Q53GS7	OMIM:611890	Congenital arthrogryposis with anterior horn cell disease	AR	0.594551	1.06352	0.549855	0.325562	0.655699	0.607147	0.370927	0.609236	0.558543	GOF
GLI3	P10071	OMIM:146510	Pallister-Hall syndrome	AD	0.481601	1.32024	0.390226	0.830556	0.206952	0.379445	0.758269	0.28966	0.488616	LOF
GLI3	P10071	OMIM:175700	Greig cephalopolysyndactyly syndrome	AD	0.565377	1.17781	0.521659	0.830556	0.206952	0.379445	0.842409	0.193085	0.359256	LOF
GLRA1	P23415	OMIM:149400	Hyperekplexia 1	AD/AR	0.667997	1.22956	0.562037	0.196406	0.817558	0.831693	0.238763	0.777379	0.793842	DN
GLRA2	P23416	OMIM:301076	Intellectual developmental disorder, X-linked, syndromic, Pilorge type	Other	0.437202	0.826992	0.440179	0.524383	0.641865	0.579658	0.464354	0.695065	0.63687	GOF
GLRX5	Q86SX6	OMIM:616860	Anemia, sideroblastic, 3, pyridoxine-refractory	AR	0.499599	0.805047	0.466658	0.515039	0.630167	0.533138	0.48166	0.660719	0.566188	GOF
GLUD1	P00367	OMIM:606762	Hyperinsulinemic hypoglycemia, familial, 6	AD	0.488839	1.72083	0.305825	0.359119	0.570144	0.647951	0.19799	0.750663	0.806864	DN
GLUL	P15104	OMIM:610015	Glutamine deficiency, congenital	AR	0.579306	1.17937	0.522122	0.662247	0.353243	0.37342	0.681759	0.333286	0.352945	LOF
GM2A	P17900	OMIM:272750	GM2-gangliosidosis, AB variant	AR	0.945682	0.915306	0.655681	0.254223	0.457073	0.682289	0.393623	0.306563	0.530015	DN
GMPPA	Q96IJ6	OMIM:615510	Alacrima, achalasia, and mental retardation syndrome	AR	0.65837	0.857624	0.601617	0.358258	0.509632	0.551149	0.457422	0.407654	0.448461	LOF
GMPPB	Q9Y5P6	OMIM:615350	Muscular dystrophy-dystroglycanopathy (congenital with brain and eye anomalies), type A, 14	AR	0.337032	0.87629	0.394779	0.350264	0.602571	0.580519	0.260158	0.699193	0.679652	GOF
GMPPB	Q9Y5P6	OMIM:615351	Muscular dystrophy-dystroglycanopathy (congenital with impaired intellectual development), type B, 14	AR	0.401823	1.00185	0.394779	0.350264	0.602571	0.580519	0.260158	0.699193	0.679652	GOF
GMPPB	Q9Y5P6	OMIM:615352	Muscular dystrophy-dystroglycanopathy (limb-girdle), type C, 14	AR	0.560865	0.964908	0.525599	0.350264	0.602571	0.580519	0.37393	0.577789	0.555377	GOF
GNA11	P29992	OMIM:615361	Hypocalcemia, autosomal dominant 2	AD	0.452724	1.04517	0.454904	0.518208	0.636739	0.420557	0.473023	0.677458	0.465154	GOF
GNAI1	P63096	OMIM:619854	Neurodevelopmental disorder with hypotonia, impaired speech, and behavioral abnormalities	AD	0.681455	1.38336	0.508015	0.480371	0.656073	0.49058	0.488378	0.648803	0.482571	GOF
GNAI3	P08754	OMIM:602483	Auriculocondylar syndrome 1	AD	0.737847	1.83806	0.486902	0.292409	0.682856	0.648603	0.281685	0.694094	0.660452	GOF
GNAO1	P09471	OMIM:615473	Developmental and epileptic encephalopathy 17	AD	0.666854	1.22406	0.564513	0.525583	0.65821	0.477051	0.589506	0.597685	0.413052	GOF
GNAO1	P09471	OMIM:617493	Neurodevelopmental disorder with involuntary movements	AD	0.624281	1.07012	0.579032	0.525583	0.65821	0.477051	0.603776	0.583347	0.398754	LOF
GNAQ	P50148	OMIM:185300	Sturge-Weber syndrome	Other	0.08	1.57627	0.252821	0.565443	0.703765	0.411786	0.305691	0.875328	0.674155	GOF
GNAS	Q5JWF2	OMIM:103580	Pseudohypoparathyroidism, type IA	AD	0.685071	1.05802	0.613653	0.56521	0.680117	0.339228	0.673713	0.572392	0.244266	LOF
GNAS	Q5JWF2	OMIM:174800	McCune-Albright syndrome, somatic, mosaic	Other	0.441628	1.37085	0.371501	0.56521	0.680117	0.339228	0.434517	0.782465	0.464819	GOF
GNAS	Q5JWF2	OMIM:612462	Pseudohypoparathyroidism, type IC	AD	0.695372	1.1082	0.611821	0.56521	0.680117	0.339228	0.672014	0.57428	0.245694	LOF
GNAS	Q5JWF2	OMIM:612463	Pseudopseudohypoparathyroidism	AD	0.869977	1.02798	0.658614	0.56521	0.680117	0.339228	0.714932	0.524277	0.210177	LOF
GNAS	Q5JWF2	OMIM:617686		-	0.434667	1.37085	0.346112	0.56521	0.680117	0.339228	0.407614	0.800669	0.492359	GOF
GNAT2	P19087	OMIM:613856	Achromatopsia 4	AR	0.730069	1.30388	0.568664	0.18615	0.79892	0.744601	0.231685	0.750851	0.688608	GOF
GNB1	P62873	OMIM:616973	Mental retardation, autosomal dominant 42	AD	0.582757	1.24269	0.50322	0.866168	0.416947	0.34585	0.867654	0.413819	0.342941	LOF
GNB2	P62879	OMIM:619503	Neurodevelopmental disorder with hypotonia and dysmorphic facies	AD	0.577261	1.23791	0.498111	0.77611	0.3417	0.322123	0.774794	0.343401	0.323775	LOF
GNB4	Q9HAV0	OMIM:615185	Charcot-Marie-Tooth disease, dominant intermediate F	AD	0.539868	1.28257	0.445323	0.4247	0.533164	0.66286	0.372128	0.587209	0.710055	DN
GNB5	O14775	OMIM:617173	Intellectual developmental disorder with cardiac arrhythmia	AR	0.702718	1.23579	0.582022	0.412024	0.569638	0.71981	0.493869	0.487326	0.648497	DN
GNE	Q9Y223	OMIM:269921	Sialuria	AD	0.565462	1.01817	0.533805	0.411325	0.532275	0.562028	0.444464	0.498464	0.528462	DN
GNE	Q9Y223	OMIM:605820	Nonaka myopathy	AR	0.59956	1.10761	0.550022	0.411325	0.532275	0.562028	0.460649	0.482138	0.512157	DN
GNPTAB	Q3T906	OMIM:252500	Mucolipidosis II alpha/beta	AR	0.645441	1.09783	0.584176	0.371905	0.442939	0.589536	0.454102	0.361425	0.505526	DN
GNPTAB	Q3T906	OMIM:252600	Mucolipidosis III alpha/beta	AR	0.614372	1.22019	0.531254	0.371905	0.442939	0.589536	0.401583	0.412311	0.558942	DN
GNRHR	P30968	OMIM:146110	Hypogonadotropic hypogonadism 7 without anosmia	AR	0.537893	1.1032	0.503632	0.196616	0.774141	0.80636	0.198921	0.771591	0.804081	DN
GOT2	P00505	OMIM:618721	Epileptic encephalopathy, early infantile, 82	AR	0.845979	0.863179	0.655681	0.312757	0.48036	0.739526	0.464273	0.326797	0.598543	DN
GP1BA	P07359	OMIM:153670	Bernard-Soulier syndrome, type A2, autosomal dominant	AD	0.900075	1.17979	0.630843	0.294064	0.780667	0.738668	0.415836	0.675622	0.623216	GOF
GP1BA	P07359	OMIM:177820	Pseudo-Von willebrand disease	AD	0.70286	1.29894	0.543916	0.294064	0.780667	0.738668	0.331899	0.749029	0.703274	GOF
GP1BA	P07359	OMIM:231200	Bernard-Soulier syndrome	AR	0.900801	0.956869	0.655681	0.294064	0.780667	0.738668	0.442353	0.651457	0.597474	GOF
GP1BB	P13224	OMIM:231200	Bernard-Soulier syndrome	AR	0.81085	0.92088	0.65314	0.358949	0.800277	0.645244	0.513232	0.680301	0.491333	GOF
GP9	P14770	OMIM:231200	Bernard-Soulier syndrome	AR	0.899489	1.12821	0.643471	0.386321	0.727517	0.573906	0.531871	0.596667	0.427354	GOF
GPAA1	O43292	OMIM:617810	Glycosylphosphatidylinositol biosynthesis defect 15	AR	0.743067	0.882634	0.641155	0.275638	0.67906	0.695122	0.404724	0.542168	0.560648	DN
GPD1	P21695	OMIM:614480	Hypertriglyceridemia, transient infantile	AR	0.718564	1.13597	0.617558	0.196154	0.710198	0.77165	0.282659	0.602801	0.676658	DN
GPHN	Q9NQX3	OMIM:615501	Molybdenum cofactor deficiency, complementation group C	AR	0.747154	0.776369	0.642699	0.793632	0.424413	0.337331	0.873698	0.290743	0.220577	LOF
GPI	P06744	OMIM:613470	Hemolytic anemia, nonspherocytic, due to glucose phosphate isomerasedeficiency	AR	0.632711	1.0368	0.583924	0.252153	0.630053	0.662472	0.3212	0.548235	0.58308	DN
GPIHBP1	Q8IV16	OMIM:615947	Hyperlipoproteinemia, type ID	AR	0.777393	1.23159	0.60281	0.281296	0.358071	0.614826	0.372652	0.268758	0.512612	DN
GPR143	P51810	OMIM:300500	Albinism, ocular, type I	Other	0.73376	1.05877	0.634752	0.52784	0.667995	0.482674	0.660188	0.536553	0.349329	LOF
GPT2	Q8TD30	OMIM:616281	Neurodevelopmental disorder with microcephaly and spastic paraplegia	AR	0.452453	1.06446	0.425225	0.321844	0.4557	0.69363	0.259865	0.530884	0.753711	DN
GREB1L	Q9C091	OMIM:617805	Renal hypodysplasia/aplasia 3	AD	0.606929	0.933726	0.568028	0.790057	0.271054	0.207068	0.83189	0.220442	0.165688	LOF
GRHPR	Q9UBQ7	OMIM:260000	Hyperoxaluria, primary, type II	AR	0.693625	0.887856	0.619424	0.332234	0.615842	0.677794	0.447446	0.496208	0.563788	DN
GRIA1	P42261	OMIM:619927	Intellectual developmental disorder, autosomal dominant 67	AD	0.626236	1.35776	0.479842	0.584101	0.664938	0.545004	0.564379	0.682667	0.564927	GOF
GRIA2	P42262	OMIM:618917	Neurodevelopmental disorder with language impairment and behavioral abnormalities	AD	0.521238	1.24616	0.454834	0.585216	0.673169	0.533367	0.540676	0.711712	0.578063	GOF
GRIA3	P42263	OMIM:300699	Mental retardation, X-linked 94	Other	0.531386	1.46794	0.361554	0.630018	0.573437	0.489323	0.490918	0.703603	0.628529	GOF
GRIA4	P48058	OMIM:617864	Neurodevelopmental disorder with or without seizures and gait abnormalities	AD	0.468739	2.04964	0.289791	0.23986	0.794035	0.805421	0.114068	0.904289	0.910269	DN
GRID2	O43424	OMIM:616204	Spinocerebellar ataxia, autosomal recessive 18	AR	0.453104	1.10651	0.418783	0.572316	0.667349	0.472573	0.490885	0.735749	0.554273	GOF
GRIN1	Q05586	OMIM:614254	Neurodevelopmental disorder with or without hyperkinetic movements and seizures, autosomal dominant	AD	0.412436	1.47909	0.279229	0.578271	0.657115	0.529775	0.346919	0.831844	0.744127	GOF
GRIN1	Q05586	OMIM:617820	Neurodevelopmental disorder with or without hyperkinetic movements and seizures, autosomal recessive	AR	0.541949	1.24863	0.458585	0.578271	0.657115	0.529775	0.53734	0.693494	0.570841	GOF
GRIN2A	Q12879	OMIM:245570	Epilepsy, focal, with speech disorder and with or without mental retardation	AD	0.612674	1.29606	0.499495	0.61562	0.632698	0.545026	0.615142	0.633167	0.545527	GOF
GRIN2B	Q13224	OMIM:613970	Intellectual developmental disorder, autosomal dominant 6, with or without seizures	AD	0.598806	1.3035	0.487186	0.739299	0.584059	0.418232	0.729297	0.596458	0.430756	LOF
GRIN2B	Q13224	OMIM:616139	Developmental and epileptic encephalopathy 27	AD	0.611772	1.37971	0.458863	0.739299	0.584059	0.418232	0.706285	0.623488	0.458815	LOF
GRIN2D	O15399	OMIM:617162	Epileptic encephalopathy, early infantile, 46	AD	0.445292	1.55381	0.274407	0.660303	0.674878	0.487415	0.423668	0.845888	0.715455	GOF
GRK1	Q15835	OMIM:613411	Oguchi disease-2	AR	0.825892	1.11027	0.643956	0.272239	0.740332	0.63594	0.403545	0.611855	0.491303	GOF
GRM7	Q14831	OMIM:618922	Neurodevelopmental disorder with seizures, hypotonia, and brain imaging abnormalities	AR	0.718523	0.882525	0.629842	0.590304	0.601846	0.471655	0.710283	0.470441	0.344108	LOF
GRXCR1	A8MXD5	OMIM:613285	Deafness, autosomal recessive 25	AR	0.629186	1.30148	0.512531	0.473747	0.651102	0.644852	0.48626	0.639629	0.633289	GOF
GSS	P48637	OMIM:266130	Glutathione synthetase deficiency	AR	0.654388	0.998454	0.597645	0.197904	0.612457	0.559177	0.268198	0.515493	0.460622	GOF
GTPBP3	Q969Y2	OMIM:616198	Combined oxidative phosphorylation deficiency 23	AR	0.625794	1.15332	0.558712	0.404391	0.53906	0.611827	0.462255	0.480167	0.554548	DN
GUCA1A	P43080	OMIM:602093	Cone dystrophy 3	AD	0.363505	1.44677	0.306411	0.211402	0.817688	0.773239	0.105888	0.910333	0.885304	GOF
GUCY2C	P25092	OMIM:614616	Diarrhea 6	AD	0.56293	0.958993	0.547588	0.357241	0.724501	0.622148	0.402171	0.68481	0.576334	GOF
GUCY2D	Q02846	OMIM:204000	Leber congenital amaurosis, type I	AR	0.673333	1.12543	0.595843	0.245701	0.83418	0.750385	0.324427	0.773358	0.670952	GOF
GUCY2D	Q02846	OMIM:601777	Cone-Rod dystrophy 6	AD/AR	0.590379	1.11009	0.546157	0.245701	0.83418	0.750385	0.281604	0.806962	0.714127	GOF
GUCY2D	Q02846	OMIM:618555	Night blindness, congenital stationary, type 1I	AR	0.709192	0.759071	0.626824	0.245701	0.83418	0.750385	0.353644	0.749685	0.64154	GOF
GUSB	P08236	OMIM:236750	Hydrops fetalis, nonimmune	-	0.67725	1.04045	0.610364	0.244041	0.619134	0.721798	0.335858	0.509257	0.623529	DN
GUSB	P08236	OMIM:253220	Mucopolysaccharidosis VII	AR	0.65402	1.00683	0.597408	0.244041	0.619134	0.721798	0.323885	0.522784	0.636157	DN
GYS2	P54840	OMIM:240600	Glycogen storage disease 0, liver	AR	0.639567	0.957288	0.586335	0.425979	0.418154	0.626572	0.512638	0.336441	0.542076	DN
H3-3B	P84243	OMIM:619720	Bryant-Li-Bhoj neurodevelopmental syndrome 1	-	0.54251	1.0801	0.516333	0.482522	0.218967	0.855653	0.498854	0.207995	0.847392	DN
H3-3B	P84243	OMIM:619721	Bryant-Li-Bhoj neurodevelopmental syndrome 2	AD	0.434497	1.05457	0.50901	0.482522	0.218967	0.855653	0.491527	0.212865	0.851144	DN
H4C16	P62805	OMIM:619950	Tessadori-van Haaften neurodevelopmental syndrome 3	-	0.494503	1.18842	0.435508	0.513408	0.399596	0.829729	0.448739	0.463133	0.863317	DN
HAAO	P46952	OMIM:617660	Vertebral, cardiac, renal, and limb defects syndrome 1	AR	0.687074	1.00878	0.615856	0.321909	0.503212	0.673856	0.432166	0.387189	0.563083	DN
HADH	Q16836	OMIM:231530	3-Hydroxyacyl-Coa dehydrogenase deficiency	AR	0.651491	0.936517	0.594212	0.312654	0.586497	0.757186	0.399791	0.492025	0.680464	DN
HADH	Q16836	OMIM:609975	Hyperinsulinemic hypoglycemia, familial, 4	AR	0.84166	1.15966	0.635953	0.312654	0.586497	0.757186	0.442777	0.448103	0.640946	DN
HADHA	P40939	OMIM:609015	Mitochondrial trifunctional protein deficiency	AR	0.581309	0.978218	0.540914	0.29659	0.572062	0.732842	0.331908	0.53152	0.699532	DN
HADHA	P40939	OMIM:609016	Long-Chain 3-hydroxyacyl-coa dehydrogenase deficiency	AR	0.801318	1.04176	0.654367	0.29659	0.572062	0.732842	0.443912	0.413862	0.591652	DN
HADHB	P55084	OMIM:609015	Mitochondrial trifunctional protein deficiency	-	0.506132	1.08632	0.468167	0.413564	0.604927	0.733183	0.383019	0.634957	0.757374	DN
HADHB	P55084	OMIM:620300	Mitochondrial trifunctional protein deficiency 2	AR	0.72706	1.23101	0.594663	0.413564	0.604927	0.733183	0.508506	0.510688	0.651935	DN
HARS1	P12081	OMIM:616625	Charcot-Marie-Tooth disease, axonal, type 2W	AD	0.550493	1.80074	0.361941	0.346168	0.503149	0.706653	0.230964	0.640963	0.809403	DN
HARS2	P49590	OMIM:614926	Perrault syndrome 2	AR	0.567886	0.93953	0.533679	0.271265	0.500686	0.757586	0.298742	0.467004	0.731956	DN
HBA2	P69905	OMIM:140700	Heinz body anemias	AD	0.796622	0.967312	0.651446	0.251071	0.55411	0.519332	0.385206	0.399366	0.366321	GOF
HBA2	P69905	OMIM:604131	ALPHA-THALASSEMIA	Other	0.760982	1.15238	0.621745	0.251071	0.55411	0.519332	0.355272	0.430534	0.396613	GOF
HBA2	P69905	OMIM:613978	Hemoglobin H disease	Other	0.731259	1.12361	0.625272	0.251071	0.55411	0.519332	0.358721	0.426854	0.393023	GOF
HBA2	P69905	OMIM:617973	Methemoglobinemia, Alpha type	-	0.423704	0.921784	0.405855	0.251071	0.55411	0.519332	0.18633	0.645294	0.612657	GOF
HBA2	P69905	OMIM:617981	Erythrocytosis 7	AD	0.569222	1.16081	0.519894	0.251071	0.55411	0.519332	0.266337	0.534364	0.499437	GOF
HBB	P68871	OMIM:140700	Heinz body anemias	AD	0.373648	0.896139	0.407883	0.200003	0.648598	0.49506	0.146916	0.728219	0.587336	GOF
HBB	P68871	OMIM:141749	Fetal hemoglobin quantitative trait locus 1	AD	0.384735	1.07628	0.391588	0.200003	0.648598	0.49506	0.138606	0.741451	0.603694	GOF
HBB	P68871	OMIM:603902	Thalassemia-beta, dominant inclusion-body	AD	0.384735	1.07628	0.391588	0.200003	0.648598	0.49506	0.138606	0.741451	0.603694	GOF
HBB	P68871	OMIM:603903	Sickle cell anemia	AR	0.467748	1.10922	0.451348	0.200003	0.648598	0.49506	0.170583	0.691706	0.543754	GOF
HBB	P68871	OMIM:604131	ALPHA-THALASSEMIA	Other	0.384735	1.07628	0.391588	0.200003	0.648598	0.49506	0.138606	0.741451	0.603694	GOF
HBB	P68871	OMIM:611162		-	0.409735	1.02718	0.395866	0.200003	0.648598	0.49506	0.14076	0.738	0.599398	GOF
HBB	P68871	OMIM:613985	BETA-THALASSEMIA	Other	0.468624	1.10755	0.431312	0.200003	0.648598	0.49506	0.159389	0.708763	0.563835	GOF
HBB	P68871	OMIM:617971	Methemoglobinemia, Beta type	AD	0.383312	1.0208	0.394779	0.200003	0.648598	0.49506	0.14021	0.738879	0.60049	GOF
HBB	P68871	OMIM:617980	Erythrocytosis 6	AD	0.564829	1.12864	0.535336	0.200003	0.648598	0.49506	0.22362	0.615692	0.459752	GOF
HBG2	P69892	OMIM:613977	Cyanosis, transient neonatal	AD	0.249539	1.12534	0.417981	0.311016	0.606878	0.551753	0.244818	0.682498	0.631539	GOF
HCFC1	P51610	OMIM:309541	Methylmalonic acidemia and homocysteinemia, Cblx type	Other	0.444076	0.943377	0.459878	0.869904	0.172129	0.176737	0.850595	0.196269	0.201366	LOF
HCN1	O60741	OMIM:615871	Epileptic encephalopathy, early infantile, 24	AD	0.460234	0.963983	0.432968	0.667392	0.711201	0.529241	0.605076	0.763322	0.595524	GOF
HCN1	O60741	OMIM:618482	Generalized epilepsy with febrile seizures plus, type 10	AD	0.413431	0.962155	0.408994	0.667392	0.711201	0.529241	0.581343	0.780631	0.61898	GOF
HCN4	Q9Y3Q4	OMIM:163800	Sick sinus syndrome 2	AD	0.722672	1.35208	0.546526	0.691753	0.706971	0.544262	0.730069	0.666872	0.497717	LOF
HCN4	Q9Y3Q4	OMIM:613123	Brugada syndrome 8	Other	0.814991	1.75463	0.465584	0.691753	0.706971	0.544262	0.661603	0.7347	0.578202	GOF
HDAC8	Q9BY41	OMIM:300882	Cornelia de Lange syndrome 5	Other	0.663175	1.04638	0.602155	0.664341	0.336484	0.340663	0.749726	0.250969	0.254493	LOF
HEATR3	Q7Z4Q2	OMIM:620072	Diamond-Blackfan anemia 21	AR	0.808574	0.803327	0.655681	0.347094	0.455808	0.593135	0.503067	0.30548	0.433603	LOF
HECW2	Q9P2P5	OMIM:617268	Neurodevelopmental disorder with hypotonia, seizures, and absent language	AD	0.51587	1.55988	0.326224	0.644448	0.449252	0.357553	0.467399	0.627526	0.534772	GOF
HEPACAM	Q14CZ8	OMIM:613925	Megalencephalic leukoencephalopathy with subcortical cysts 2A	AR	0.62363	0.964289	0.574889	0.545055	0.689087	0.581424	0.618346	0.621055	0.506699	GOF
HES7	Q9BYE0	OMIM:613686	Spondylocostal dysostosis 4, autosomal recessive	AR	0.634144	1.30213	0.511996	0.581716	0.481152	0.494455	0.593346	0.469183	0.482463	LOF
HESX1	Q9UBX0	OMIM:182230	Septooptic dysplasia	AD/AR	0.618896	1.07389	0.573004	0.376503	0.61203	0.752144	0.447617	0.540346	0.693379	DN
HEXA	P06865	OMIM:272800	Tay-Sachs disease	AR	0.711063	1.12973	0.611432	0.22864	0.575773	0.634874	0.318067	0.463094	0.524941	DN
HEXB	P07686	OMIM:268800	Sandhoff disease	AR	0.693542	1.00511	0.618828	0.206381	0.637392	0.711752	0.296859	0.519861	0.603323	DN
HFE	Q30201	OMIM:235200	Hemochromatosis, type 1	AR	0.38864	1.05256	0.394272	0.211462	0.65891	0.73843	0.148612	0.747973	0.812634	DN
HFM1	A2PYH4	OMIM:615724	Premature ovarian failure 9	AR	0.807426	0.867567	0.655681	0.452194	0.408824	0.597087	0.611185	0.266406	0.437635	LOF
HGD	Q93099	OMIM:203500	Alkaptonuria	AR	0.663087	1.14104	0.586596	0.370346	0.467635	0.627452	0.454917	0.382358	0.542743	DN
HIBCH	Q6NVY1	OMIM:250620	3-hydroxyisobutryl-CoA hydrolase deficiency	AR	0.816424	0.866885	0.657924	0.280025	0.528431	0.724286	0.427935	0.368139	0.577316	DN
HINT1	P49773	OMIM:137200	Neuromyotonia and axonal neuropathy, autosomal recessive	AR	0.744873	1.07865	0.636053	0.352068	0.574803	0.660156	0.487081	0.43615	0.526404	DN
HJV	Q6ZVN8	OMIM:602390	Hemochromatosis, type 2A	AR	0.698159	1.12689	0.609415	0.35182	0.470123	0.5508	0.458547	0.362505	0.440052	LOF
HK1	P19367	OMIM:235700	Hemolytic anemia, nonspherocytic, due to hexokinase deficiency	AR	0.686793	1.03805	0.615856	0.440892	0.564912	0.516351	0.558346	0.447476	0.399736	LOF
HK1	P19367	OMIM:618547	Neurodevelopmental disorder with visual defects and brain anomalies	AD	0.671234	1.37079	0.512096	0.440892	0.564912	0.516351	0.452854	0.552982	0.504258	GOF
HKDC1	Q2TB90	OMIM:619614	Retinitis pigmentosa 92	AR	0.397699	1.10809	0.386209	0.250136	0.597812	0.666462	0.17348	0.702584	0.760514	DN
HLCS	P50747	OMIM:253270	Holocarboxylase synthetase deficiency	AR	0.746271	1.26928	0.582537	0.36059	0.568067	0.585212	0.440383	0.485197	0.502752	DN
HMBS	P08397	OMIM:176000	Porphyria, acute intermittent	AD	0.598842	1.04654	0.560475	0.617355	0.29569	0.478954	0.672921	0.247685	0.418892	LOF
HMGCL	P35914	OMIM:246450	3-hydroxy-3-methylglutaryl-CoA lyase deficiency	AR	0.671083	1.15264	0.58868	0.314397	0.478257	0.823046	0.396246	0.390423	0.764698	DN
HMGCR	P04035	OMIM:620375	Muscular dystrophy, limb-girdle, autosomal recessive 28	AR	0.820193	0.895278	0.651446	0.667114	0.456563	0.40785	0.789275	0.310114	0.269284	LOF
HMGCS2	P54868	OMIM:605911	HMG-CoA synthase-2 deficiency	AR	0.695801	1.05376	0.619597	0.407741	0.469364	0.629454	0.5286	0.351937	0.510508	LOF
HNF1A	P20823	OMIM:600496	Maturity-onset diabetes of the young, type III	AD	0.566771	1.02424	0.5408	0.726502	0.311168	0.384544	0.757773	0.277233	0.346634	LOF
HNF1A	P20823	OMIM:606391		-	0.705974	1.21223	0.587837	0.726502	0.311168	0.384544	0.791167	0.240545	0.304632	LOF
HNF1B	P35680	OMIM:137920	Renal cysts and diabetes syndrome	AD	0.734423	1.22561	0.583701	0.815482	0.267035	0.352884	0.861047	0.206246	0.280019	LOF
HNF1B	P35680	OMIM:606391		-	0.601464	1.01596	0.572633	0.815482	0.267035	0.352884	0.855528	0.213774	0.289258	LOF
HNF4A	P41235	OMIM:125850	Maturity-onset diabetes of the young, type 1	AD	0.607269	1.0074	0.56534	0.50972	0.475966	0.610323	0.57487	0.411184	0.546319	LOF
HNF4A	P41235	OMIM:606391		-	0.651239	1.12318	0.583992	0.50972	0.475966	0.610323	0.593407	0.39284	0.527345	LOF
HNF4A	P41235	OMIM:616026	Fanconi renotubular syndrome 4 with maturity-onset diabetes of the young	AD	0.629319	1.11586	0.568951	0.50972	0.475966	0.610323	0.57846	0.407628	0.542671	LOF
HNRNPK	P61978	OMIM:616580	Au-Kline syndrome	AD	0.685643	1.19103	0.583401	0.857348	0.245518	0.254528	0.893803	0.188557	0.19602	LOF
HNRNPU	Q00839	OMIM:617391	Epileptic encephalopathy, early infantile, 54	AD	0.888213	1.01134	0.655681	0.844574	0.249861	0.16206	0.911877	0.148874	0.092198	LOF
HOGA1	Q86XE5	OMIM:613616	Hyperoxaluria, primary, type III	AR	0.701178	0.984407	0.622829	0.3415	0.552845	0.724806	0.461316	0.428151	0.614639	DN
HPDL	Q96IR7	OMIM:619026	Neurodevelopmental disorder with progressive spasticity and brain white matter abnormalities	AR	0.826224	1.2296	0.615868	0.323501	0.48775	0.568013	0.433968	0.372605	0.450587	DN
HPGD	P15428	OMIM:259100	Hypertrophic osteoarthropathy, primary, autosomal recessive 1	AR	0.553016	1.06205	0.514364	0.23031	0.56473	0.769701	0.240655	0.550554	0.759356	DN
HPRT1	P00492	OMIM:300322	Lesch-Nyhan syndrome	Other	0.684082	1.11328	0.603745	0.702878	0.362544	0.29378	0.782813	0.271815	0.21447	LOF
HPRT1	P00492	OMIM:300323	Gout, hprt-related	Other	0.462564	1.06047	0.454724	0.702878	0.362544	0.29378	0.663613	0.405467	0.332812	LOF
HPS5	Q9UPZ3	OMIM:614074	Hermansky-Pudlak syndrome 5	AR	0.896004	1.14277	0.640087	0.399549	0.453257	0.569961	0.542	0.317939	0.427013	LOF
HRAS	P01112	OMIM:163200	Schimmelpenning-Feuerstein-Mims syndrome	Other	0.591102	1.75171	0.396905	0.298369	0.852377	0.850813	0.218667	0.897683	0.896541	GOF
HRAS	P01112	OMIM:218040	Costello syndrome	AD	0.506455	1.23125	0.467584	0.298369	0.852377	0.850813	0.271916	0.86798	0.866555	GOF
HRAS	P01112	OMIM:254500	Multiple myeloma	-	0.385111	1.12361	0.436057	0.298369	0.852377	0.850813	0.24745	0.8819	0.880605	GOF
HRAS	P01112	OMIM:601626	Leukemia, acute myeloid	-	0.385111	1.12361	0.436057	0.298369	0.852377	0.850813	0.24745	0.8819	0.880605	GOF
HS2ST1	Q7LGA3	OMIM:619194	Neurofacioskeletal syndrome with or without renal agenesis	AR	0.7	1.26489	0.57045	0.449197	0.459553	0.495542	0.519932	0.390353	0.425186	LOF
HSD11B2	P80365	OMIM:218030	Apparent mineralocorticoid excess	AR	0.658117	1.16834	0.576672	0.239169	0.71536	0.780556	0.299828	0.648496	0.723079	DN
HSD17B10	Q99714	OMIM:300438	HSD10 mitochondrial disease	Other	0.468376	0.977984	0.439881	0.634024	0.435649	0.48389	0.576366	0.495701	0.54418	LOF
HSD17B3	P37058	OMIM:264300	Pseudohermaphroditism, male, with gynecomastia	AR	0.519542	1.05579	0.487532	0.174783	0.645943	0.859938	0.167704	0.657267	0.865839	DN
HSD17B4	P51659	OMIM:233400	Perrault syndrome 1	AR	0.546595	1.3015	0.445457	0.232795	0.705652	0.824916	0.195976	0.749022	0.854341	DN
HSD17B4	P51659	OMIM:261515	D-bifunctional protein deficiency	AR	0.552028	1.14928	0.515121	0.232795	0.705652	0.824916	0.243775	0.69293	0.816005	DN
HSD3B2	P26439	OMIM:201810	Adrenal hyperplasia, congenital, due to 3-beta-hydroxysteroid dehydrogenase 2 deficiency	AR	0.859108	1.17773	0.631496	0.267193	0.607807	0.722258	0.384552	0.474887	0.602777	DN
HSF4	Q9ULV5	OMIM:116800	Cataract, lamellar	AD	0.536407	1.80234	0.345051	0.41067	0.561995	0.691206	0.268536	0.708917	0.809479	DN
HSPB1	P04792	OMIM:606595	Charcot-Marie-Tooth disease, axonal, type 2F	AD	0.48556	1.12425	0.519064	0.445465	0.550982	0.700241	0.464381	0.532042	0.683986	DN
HSPB1	P04792	OMIM:608634	Neuronopathy, distal hereditary motor, type IIB	AD	0.547134	1.35301	0.426165	0.445465	0.550982	0.700241	0.373665	0.622965	0.758772	DN
HSPD1	P10809	OMIM:605280	Spastic paraplegia 13, autosomal dominant	AD	0.540174	1.39665	0.39839	0.614635	0.441199	0.428309	0.513662	0.543857	0.530817	GOF
HTRA1	Q92743	OMIM:600142	Autosomal recessive cerebral arteriopathy with subcortical infarcts and leukoencephalopathy (CARASIL)	AR	0.5821	1.30347	0.474578	0.344092	0.638537	0.728301	0.3215	0.661681	0.747966	DN
HTRA1	Q92743	OMIM:616779	Cerebral arteriopathy, autosomal dominant, with subcortical infarcts and leukoencephalopathy, type 2	AD	0.521136	1.19234	0.468719	0.344092	0.638537	0.728301	0.316393	0.666924	0.752373	DN
HUWE1	Q7Z6Z7	OMIM:309590	Mental retardation, x-linked syndromic, Turner type	Other	0.678397	1.33167	0.51171	0.851351	0.123954	0.158256	0.857183	0.118956	0.152115	LOF
IARS1	P41252	OMIM:617093	Growth retardation, impaired intellectual development, hypotonia, and hepatopathy	AR	0.703068	0.954648	0.624031	0.28603	0.639083	0.582829	0.399379	0.516168	0.457033	GOF
IARS2	Q9NSE4	OMIM:616007	Cataracts, growth hormone deficiency, sensory neuropathy, sensorineural hearing loss, and skeletal dysplasia	AR	0.601648	1.07247	0.559491	0.358892	0.608678	0.546768	0.415547	0.550493	0.487134	GOF
IBA57	Q5T440	OMIM:615330	Multiple mitochondrial dysfunctions syndrome 3	AR	0.651569	1.09324	0.588315	0.386927	0.531709	0.680479	0.474211	0.442753	0.598441	DN
IDH3A	P50213	OMIM:619007	Retinitis pigmentosa 90	AR	0.49635	0.88827	0.463741	0.410434	0.577034	0.68367	0.375789	0.612041	0.714222	DN
IDS	P22304	OMIM:309900	Mucopolysaccharidosis, type II	Other	0.764075	1.15678	0.620927	0.572437	0.364113	0.380934	0.686818	0.259025	0.273076	LOF
IDUA	P35475	OMIM:607014	Hurler syndrome	AR	0.733347	1.13329	0.622585	0.418344	0.582896	0.530307	0.542636	0.45863	0.40633	LOF
IDUA	P35475	OMIM:607015	Hurler-Scheie syndrome	AR	0.788979	0.955084	0.654734	0.418344	0.582896	0.530307	0.576968	0.424277	0.373195	LOF
IDUA	P35475	OMIM:607016	Scheie syndrome	AR	0.781239	1.05591	0.649244	0.418344	0.582896	0.530307	0.571052	0.430197	0.378871	LOF
IFIH1	Q9BYX4	OMIM:182250	Singleton-Merten syndrome 1	AD	0.469547	1.45635	0.318175	0.307421	0.599148	0.604505	0.171594	0.762074	0.766104	DN
IFIH1	Q9BYX4	OMIM:615846	Aicardi-Goutieres syndrome 7	AD	0.474272	1.38486	0.349104	0.307421	0.599148	0.604505	0.192292	0.735926	0.740247	DN
IFNGR1	P15260	OMIM:209950	Immunodeficiency 27A, mycobacteriosis, AR	AR	0.837363	1.57637	0.503621	0.263172	0.759177	0.715801	0.26599	0.756519	0.712846	GOF
IFT122	Q9HBG6	OMIM:218330	Cranioectodermal dysplasia	AR	0.712499	1.38973	0.525361	0.380047	0.449831	0.595964	0.404243	0.424852	0.571297	DN
IFT140	Q96RY7	OMIM:266920	Short-rib thoracic dysplasia 9 with or without polydactyly	AR	0.812135	1.00765	0.654024	0.349169	0.459468	0.615335	0.50352	0.310184	0.458352	LOF
IFT140	Q96RY7	OMIM:617781	Retinitis pigmentosa 80	AR	0.810237	0.928746	0.655681	0.349169	0.459468	0.615335	0.505353	0.308617	0.456532	LOF
IFT172	Q9UG01	OMIM:615630	Short-Rib thoracic dysplasia 10 with or without polydactyly	AR	0.733324	1.21362	0.59874	0.342931	0.50787	0.63392	0.437814	0.408846	0.537144	DN
IFT172	Q9UG01	OMIM:616394	Retinitis pigmentosa 71	AR	0.634223	1.12532	0.572364	0.342931	0.50787	0.63392	0.411261	0.435358	0.564038	DN
IFT52	Q9Y366	OMIM:617102	Short-Rib thoracic dysplasia 16 with or without polydactyly	AR	0.753815	1.15286	0.626659	0.30379	0.523906	0.631116	0.422773	0.395987	0.504774	DN
IFT80	Q9P2H3	OMIM:611263	Asphyxiating thoracic dystrophy 2	AR	0.694175	0.814263	0.619703	0.498559	0.387931	0.546508	0.618344	0.280031	0.425138	LOF
IGF1R	P08069	OMIM:270450	Insulin-Like growth factor I, resistance to	AD/AR	0.722856	1.10105	0.626194	0.460839	0.753203	0.56223	0.588788	0.645621	0.433962	GOF
IGHMBP2	P38935	OMIM:604320	Spinal muscular atrophy, distal, autosomal recessive, 1	AR	0.701318	1.2625	0.566693	0.311751	0.536609	0.663511	0.372016	0.46962	0.601234	DN
IGHMBP2	P38935	OMIM:616155	Charcot-Marie-Tooth disease, axonal, type 2S	AR	0.720838	1.33053	0.546059	0.311751	0.536609	0.663511	0.352701	0.490486	0.6211	DN
IHH	Q14623	OMIM:112500	Brachydactyly, type A1	-	0.461962	1.75378	0.285906	0.429071	0.413334	0.539682	0.231298	0.637644	0.745435	DN
IHH	Q14623	OMIM:607778	Acrocapitofemoral dysplasia	AR	0.543566	1.11059	0.498347	0.429071	0.413334	0.539682	0.427452	0.414938	0.541324	DN
IKBKG	Q9Y6K9	OMIM:300291	Ectodermal dysplasia and immunodeficiency 1	Other	0.651231	1.02494	0.595769	0.296684	0.594587	0.741246	0.383369	0.498774	0.660291	DN
IKBKG	Q9Y6K9	OMIM:300636	Immunodeficiency 33	Other	0.619226	1.09767	0.564715	0.296684	0.594587	0.741246	0.353699	0.530622	0.68829	DN
IKZF1	Q13422	OMIM:616873	Immunodeficiency, common variable, 13	AD	0.604664	1.26032	0.510223	0.855557	0.306661	0.396763	0.860538	0.298035	0.387017	LOF
IKZF5	Q9H5V7	OMIM:619130	Thrombocytopenia, autosomal dominant, 7	AD	0.681982	1.06411	0.611035	0.723895	0.335179	0.448644	0.804637	0.24296	0.341231	LOF
IL10RA	Q13651	OMIM:613148	Inflammatory bowel disease 28, early onset, autosomal recessive	AR	0.812638	1.04813	0.650309	0.281071	0.766356	0.748187	0.420979	0.638174	0.615045	GOF
IL11RA	Q14626	OMIM:614188	Craniosynostosis and dental anomalies	AR	0.77022	0.950366	0.65015	0.3879	0.713137	0.64386	0.540796	0.572234	0.493115	GOF
IL12RB1	P42701	OMIM:614891	Immunodeficiency 30	AR	0.954709	2.03821	0.486331	0.254293	0.701518	0.667285	0.244062	0.712842	0.679314	GOF
IL2RG	P31785	OMIM:300400	Severe combined immunodeficiency, X-linked	Other	0.887352	1.19253	0.613938	0.602613	0.589252	0.43908	0.706876	0.474267	0.329866	LOF
IL7R	P16871	OMIM:608971	Severe combined immunodeficiency, autosomal recessive, T cell-negative, B cell-positive, NK cell-positive	AR	0.818624	1.34662	0.56442	0.29115	0.761398	0.740795	0.347355	0.711204	0.688043	GOF
IMPG2	Q9BZV3	OMIM:153700	Macular dystrophy, vitelliform, 2	-	0.329028	0.953684	0.394779	0.265613	0.608262	0.675483	0.190886	0.70418	0.761398	DN
IMPG2	Q9BZV3	OMIM:616152	Macular dystrophy, vitelliform, 5	AD	0.775522	0.918644	0.648393	0.265613	0.608262	0.675483	0.400109	0.457113	0.53024	DN
INF2	Q27J81	OMIM:613237	Glomerulosclerosis, focal segmental, 5	AD	0.869663	1.66984	0.481056	0.547389	0.590753	0.423043	0.528548	0.608947	0.441646	GOF
INF2	Q27J81	OMIM:614455	Charcot-Marie-Tooth disease, dominant intermediate E	AD	0.895332	1.67219	0.472946	0.547389	0.590753	0.423043	0.52044	0.616661	0.449678	GOF
INPP5E	Q9NRR6	OMIM:213300	Joubert syndrome 1	AR	0.665534	0.900798	0.604269	0.387	0.644547	0.633613	0.490837	0.542862	0.531076	GOF
INPP5K	Q9BT40	OMIM:617404	Muscular dystrophy, congenital, with cataracts and intellectual disability	AR	0.738314	1.1444	0.622923	0.287855	0.564465	0.601831	0.400388	0.439628	0.477796	DN
INPPL1	O15357	OMIM:258480	Opsismodysplasia	AR	0.875742	1.28655	0.5757	0.384278	0.649502	0.558071	0.458525	0.577301	0.482055	GOF
INSR	P06213	OMIM:246200	Donohue syndrome	AR	0.707619	1.11227	0.617	0.229563	0.816468	0.743903	0.32433	0.734146	0.643255	GOF
INSR	P06213	OMIM:262190	Pineal hyperplasia, insulin-resistant diabetes mellitus, and somatic abnormalities	AR	0.539116	0.988419	0.503223	0.229563	0.816468	0.743903	0.231851	0.814528	0.741439	GOF
INSR	P06213	OMIM:610549		-	0.68521	1.4077	0.491228	0.229563	0.816468	0.743903	0.223415	0.821668	0.750531	GOF
INTS11	Q5TA45	OMIM:620428	Neurodevelopmental disorder with motor and language delay, ocular defects, and brain abnormalities	AR	0.537816	1.16166	0.482119	0.413044	0.526563	0.639129	0.395811	0.54436	0.655463	DN
IPO8	O15397	OMIM:619472	VISS syndrome	AR	0.672442	0.975345	0.607583	0.347359	0.579951	0.604995	0.451774	0.471383	0.49729	DN
IQSEC2	Q5JU85	OMIM:309530	Mental retardation, X-linked 1	Other	0.743276	1.01347	0.636991	0.834551	0.435163	0.311047	0.89849	0.305096	0.204638	LOF
IRF2BPL	Q9H1B7	OMIM:618088	Neurodevelopmental disorder with regression, abnormal movements, loss of speech, and seizures	AD	0.770075	1.2389	0.606091	0.854538	0.283698	0.291503	0.900389	0.204712	0.210984	LOF
IRF6	O14896	OMIM:119300	van der Woude syndrome 1	AD	0.520311	1.03873	0.501245	0.748015	0.328921	0.304001	0.748953	0.327822	0.302948	LOF
IRF6	O14896	OMIM:119500	Popliteal pterygium syndrome	AD	0.580402	0.85756	0.565865	0.748015	0.328921	0.304001	0.794628	0.273275	0.250994	LOF
IRF6	O14896	OMIM:608864	Orofacial cleft 6, susceptibility to	AD	0.714622	1.05279	0.628631	0.748015	0.328921	0.304001	0.834021	0.224538	0.205109	LOF
IRX5	P78411	OMIM:611174	Hamamy syndrome	AR	0.724509	1.00146	0.633869	0.813773	0.264001	0.406108	0.883249	0.171629	0.283142	LOF
ITGA2B	P08514	OMIM:273800	Glanzmann thrombasthenia	AR	0.786318	1.20492	0.619377	0.285193	0.696065	0.677925	0.393663	0.584609	0.563984	GOF
ITGA3	P26006	OMIM:614748	Interstitial lung disease, nephrotic syndrome, and epidermolysis bullosa, congenital	AR	0.667928	1.22934	0.565209	0.302097	0.657852	0.657407	0.360084	0.596621	0.596145	GOF
ITGB2	P05107	OMIM:116920	Leukocyte adhesion deficiency, type I	AR	0.762024	1.29429	0.580831	0.294636	0.688709	0.682523	0.36661	0.614888	0.60807	GOF
ITGB3	P05106	OMIM:619267	Glanzmann thrombasthenia 2	AR	0.687308	1.35767	0.51802	0.270948	0.743508	0.660449	0.285426	0.729516	0.644095	GOF
ITGB3	P05106	OMIM:619271	Bleeding disorder, platelet-type, 24, autosomal dominant	AD	0.502948	0.988434	0.470806	0.270948	0.743508	0.660449	0.248481	0.765162	0.686155	GOF
ITGB4	P16144	OMIM:226730	Epidermolysis bullosa, junctional, with pyloric atresia	AR	0.849748	1.01307	0.655681	0.326925	0.723263	0.660814	0.480505	0.578495	0.505704	GOF
ITGB6	P18564	OMIM:616221	Amelogenesis imperfecta, type IH	AR	0.496461	1.72716	0.31168	0.370012	0.674414	0.57627	0.21008	0.820611	0.750214	GOF
ITPR1	Q14643	OMIM:117360	Spinocerebellar ataxia 29, congenital nonprogressive	AD	0.516192	1.36615	0.40429	0.639585	0.619055	0.414961	0.546352	0.705403	0.511031	GOF
ITPR1	Q14643	OMIM:606658	Spinocerebellar ataxia 15	AD	0.419427	1.3518	0.352276	0.639585	0.619055	0.414961	0.49113	0.749244	0.566001	GOF
IVD	P26440	OMIM:243500	Isovaleric acidemia	AR	0.615426	1.0528	0.572472	0.361728	0.665267	0.731008	0.431452	0.597465	0.669915	DN
IYD	Q6PHW0	OMIM:274800	Thyroid hormonogenesis, genetic defect in, 4	AR	0.67233	1.0741	0.604721	0.276675	0.4995	0.683626	0.369156	0.394801	0.58548	DN
JAG1	P78504	OMIM:118450	Alagille syndrome 1	AD	0.813544	1.33473	0.554635	0.702786	0.458875	0.325394	0.746497	0.405093	0.279185	LOF
JAK1	P23458	OMIM:618999	Autoinflammation, immune dysregulation, and eosinophilia	AD	0.540442	1.13362	0.490874	0.600348	0.542548	0.397075	0.591557	0.551594	0.405847	LOF
JAK3	P52333	OMIM:600802	Scid, autosomal recessive, T-Negative/b-Positive type	AR	0.742989	1.05842	0.638314	0.258958	0.772539	0.670262	0.381464	0.658058	0.535271	GOF
JAM3	Q9BX67	OMIM:613730	Hemorrhagic destruction of the brain, subependymal calcification,and cataracts	AR	0.659872	1.1077	0.591158	0.300467	0.67298	0.699279	0.383121	0.587331	0.616594	DN
JUP	P14923	OMIM:601214	Naxos disease	AR	0.56384	0.925731	0.525171	0.393898	0.631033	0.680662	0.418195	0.607278	0.658372	DN
JUP	P14923	OMIM:611528	Arrhythmogenic right ventricular dysplasia 12	AD	0.56384	0.925731	0.525171	0.393898	0.631033	0.680662	0.418195	0.607278	0.658372	DN
KANSL1	Q7Z3B3	OMIM:610443	Koolen-De Vries syndrome	AD	0.627899	0.841404	0.583678	0.881842	0.226936	0.222934	0.912766	0.173133	0.169871	LOF
KARS1	Q15046	OMIM:619147	Leukoencephalopathy, progressive, infantile-onset, with or without deafness	AR	0.722524	0.956907	0.633286	0.324406	0.603958	0.695844	0.453322	0.468951	0.569852	DN
KARS1	Q15046	OMIM:619196	Deafness, congenital, and adult-onset progressive leukoencephalopathy	AR	0.814014	0.907415	0.655681	0.324406	0.603958	0.695844	0.477643	0.444696	0.545741	DN
KAT5	Q92993	OMIM:619103	Neurodevelopmental disorder with dysmorphic facies, sleep disturbance, and brain abnormalities	AD	0.505055	1.02159	0.472512	0.474365	0.508134	0.547857	0.447027	0.53559	0.57495	DN
KAT6A	Q92794	OMIM:616268	Arboleda-Tham syndrome	AD	0.558088	1.065	0.555742	0.893325	0.164676	0.114892	0.91286	0.136139	0.0940111	LOF
KAT8	Q9H7Z6	OMIM:618974	Li-Ghorgani-Weisz-Hubshman syndrome	AD	0.613366	1.45564	0.432078	0.477004	0.48754	0.484637	0.409647	0.55565	0.552779	GOF
KATNB1	Q9BVA0	OMIM:616212	Lissencephaly 6, with microcephaly	AR	0.830306	1.13934	0.640978	0.456665	0.405892	0.581106	0.600089	0.276761	0.437258	LOF
KCNA1	Q09470	OMIM:160120	Episodic ataxia, type 1	AD	0.688895	1.35869	0.518274	0.216375	0.858877	0.812318	0.229031	0.849779	0.800914	GOF
KCNA2	P16389	OMIM:616366	Epileptic encephalopathy, early infantile, 32	AD	0.588334	1.36315	0.452089	0.465749	0.783938	0.628018	0.418373	0.814724	0.671717	GOF
KCNB1	Q14721	OMIM:616056	Developmental and epileptic encephalopathy 26	AD	0.638204	1.71073	0.418464	0.661741	0.709195	0.577489	0.584672	0.772162	0.655105	GOF
KCNC1	P48547	OMIM:616187	Epilepsy, progressive myoclonic 7	AD	0.341265	1.25383	0.365668	0.589162	0.74886	0.579385	0.452557	0.837995	0.704974	GOF
KCNC2	Q96PR1	OMIM:619913	Developmental and epileptic encephalopathy 103	AD	0.616692	1.38393	0.466185	0.336592	0.850153	0.785853	0.307042	0.866605	0.807768	GOF
KCNC3	Q14003	OMIM:605259	Spinocerebellar ataxia 13	AD	0.611796	1.24911	0.519356	0.426175	0.844704	0.704384	0.445218	0.834269	0.688003	GOF
KCND3	Q9UK17	OMIM:607346	Spinocerebellar ataxia 19	AD	0.628217	1.36702	0.481422	0.565563	0.738397	0.615678	0.547215	0.752502	0.633112	GOF
KCNH1	O95259	OMIM:135500	Zimmermann-Laband syndrome 1	AD	0.334148	1.67977	0.242718	0.427509	0.813297	0.719267	0.193121	0.931465	0.888812	GOF
KCNH1	O95259	OMIM:611816	Temple-Baraitser syndrome	AD	0.516725	1.1697	0.469518	0.427509	0.813297	0.719267	0.397929	0.83113	0.743246	GOF
KCNH2	Q12809	OMIM:609620	Short QT syndrome 1	AD	0.439765	0.951463	0.417295	0.652823	0.740648	0.577783	0.573852	0.799509	0.656462	GOF
KCNH2	Q12809	OMIM:613688	Long QT syndrome 2	AD	0.650741	1.22911	0.551843	0.652823	0.740648	0.577783	0.698379	0.698722	0.526365	GOF
KCNH5	Q8NCM2	OMIM:620537	Developmental and epileptic encephalopathy 112	AD	0.676449	1.59508	0.45803	0.333499	0.824317	0.775702	0.297198	0.847374	0.803619	GOF
KCNJ1	P48048	OMIM:241200	Bartter syndrome, type 2	AR	0.534831	1.18709	0.478193	0.220779	0.820678	0.810573	0.206129	0.833166	0.823613	GOF
KCNJ10	P78508	OMIM:612780	Seizures, sensorineural deafness, ataxia, mental retardation, and electrolyte imbalance	AR	0.487075	1.11937	0.450443	0.239658	0.851622	0.778597	0.205309	0.875038	0.81098	GOF
KCNJ11	Q14654	OMIM:125853	Diabetes mellitus, noninsulin-dependent	AD	0.382626	1.03394	0.407883	0.219422	0.874438	0.806492	0.162226	0.909989	0.858161	GOF
KCNJ11	Q14654	OMIM:601820	Hyperinsulinemic hypoglycemia, familial, 2	AR	0.581189	1.12596	0.538389	0.219422	0.874438	0.806492	0.246906	0.85655	0.781344	GOF
KCNJ11	Q14654	OMIM:606391		-	0.568645	0.975855	0.534534	0.219422	0.874438	0.806492	0.244035	0.858444	0.783981	GOF
KCNJ11	Q14654	OMIM:610582	Diabetes mellitus, transient neonatal, 3	AD	0.475371	0.810739	0.479839	0.219422	0.874438	0.806492	0.205915	0.883033	0.818774	GOF
KCNJ11	Q14654	OMIM:616329	Maturity-onset diabetes of the young, type 13	AD	0.389091	0.803969	0.394779	0.219422	0.874438	0.806492	0.154948	0.914358	0.864671	GOF
KCNJ11	Q14654	OMIM:618856	Diabetes, permanent neonatal 2, with or without neurologic features	AD	0.383644	0.944396	0.426604	0.219422	0.874438	0.806492	0.172965	0.90348	0.848527	GOF
KCNJ13	O60928	OMIM:614186	Leber congenital amaurosis 16	AR	0.65638	0.839401	0.597776	0.195104	0.823044	0.759293	0.264837	0.757845	0.679745	GOF
KCNJ16	Q9NPI9	OMIM:619406	Hypokalemic tubulopathy and deafness	AR	0.417213	1.0695	0.39808	0.31238	0.833444	0.717131	0.231033	0.883264	0.793105	GOF
KCNJ2	P63252	OMIM:170390	Andersen cardiodysrhythmic periodic paralysis	AD	0.582623	1.42042	0.417051	0.301062	0.844722	0.726775	0.235567	0.883776	0.78805	GOF
KCNJ2	P63252	OMIM:609622	Short QT syndrome 3	AD	0.572515	1.40753	0.418159	0.301062	0.844722	0.726775	0.236388	0.883307	0.787289	GOF
KCNJ2	P63252	OMIM:613980	Atrial fibrillation, familial, 9	AD	0.587929	0.924232	0.5463	0.301062	0.844722	0.726775	0.341523	0.818773	0.688387	GOF
KCNJ5	P48544	OMIM:613677	Hyperaldosteronism, familial, type III	AD	0.355839	1.35676	0.320529	0.240989	0.851741	0.787268	0.130266	0.924118	0.886942	GOF
KCNK3	O14649	OMIM:615344	Pulmonary hypertension, primary, 4	AD	0.748912	0.970374	0.640938	0.456315	0.846648	0.710251	0.599708	0.755675	0.578634	GOF
KCNK9	Q9NPC2	OMIM:612292	Birk-Barel mental retardation dysmorphism syndrome	AD	0.614514	1.87618	0.401077	0.459699	0.827715	0.680387	0.362961	0.877665	0.760702	GOF
KCNMA1	Q12791	OMIM:609446	Paroxysmal nonkinesigenic dyskinesia, 3, with or without generalized epilepsy	AD	0.516143	1.09891	0.482804	0.674938	0.600492	0.469144	0.659663	0.61688	0.486311	LOF
KCNMA1	Q12791	OMIM:618729	Liang-Wang syndrome	AD	0.59863	0.87508	0.555089	0.674938	0.600492	0.469144	0.721489	0.546432	0.414636	LOF
KCNN3	Q9UGI6	OMIM:618658	Zimmermann-Laband syndrome 3	AD	0.712736	1.18815	0.601392	0.706425	0.710264	0.581823	0.784038	0.619022	0.479759	LOF
KCNQ1	P51787	OMIM:130650	Beckwith-Wiedemann syndrome	AD	0.719444	0.914746	0.631377	0.301192	0.876114	0.87163	0.424702	0.805026	0.79856	GOF
KCNQ1	P51787	OMIM:192500	Long QT syndrome 1	AD	0.643782	1.22736	0.547457	0.301192	0.876114	0.87163	0.342713	0.853926	0.848778	GOF
KCNQ1	P51787	OMIM:220400	Jervell and Lange-Nielsen syndrome 1	AR	0.762923	0.920562	0.644021	0.301192	0.876114	0.87163	0.438126	0.796292	0.789612	GOF
KCNQ1	P51787	OMIM:607554	Atrial fibrillation, familial, 3	AD	0.66093	1.10058	0.594357	0.301192	0.876114	0.87163	0.387076	0.828371	0.822509	GOF
KCNQ1	P51787	OMIM:609621	Short QT syndrome 2	AD	0.545543	0.832019	0.509088	0.301192	0.876114	0.87163	0.308899	0.872114	0.867507	GOF
KCNQ2	O43526	OMIM:121200	Seizures, benign familial neonatal, 1	AD	0.580277	1.18673	0.521891	0.675633	0.719701	0.650946	0.694532	0.70169	0.630784	GOF
KCNQ2	O43526	OMIM:308350	Developmental and epileptic encephalopathy 1	-	0.793506	0.756571	0.655207	0.675633	0.719701	0.650946	0.798313	0.57468	0.495298	LOF
KCNQ2	O43526	OMIM:613720	Epileptic encephalopathy, early infantile, 7	AD	0.655015	1.25354	0.541823	0.675633	0.719701	0.650946	0.711249	0.684665	0.61195	LOF
KCNQ3	O43525	OMIM:121201	Epilepsy, benign neonatal, 2	AD	0.779579	1.14258	0.624953	0.541478	0.788461	0.712605	0.663051	0.691053	0.598073	GOF
KCNQ4	P56696	OMIM:600101	Deafness, autosomal dominant nonsyndromic sensorineural 2	AD	0.768252	1.65251	0.468919	0.410647	0.838818	0.785374	0.380889	0.854947	0.805612	GOF
KCNQ5	Q9NR82	OMIM:617601	Intellectual developmental disorder, autosomal dominant 46	AD	0.553427	0.857226	0.538418	0.649339	0.76007	0.685621	0.683545	0.730879	0.651525	GOF
KCNT1	Q5JUK3	OMIM:614959	Developmental and epileptic encephalopathy 14	AD	0.472859	1.07161	0.481725	0.303566	0.725069	0.674821	0.28833	0.739405	0.69066	GOF
KCNT1	Q5JUK3	OMIM:615005	Epilepsy, nocturnal frontal lobe, 5	AD	0.463487	1.08249	0.478421	0.303566	0.725069	0.674821	0.285622	0.741947	0.69348	GOF
KCNT2	Q6UVM3	OMIM:617771	Developmental and epileptic encephalopathy 57	AD	0.466155	1.35354	0.363636	0.304403	0.725305	0.616388	0.200041	0.822087	0.737664	GOF
KCNV2	Q8TDN2	OMIM:610356	Retinal cone dystrophy 3B	AR	0.73625	1.0947	0.632246	0.29648	0.834012	0.729371	0.420127	0.745066	0.610537	GOF
KCTD1	Q719H9	OMIM:181270	Scalp-ear-nipple syndrome	AD	0.485597	1.62008	0.304323	0.649897	0.388525	0.466082	0.448135	0.592251	0.66617	DN
KCTD7	Q96MP8	OMIM:611726	Epilepsy, progressive myoclonic 3, with or without intracellular inclusions	AR	0.598969	0.940031	0.562585	0.269028	0.582849	0.69423	0.321279	0.520693	0.638373	DN
KDELR2	P33947	OMIM:619131	Osteogenesis imperfecta 21	AR	0.829225	1.15863	0.636424	0.244751	0.773043	0.827695	0.361945	0.660539	0.732923	DN
KDM1A	O60341	OMIM:616728	Cleft palate, psychomotor retardation, and distinctive facial features	AD	0.247703	1.07339	0.391467	0.708699	0.413319	0.287799	0.610145	0.522707	0.385813	LOF
KDM3B	Q7LBC6	OMIM:618846	Diets-Jongmans syndrome	AD	0.667001	1.32904	0.518295	0.872408	0.228557	0.143753	0.880338	0.215905	0.134974	LOF
KDM5C	P41229	OMIM:300534	Intellectual developmental disorder, X-linked syndromic, Claes-Jensen type	Other	0.760428	1.23061	0.602345	0.720764	0.528551	0.247975	0.796328	0.425334	0.178773	LOF
KDM6A	O15550	OMIM:300867	Kabuki syndrome 2	Other	0.752187	1.01693	0.643033	0.813209	0.344822	0.226179	0.886909	0.226106	0.139606	LOF
KDM6B	O15054	OMIM:618505	Neurodevelopmental disorder with coarse facies and mild distal skeletal abnormalities	AD	0.6897	1.21564	0.580126	0.869989	0.273434	0.179967	0.902398	0.214071	0.137068	LOF
KERA	O60938	OMIM:217300	Cornea plana 2	AR	0.863918	1.09511	0.649423	0.402048	0.56406	0.649532	0.554671	0.411239	0.50012	LOF
KIF11	P52732	OMIM:152950	Microcephaly with or without chorioretinopathy, lymphedema, or mental retardation	AD	0.645017	0.981898	0.59008	0.548676	0.659026	0.601243	0.636365	0.573136	0.511585	LOF
KIF1A	Q12756	OMIM:610357	Spastic paraplegia 30, autosomal recessive	AD/AR	0.643656	1.73662	0.405274	0.656593	0.571484	0.536964	0.565769	0.661827	0.629872	GOF
KIF1A	Q12756	OMIM:614213	Neuropathy, hereditary sensory, type IIC	AR	0.588918	1.588	0.376839	0.656593	0.571484	0.536964	0.536227	0.688023	0.657261	GOF
KIF1A	Q12756	OMIM:614255	NESCAV syndrome	AD	0.630253	1.70225	0.403642	0.656593	0.571484	0.536964	0.564104	0.663342	0.63145	GOF
KIF1C	O43896	OMIM:611302	Spastic ataxia 2, autosomal recessive	AR	0.699151	1.39577	0.506586	0.582521	0.578672	0.56379	0.588913	0.572236	0.557301	LOF
KIF21A	Q7Z4S6	OMIM:135700	Fibrosis of extraocular muscles, congenital, 1	AD	0.611992	1.33858	0.474966	0.398023	0.525542	0.707773	0.374273	0.550447	0.728062	DN
KIF22	Q14807	OMIM:603546	Spondyloepimetaphyseal dysplasia with joint laxity, type 2	AD	0.642501	1.42503	0.45259	0.355791	0.615724	0.713336	0.313482	0.659631	0.750607	DN
KIF2A	O00139	OMIM:615411	Cortical dysplasia, complex, with other brain malformations 3	AD	0.630696	1.96156	0.414944	0.689204	0.450638	0.474498	0.611313	0.536304	0.560076	LOF
KIF4A	O95239	OMIM:300923	Mental retardation, X-linked 100	Other	0.760864	1.0127	0.646717	0.637263	0.426675	0.492002	0.762809	0.289036	0.346008	LOF
KIF5A	Q12840	OMIM:604187	Spastic paraplegia 10, autosomal dominant	AD	0.651645	1.50695	0.438676	0.603584	0.546031	0.661183	0.543361	0.606157	0.714045	DN
KIT	P10721	OMIM:154800	Mastocytosis, cutaneous	AD	0.645861	0.934228	0.597936	0.511348	0.682218	0.560047	0.6088	0.590761	0.461198	LOF
KIT	P10721	OMIM:172800	Piebald trait	AD	0.858969	1.32198	0.58133	0.511348	0.682218	0.560047	0.592337	0.607245	0.478293	GOF
KIT	P10721	OMIM:606764	Gastrointestinal stromal tumor	AD	0.686762	1.25004	0.546884	0.511348	0.682218	0.560047	0.558108	0.640122	0.513313	GOF
KLF1	Q13351	OMIM:111150		-	0.558269	0.978915	0.520498	0.505861	0.54156	0.684163	0.526347	0.521134	0.666174	DN
KLF1	Q13351	OMIM:613673	Anemia, dyserythropoietic congenital, type IV	AD	0.882647	0.903968	0.655681	0.505861	0.54156	0.684163	0.660955	0.382847	0.532171	LOF
KLHL3	Q9UH77	OMIM:614495	Pseudohypoaldosteronism, type IID	AD/AR	0.605396	1.40051	0.452573	0.540268	0.569513	0.61748	0.492785	0.615418	0.661312	DN
KLHL40	Q2TBA0	OMIM:615348	Nemaline myopathy 8	AR	0.893792	1.11045	0.646726	0.248025	0.747107	0.748031	0.376485	0.617409	0.618565	DN
KLHL7	Q8IXQ5	OMIM:612943	Retinitis pigmentosa 42	AD	0.685795	1.88402	0.425671	0.283938	0.656392	0.691082	0.227138	0.720469	0.751143	DN
KLHL7	Q8IXQ5	OMIM:617055	PERCHING syndrome	AR	0.72229	1.24493	0.587669	0.283938	0.656392	0.691082	0.361081	0.572711	0.610841	DN
KMT2A	Q03164	OMIM:605130	Wiedemann-Steiner syndrome	AD	0.778696	1.41697	0.455474	0.917802	0.142529	0.141053	0.903285	0.165776	0.164105	LOF
KMT2B	Q9UMN6	OMIM:617284	Dystonia 28, childhood-onset	AD	0.529538	0.998091	0.576581	0.86628	0.249341	0.15969	0.898185	0.196095	0.122465	LOF
KMT2D	O14686	OMIM:147920	Kabuki Syndrome 1	AD	0.65434	1.07395	0.602467	0.808977	0.092641	0.262622	0.865196	0.0631173	0.190288	LOF
KMT2D	O14686	OMIM:620186	Branchial arch abnormalities, choanal atresia, athelia, hearing loss, and hypothyroidism syndrome	AD	0.776233	1.39162	0.534885	0.808977	0.092641	0.262622	0.829649	0.0815423	0.236466	LOF
KMT5B	Q4FZB7	OMIM:617788	Intellectual developmental disorder, autosomal dominant 51	AD	0.903844	1.01962	0.655681	0.881625	0.16003	0.204352	0.934135	0.0909482	0.118844	LOF
KPNA3	O00505	OMIM:620106	Spastic paraplegia 88, autosomal dominant	AD	0.833812	1.24371	0.61081	0.570997	0.521525	0.445176	0.67626	0.409855	0.338295	LOF
KRAS	P01116	OMIM:254500	Multiple myeloma	-	0.233715	1.40946	0.296343	0.379435	0.745268	0.770903	0.204774	0.874166	0.888765	DN
KRAS	P01116	OMIM:609942	Noonan syndrome 3	AD	0.574908	1.16967	0.519067	0.379435	0.745268	0.770903	0.39756	0.730513	0.757149	DN
KRAS	P01116	OMIM:613659	Gastric cancer, somatic	Other	0.260148	1.1249	0.435551	0.379435	0.745268	0.770903	0.320563	0.791299	0.813461	DN
KRAS	P01116	OMIM:614470	RAS-associated autoimmune lymphoproliferative syndrome type IV, somatic	AD	0.447516	1.17074	0.400784	0.379435	0.745268	0.770903	0.290255	0.813927	0.83419	DN
KRAS	P01116	OMIM:615278	Cardiofaciocutaneous syndrome 2	AD	0.704845	1.06224	0.62334	0.379435	0.745268	0.770903	0.50295	0.638713	0.670328	DN
KRIT1	O00522	OMIM:116860	Cerebral cavernous malformations 1	AD	0.652892	0.767385	0.599509	0.372415	0.555232	0.537001	0.470422	0.454728	0.436558	LOF
KRT1	P04264	OMIM:113800	Epidermolytic hyperkeratosis	AD/AR	0.7038	2.84995	0.440803	0.333067	0.907259	0.868483	0.282468	0.92543	0.893359	GOF
KRT10	P13645	OMIM:620150	Epidermolytic hyperkeratosis 2	AD/AR	0.670857	2.56196	0.423125	0.196388	0.947935	0.936063	0.152002	0.961274	0.952291	GOF
KRT12	Q99456	OMIM:122100	Meesmann corneal dystrophy 1	AD	0.83877	1.57792	0.470059	0.247804	0.843267	0.915207	0.226135	0.858471	0.924061	DN
KRT14	P02533	OMIM:131760	Epidermolysis bullosa simplex, Dowling-Meara type	AD	0.626247	2.51241	0.399822	0.161763	0.925534	0.960615	0.113913	0.949128	0.973413	DN
KRT14	P02533	OMIM:131800	Epidermolysis bullosa simplex, Weber-Cockayne type	AD	0.535033	1.18619	0.498572	0.161763	0.925534	0.960615	0.16099	0.925927	0.96083	DN
KRT14	P02533	OMIM:131900	Epidermolysis bullosa simplex 1B, generalized intermediate	AD	0.587768	1.40285	0.432356	0.161763	0.925534	0.960615	0.12815	0.942257	0.969718	DN
KRT16	P08779	OMIM:167200	Pachyonychia congenita, type 1	AD	0.823898	3.15491	0.453572	0.234614	0.912296	0.940765	0.202832	0.926098	0.950331	DN
KRT17	Q04695	OMIM:167210	Pachyonychia congenita 2	AD	0.766754	2.63471	0.467589	0.214557	0.891825	0.944738	0.193489	0.903728	0.951138	DN
KRT17	Q04695	OMIM:184500	Steatocystoma multiplex	AD	0.787586	2.55329	0.502181	0.214557	0.891825	0.944738	0.216031	0.89098	0.944281	DN
KRT2	P35908	OMIM:146800	Ichthyosis, Bullous type	AD	0.482372	2.38078	0.304324	0.171006	0.937802	0.940328	0.0827689	0.971805	0.97299	DN
KRT5	P13647	OMIM:619555	Epidermolysis bullosa simplex 2A, generalized severe	AD	0.594421	2.18849	0.39501	0.33441	0.900622	0.92497	0.247013	0.932796	0.949702	DN
KRT5	P13647	OMIM:619588	Epidermolysis bullosa simplex 2B, generalized intermediate	AD	0.476998	1.68034	0.300368	0.33441	0.900622	0.92497	0.177431	0.95477	0.966347	DN
KRT5	P13647	OMIM:619594	Epidermolysis bullosa simplex 2C, localized	AD	0.585901	1.34286	0.457861	0.33441	0.900622	0.92497	0.297911	0.914754	0.935886	DN
KRT6A	P02538	OMIM:615726	Pachyonychia congenita 3	AD	0.589673	2.75914	0.374283	0.166643	0.92674	0.963047	0.106834	0.954849	0.977563	DN
KRT86	O43790	OMIM:158000	Monilethrix	AD	0.417177	1.74566	0.261647	0.180739	0.893635	0.939955	0.0725088	0.959529	0.977864	DN
KRT9	P35527	OMIM:144200	Palmoplantar keratoderma, epidermolytic	-	0.489026	2.31614	0.307347	0.168185	0.948342	0.925843	0.0823304	0.9764	0.965679	GOF
KYNU	Q16719	OMIM:616145	Catel-Manzke syndrome	-	0.51481	0.967877	0.48101	0.387464	0.501838	0.620827	0.369589	0.520825	0.638545	DN
KYNU	Q16719	OMIM:617661	Vertebral, cardiac, renal, and limb defects syndrome 2	AR	0.489959	0.910084	0.458356	0.387464	0.501838	0.620827	0.348657	0.543469	0.659266	DN
L1CAM	P32004	OMIM:303350	MASA syndrome	Other	0.677702	0.908015	0.611094	0.672417	0.487646	0.410283	0.763335	0.377226	0.306888	LOF
L1CAM	P32004	OMIM:307000	Hydrocephalus due to congenital stenosis of aqueduct of sylvius	Other	0.80422	0.910841	0.65053	0.672417	0.487646	0.410283	0.792573	0.338319	0.272066	LOF
L2HGDH	Q9H9P8	OMIM:236792	L-2-hydroxyglutaric aciduria	AR	0.766711	1.12544	0.636614	0.3748	0.555569	0.67479	0.512253	0.416416	0.542207	DN
LAMA2	P24043	OMIM:607855	Muscular dystrophy, congenital, merosin deficient or partially deficient	AR	0.707675	1.04739	0.622898	0.234408	0.693808	0.724117	0.335877	0.578378	0.613752	DN
LAMA2	P24043	OMIM:618138	Muscular dystrophy, limb-girdle, autosomal recessive 23	AR	0.794452	1.19112	0.617921	0.234408	0.693808	0.724117	0.33118	0.583522	0.618749	DN
LAMB2	P55268	OMIM:609049	Pierson syndrome	AR	0.948826	1.25983	0.605392	0.190716	0.809184	0.735396	0.265538	0.734336	0.644326	GOF
LAMB2	P55268	OMIM:614199	Nephrotic syndrome, type 5, with or without ocular abnormalities	AR	0.687596	1.29066	0.548872	0.190716	0.809184	0.735396	0.22283	0.777058	0.695522	GOF
LARS1	Q9P2J5	OMIM:615438	Infantile liver failure syndrome 1	AR	0.824547	0.883096	0.655681	0.345222	0.645678	0.582233	0.501	0.488999	0.422587	LOF
LARS2	Q15031	OMIM:615300	Perrault syndrome 4	AR	0.529394	0.993977	0.494626	0.34972	0.513856	0.608323	0.344847	0.519225	0.613433	DN
LARS2	Q15031	OMIM:617021	Hydrops, lactic acidosis, and sideroblastic anemia	AR	0.548576	1.15979	0.492275	0.34972	0.513856	0.608323	0.342725	0.521572	0.615661	DN
LAS1L	Q9Y4W2	OMIM:309585	Wilson-Turner syndrome	Other	0.874463	1.45979	0.525079	0.759477	0.271463	0.244352	0.777337	0.252068	0.226293	LOF
LBR	Q14739	OMIM:215140	Greenberg skeletal dysplasia	AR	0.248696	1.3305	0.31688	0.331685	0.584607	0.665543	0.187137	0.752104	0.810957	DN
LCA5	Q86VQ0	OMIM:604537	Leber congenital amaurosis 5	AR	0.863697	1.35851	0.547657	0.371771	0.612035	0.71523	0.417409	0.565783	0.674743	DN
LCAT	P04180	OMIM:136120	Fish-Eye disease	AR	0.376347	0.97936	0.415031	0.231251	0.615233	0.608865	0.175887	0.692656	0.686918	GOF
LCAT	P04180	OMIM:245900	Lecithin:cholesterol acyltransferase deficiency	AR	0.624423	1.01463	0.583109	0.231251	0.615233	0.608865	0.296148	0.533403	0.526723	GOF
LCK	P06239	OMIM:615758	Immunodeficiency 22	AR	0.938485	1.2366	0.613089	0.517871	0.674064	0.501226	0.629909	0.566187	0.388075	LOF
LCT	P09848	OMIM:223000	Lactase deficiency, congenital	AR	0.7572	0.910985	0.642094	0.27321	0.641378	0.716769	0.402771	0.499221	0.585168	DN
LDHD	Q86WU2	OMIM:245450	D-lactic aciduria with susceptibility to gout	AR	0.357639	1.19628	0.365051	0.4047	0.542103	0.661719	0.281016	0.673118	0.77285	DN
LDLR	P01130	OMIM:143890	Hypercholesterolemia, familial, 1	AD/AR	0.704344	0.997355	0.622212	0.411813	0.720414	0.609636	0.535558	0.610061	0.486711	GOF
LEP	P41159	OMIM:614962	Leptin deficiency or dysfunction	AR	0.745428	0.9977	0.638882	0.343223	0.622669	0.643231	0.480398	0.482601	0.504725	DN
LFNG	Q8NES3	OMIM:609813	Spondylocostal dysostosis 3, autosomal recessive	AR	0.761149	1.11306	0.636988	0.323339	0.64621	0.634072	0.456075	0.510025	0.496853	GOF
LGI1	O95970	OMIM:600512	Epilepsy, familial temporal lobe, 1	AD	0.748892	0.922833	0.643276	0.666009	0.480954	0.442605	0.782416	0.339431	0.30572	LOF
LGI4	Q8N135	OMIM:617468	Arthrogryposis multiplex congenita, neurogenic, with myelin defect	AR	0.661441	0.837425	0.600883	0.27874	0.69736	0.726526	0.367821	0.604825	0.638284	DN
LHCGR	P22888	OMIM:176410	Precocious puberty, male	Other	0.478945	1.72592	0.301282	0.263091	0.774028	0.775806	0.133407	0.888191	0.889199	DN
LHCGR	P22888	OMIM:238320	Hypergonadotropic hypogonadism	AR	0.613299	0.858932	0.566883	0.263091	0.774028	0.775806	0.318468	0.723533	0.725567	DN
LHFPL5	Q8TAF8	OMIM:610265	Deafness, autosomal recessive 67	AR	0.908618	0.91531	0.655681	0.251338	0.751444	0.716938	0.389984	0.613541	0.570825	GOF
LHX3	Q9UBR4	OMIM:221750	Deafness, sensorineural, with pituitary dwarfism	AR	0.889202	0.794211	0.655681	0.436979	0.667797	0.744184	0.596445	0.513529	0.604374	DN
LIAS	O43766	OMIM:614462	Hyperglycinemia, lactic acidosis, and seizures	AR	0.614177	1.14895	0.5555	0.360878	0.485268	0.749285	0.413713	0.429997	0.705137	DN
LIG3	P49916	OMIM:619780	Mitochondrial DNA depletion syndrome 20 (MNGIE type)	AR	0.771439	1.0841	0.644568	0.359027	0.489713	0.63644	0.503914	0.346061	0.491176	LOF
LIG4	P49917	OMIM:606593	LIG4 syndrome	AR	0.751737	1.23395	0.590007	0.255438	0.544415	0.643948	0.330522	0.453667	0.55689	DN
LIM2	P55344	OMIM:615277	Cataract 19, multiple types	AR	0.636255	1.10136	0.576443	0.23303	0.724836	0.698215	0.292538	0.659348	0.629628	GOF
LIPA	P38571	OMIM:278000	Lysosomal acid lipase deficiency	AR	0.881364	1.06083	0.648939	0.204169	0.679377	0.701431	0.32168	0.53408	0.55965	DN
LIPA	P38571	OMIM:620151	Wolman disease	AR	0.724842	1.24737	0.584776	0.204169	0.679377	0.701431	0.265412	0.600728	0.625207	DN
LIPH	Q8WWY8	OMIM:604379	Hypotrichosis 7	AR	0.622389	1.37324	0.478007	0.278747	0.549054	0.607395	0.261398	0.570742	0.628177	DN
LIPT1	Q9Y234	OMIM:616299	Lipoyltransferase 1 deficiency	AR	0.634668	1.10644	0.57458	0.478179	0.353319	0.57099	0.553104	0.288015	0.496333	LOF
LITAF	Q99732	OMIM:601098	Charcot-Marie-Tooth disease, demyelinating, type 1C	AD	0.803213	1.50767	0.485633	0.22546	0.7328	0.790911	0.215581	0.743904	0.800258	DN
LMBRD2	Q68DH5	OMIM:619694	Developmental delay with variable neurologic and brain abnormalities	AD	0.546221	1.2375	0.467609	0.280903	0.751054	0.682368	0.255454	0.774516	0.709802	GOF
LMNA	P02545	OMIM:115200	Cardiomyopathy, dilated, 1A	AD	0.56533	1.12066	0.52757	0.539976	0.661355	0.760645	0.56725	0.636209	0.739973	DN
LMNA	P02545	OMIM:151660	Lipodystrophy, familial partial, type 2	AD	0.582805	1.13919	0.541193	0.539976	0.661355	0.760645	0.580638	0.623444	0.729299	DN
LMNA	P02545	OMIM:176670	Hutchinson-Gilford progeria syndrome	AD/AR	0.522551	1.06345	0.499119	0.539976	0.661355	0.760645	0.5391	0.662144	0.761286	DN
LMNA	P02545	OMIM:181350	Emery-Dreifuss muscular dystrophy 2, autosomal dominant	AD	0.657244	1.00966	0.601974	0.539976	0.661355	0.760645	0.639673	0.563564	0.677547	DN
LMNA	P02545	OMIM:212112	Malouf syndrome	AD	0.566148	1.14577	0.51945	0.539976	0.661355	0.760645	0.559242	0.643709	0.746187	DN
LMNA	P02545	OMIM:248370	Mandibuloacral dysplasia	AR	0.536044	0.97792	0.514567	0.539976	0.661355	0.760645	0.554417	0.648181	0.749873	DN
LMNA	P02545	OMIM:605588	Charcot-Marie-Tooth disease, axonal, type 2B1	AR	0.55063	0.857787	0.531103	0.539976	0.661355	0.760645	0.570727	0.63292	0.737235	DN
LMNA	P02545	OMIM:610140	Heart-hand syndrome, Slovenian type	AD	0.519725	1.12606	0.492156	0.539976	0.661355	0.760645	0.532172	0.668347	0.766311	DN
LMNA	P02545	OMIM:613205	LMNA-related congenital muscular dystrophy	AD	0.595434	1.0384	0.562088	0.539976	0.661355	0.760645	0.601061	0.603411	0.712299	DN
LMNA	P02545	OMIM:616516	Emery-Dreifuss muscular dystrophy 3, autosomal recessive	AR	0.493794	0.912247	0.493166	0.539976	0.661355	0.760645	0.533179	0.66745	0.765586	DN
LMNA	P02545	OMIM:619793	Restrictive dermopathy 2	AD	0.509414	1.07864	0.493666	0.539976	0.661355	0.760645	0.533676	0.667006	0.765227	DN
LMNB1	P20700	OMIM:619179	Microcephaly 26, primary, autosomal dominant	AD	0.565398	1.03188	0.527104	0.342567	0.705862	0.830013	0.367408	0.682838	0.814149	DN
LMOD3	Q0VAK6	OMIM:616165	Nemaline myopathy 10	AR	0.452302	0.852093	0.454603	0.28108	0.660909	0.752426	0.245789	0.700449	0.78477	DN
LMX1A	Q8TE12	OMIM:601412	Deafness, autosomal dominant nonsyndromic sensorineural 7	AD	0.337074	1.01956	0.394779	0.764492	0.383023	0.460708	0.679222	0.487636	0.567038	LOF
LMX1B	O60663	OMIM:161200	Nail-Patella syndrome	AD	0.573418	1.24861	0.490867	0.683329	0.438056	0.526011	0.67537	0.44707	0.535111	LOF
LONP1	P36776	OMIM:600373	CODAS syndrome	AR	0.634671	0.972316	0.582769	0.628997	0.3969	0.529194	0.703092	0.320266	0.445902	LOF
LOX	P28300	OMIM:617168	Aortic aneurysm, familial thoracic 10	AD	0.421477	1.06215	0.421456	0.720519	0.187301	0.361894	0.652544	0.240335	0.437736	LOF
LOXHD1	Q8IVV2	OMIM:613079	Deafness, autosomal recessive 77	AR	0.736605	1.09423	0.632113	0.443469	0.624699	0.494216	0.577909	0.492063	0.362523	LOF
LPAR6	P43657	OMIM:278150	Hypotrichosis 8	AR	0.388104	1.50007	0.250656	0.220502	0.820855	0.791462	0.0864429	0.931965	0.919003	GOF
LPL	P06858	OMIM:144250	Hyperlipidemia, familial combined, 3	AD	0.751254	1.18397	0.617532	0.339454	0.491618	0.588278	0.453475	0.37458	0.469479	DN
LPL	P06858	OMIM:238600	Type I hyperlipoproteinemia	AR	0.636986	1.16494	0.56456	0.339454	0.491618	0.588278	0.399862	0.427216	0.524271	DN
LRAT	O95237	OMIM:204000	Leber congenital amaurosis, type I	-	0.642298	1.04761	0.587415	0.267268	0.777039	0.726037	0.34181	0.709963	0.650519	GOF
LRAT	O95237	OMIM:613341	Leber congenital amaurosis 14	AR	0.825507	1.21131	0.621658	0.267268	0.777039	0.726037	0.374739	0.679593	0.61728	GOF
LRP4	O75096	OMIM:212780	Cenani-Lenz syndactyly syndrome	AR	0.623517	1.19057	0.54697	0.358642	0.736496	0.675174	0.403036	0.698339	0.632567	GOF
LRP4	O75096	OMIM:614305	Sclerosteosis 2	AD/AR	0.651067	0.808174	0.594212	0.358642	0.736496	0.675174	0.450201	0.656205	0.586684	GOF
LRP5	O75197	OMIM:133780	Exudative vitreoretinopathy 1	AD	0.450898	0.989536	0.425559	0.486118	0.758811	0.599883	0.41204	0.809408	0.669289	GOF
LRP5	O75197	OMIM:144750	Hyperostosis, endosteal	AD	0.649525	1.02893	0.595193	0.486118	0.758811	0.599883	0.581743	0.681505	0.504876	GOF
LRP5	O75197	OMIM:166710	OSTEOPOROSIS	-	0.585502	0.838184	0.544513	0.486118	0.758811	0.599883	0.530707	0.72465	0.556372	GOF
LRP5	O75197	OMIM:259770	Osteoporosis-pseudoglioma syndrome	AR	0.690876	1.10337	0.609693	0.486118	0.758811	0.599883	0.596398	0.668221	0.48974	GOF
LRP5	O75197	OMIM:601813	Exudative vitreoretinopathy 4	AD/AR	0.682165	1.00158	0.613265	0.486118	0.758811	0.599883	0.600012	0.66488	0.485984	GOF
LRP5	O75197	OMIM:601884		-	0.655809	1.03913	0.596997	0.486118	0.758811	0.599883	0.583565	0.679877	0.503003	GOF
LRP5	O75197	OMIM:607634	Osteopetrosis, autosomal dominant 1	AD	0.68701	1.12146	0.604733	0.486118	0.758811	0.599883	0.591383	0.672815	0.494938	GOF
LRP5	O75197	OMIM:617875	Polycystic liver disease 4 with or without kidney cysts	AD	0.554316	0.819212	0.53688	0.486118	0.758811	0.599883	0.523045	0.730741	0.563946	GOF
LRP6	O75581	OMIM:610947	Coronary artery disease, autosomal dominant 2	AD	0.453723	1.25786	0.378464	0.579638	0.681598	0.526722	0.456414	0.778544	0.646357	GOF
LRP6	O75581	OMIM:616724	Tooth agenesis, selective, 7	AD	0.869496	0.951233	0.655681	0.579638	0.681598	0.526722	0.724201	0.529221	0.368858	LOF
LRPPRC	P42704	OMIM:220111	Mitochondrial complex IV deficiency, nuclear type 5, (French-Canadian)	AR	0.871936	1.2135	0.620764	0.222409	0.551894	0.702782	0.318887	0.429359	0.590924	DN
LRRK2	Q5S007	OMIM:607060	Parkinson disease 8, autosomal dominant	AD	0.57988	1.11511	0.551742	0.28875	0.762034	0.741929	0.333199	0.722351	0.700212	GOF
LRSAM1	Q6UWE0	OMIM:614436	Charcot-Marie-Tooth disease, axonal, type 2P	AD/AR	0.834275	2.17138	0.465584	0.259289	0.721195	0.711095	0.233697	0.748058	0.738578	GOF
LSS	P48449	OMIM:616509	Cataract 44	AR	0.633906	0.961474	0.581945	0.299403	0.747319	0.604891	0.372997	0.679963	0.523763	GOF
LSS	P48449	OMIM:618275	Hypotrichosis 14	AR	0.812815	0.88505	0.655681	0.299403	0.747319	0.604891	0.448673	0.60832	0.44566	GOF
LSS	P48449	OMIM:618840	Alopecia-mental retardation syndrome 4	AR	0.557888	0.933836	0.520498	0.299403	0.747319	0.604891	0.31689	0.731515	0.585125	GOF
LYST	Q99698	OMIM:214500	Chediak-Higashi syndrome	AR	0.835856	1.18174	0.61302	0.419622	0.427241	0.56236	0.533873	0.320137	0.447871	LOF
LZTR1	Q8N653	OMIM:605275	Noonan syndrome 2	AR	0.651892	0.903836	0.594996	0.479355	0.623543	0.607402	0.574939	0.529953	0.512934	LOF
LZTR1	Q8N653	OMIM:615670	Schwannomatosis 2	AD	0.692357	1.05305	0.618206	0.479355	0.623543	0.607402	0.598522	0.505668	0.488618	LOF
LZTR1	Q8N653	OMIM:616564	Noonan syndrome 10	AD	0.66158	1.26353	0.54689	0.479355	0.623543	0.607402	0.526347	0.578471	0.561756	GOF
MAB21L2	Q9Y586	OMIM:615877	Microphthalmia/coloboma and skeletal dysplasia syndrome	AD/AR	0.634394	1.18699	0.557858	0.566886	0.386383	0.477711	0.622843	0.332918	0.420264	LOF
MAF	O75444	OMIM:601088	Ayme-Gripp syndrome	AD	0.356473	1.66758	0.283129	0.777301	0.303142	0.509118	0.579571	0.524134	0.724216	DN
MAF	O75444	OMIM:610202	Cataract 21, multiple types	AD	0.645643	1.55492	0.424619	0.777301	0.303142	0.509118	0.720344	0.370857	0.584267	LOF
MAK	P20794	OMIM:614181	Retinitis pigmentosa 62	AR	0.71557	0.936559	0.630105	0.482892	0.566875	0.681779	0.614012	0.43449	0.557073	LOF
MAN1B1	Q9UKM7	OMIM:614202	Rafiq syndrome	AR	0.905069	1.26451	0.590662	0.317687	0.573296	0.655477	0.40186	0.48216	0.568688	DN
MAN2B1	O00754	OMIM:248500	Alpha-mannosidosis	AR	0.682418	1.08066	0.609082	0.401888	0.462284	0.424757	0.511461	0.355578	0.321534	LOF
MANBA	O00462	OMIM:248510	Mannosidosis, beta	AR	0.884618	1.07574	0.652491	0.257311	0.604574	0.623014	0.39413	0.448818	0.468132	DN
MAOA	P21397	OMIM:300615	Brunner syndrome	Other	0.541352	1.28362	0.445491	0.606446	0.566214	0.378017	0.553171	0.619005	0.430682	GOF
MAP2K1	Q02750	OMIM:155950	Melorheostosis, isolated	Other	0.583253	1.7298	0.379636	0.62473	0.618552	0.461465	0.504645	0.726015	0.583375	GOF
MAP2K1	Q02750	OMIM:615279	Cardiofaciocutaneous syndrome 3	AD	0.553958	1.14603	0.517088	0.62473	0.618552	0.461465	0.640619	0.602293	0.444523	LOF
MAP2K2	P36507	OMIM:615280	Cardiofaciocutaneous syndrome 4	AD	0.645684	1.58263	0.427146	0.603016	0.674209	0.48092	0.531095	0.735126	0.554075	GOF
MAP3K1	Q13233	OMIM:613762	46,xy sex reversal 6	AD	0.736609	0.943821	0.632425	0.766908	0.43706	0.346236	0.849868	0.310938	0.235365	LOF
MAP3K7	O43318	OMIM:157800	Cardiospondylocarpofacial syndrome	AD	0.806123	1.04559	0.655413	0.742953	0.567953	0.411314	0.846095	0.408682	0.268655	LOF
MAP3K7	O43318	OMIM:617137	Frontometaphyseal dysplasia 2	AD	0.76916	1.00887	0.649618	0.742953	0.567953	0.411314	0.842737	0.414873	0.273707	LOF
MAPK1	P28482	OMIM:619087	Noonan syndrome 13	AD	0.52631	1.27227	0.440552	0.717807	0.503491	0.417518	0.667009	0.562887	0.476505	LOF
MAPK8IP3	Q9UPT6	OMIM:618443	Neurodevelopmental disorder with or without variable brain abnormalities	AD	0.761415	0.842125	0.644066	0.738501	0.399428	0.415304	0.836341	0.268763	0.281884	LOF
MAPRE2	Q15555	OMIM:616734	Skin creases, congenital symmetric circumferential, 2	AD	0.732253	0.982671	0.6367	0.620319	0.437812	0.376212	0.741153	0.307653	0.256026	LOF
MAPT	P10636	OMIM:600274	Frontotemporal dementia	AD	0.524899	2.14826	0.323074	0.565032	0.619372	0.593175	0.382708	0.773216	0.753392	GOF
MARS1	P56192	OMIM:615486	Interstitial lung and liver disease	AR	0.474446	1.16057	0.439537	0.318245	0.649202	0.587954	0.267981	0.702363	0.645326	GOF
MAT1A	Q00266	OMIM:250850	Methionine adenosyltransferase I/III deficiency	AD/AR	0.637351	1.04473	0.58808	0.269391	0.685987	0.778155	0.344867	0.604772	0.710726	DN
MATN3	O15232	OMIM:607078	Epiphyseal dysplasia, multiple, 5	AD	0.661432	1.81268	0.448822	0.333742	0.750639	0.702183	0.289721	0.787087	0.743291	GOF
MBTPS1	Q14703	OMIM:618392	Spondyloepiphyseal dysplasia, Kondo-Fu type	AR	0.582152	1.02561	0.541841	0.408939	0.458697	0.642594	0.450019	0.417426	0.603216	DN
MBTPS2	O43462	OMIM:308205	IFAP syndrome with or without BRESHECK syndrome	Other	0.552043	1.35171	0.427778	0.696149	0.370147	0.381566	0.631371	0.440123	0.452151	LOF
MC2R	Q01718	OMIM:202200	Glucocorticoid deficiency 1	AR	0.491394	1.20426	0.428545	0.262912	0.772676	0.731679	0.211038	0.81925	0.784308	GOF
MC4R	P32245	OMIM:601665	OBESITY	-	0.615683	0.918787	0.574039	0.235158	0.842967	0.794925	0.292958	0.799332	0.742025	GOF
MC4R	P32245	OMIM:618406	Body mass index quantitative trait locus 20	AD/AR	0.505057	1.1406	0.4573	0.235158	0.842967	0.794925	0.205768	0.864325	0.821433	GOF
MCCC1	Q96RQ3	OMIM:210200	3-Methylcrotonyl-CoA carboxylase 1 deficiency	AR	0.705912	1.22549	0.584189	0.275608	0.603274	0.74348	0.348337	0.519773	0.673518	DN
MCCC2	Q9HCC0	OMIM:210210	3-Methylcrotonyl-CoA carboxylase 2 deficiency	AR	0.534133	0.971212	0.512763	0.246877	0.553883	0.799163	0.256493	0.541233	0.790842	DN
MCFD2	Q8NI22	OMIM:613625	Factor V and factor VIII, combined deficiency of	AR	0.651019	1.25834	0.540763	0.273729	0.596544	0.770457	0.307385	0.556673	0.740291	DN
MCM3AP	O60318	OMIM:618124	Peripheral neuropathy, autosomal recessive, with or without impaired intellectual development	AR	0.902453	1.80249	0.503621	0.414319	0.542347	0.484108	0.417838	0.53875	0.480492	GOF
MCOLN1	Q9GZU1	OMIM:252650	Mucolipidosis IV	AR	0.738868	0.928783	0.639558	0.225102	0.817441	0.727662	0.340126	0.716194	0.600932	GOF
MCPH1	Q8NEM0	OMIM:251200	Microcephaly, primary autosomal recessive, 1	AR	0.685609	1.9037	0.462873	0.476284	0.322148	0.601098	0.439371	0.355457	0.63618	DN
MDH2	P40926	OMIM:617339	Epileptic encephalopathy, early infantile, 51	AR	0.833302	0.815578	0.655681	0.377431	0.447168	0.715551	0.535849	0.298128	0.569152	DN
MECOM	Q03112	OMIM:616738	Radioulnar synostosis with amegakaryocytic thrombocytopenia 2	AD	0.553706	1.45643	0.387841	0.887722	0.167522	0.220021	0.833589	0.241057	0.308072	LOF
MECP2	P51608	OMIM:300055	Mental retardation, X-linked, syndromic 13	Other	0.685747	1.66784	0.398949	0.88568	0.230588	0.218475	0.837196	0.311064	0.296352	LOF
MECP2	P51608	OMIM:300673	Encephalopathy, neonatal severe, due to mecp2 mutations	Other	0.749721	1.26604	0.559378	0.88568	0.230588	0.218475	0.90771	0.190984	0.180463	LOF
MECP2	P51608	OMIM:312750	Rett syndrome	Other	0.706186	1.0805	0.615116	0.88568	0.230588	0.218475	0.925271	0.15791	0.148876	LOF
MECR	Q9BV79	OMIM:617282	Dystonia, childhood-onset, with optic atrophy and basal ganglia abnormalities	AR	0.669076	1.03562	0.605773	0.270651	0.627371	0.800255	0.363144	0.522828	0.722784	DN
MED12	Q93074	OMIM:300895	Ohdo syndrome, X-linked	Other	0.540177	0.940062	0.524942	0.887637	0.268479	0.173222	0.897217	0.249327	0.159385	LOF
MED12	Q93074	OMIM:305450	Opitz-Kaveggia syndrome	Other	0.652635	0.999299	0.59822	0.887637	0.268479	0.173222	0.921643	0.197752	0.123357	LOF
MED12	Q93074	OMIM:309520	Lujan-Fryns syndrome	Other	0.598275	0.962957	0.555089	0.887637	0.268479	0.173222	0.907885	0.227303	0.143783	LOF
MED13L	Q71F56	OMIM:608808	Transposition of the great arteries, dextro-looped 1	-	0.329601	2.04399	0.252821	0.880875	0.205627	0.158492	0.714454	0.433431	0.357584	LOF
MED13L	Q71F56	OMIM:616789	Mental retardation and distinctive facial features with or without cardiac defects	AD	0.500618	1.19266	0.468031	0.880875	0.205627	0.158492	0.86677	0.227332	0.176326	LOF
MED23	Q9ULK4	OMIM:614249	Mental retardation, autosomal recessive 18	AR	0.663146	1.04008	0.60164	0.485329	0.587515	0.530583	0.587491	0.485354	0.428048	LOF
MED25	Q71SY5	OMIM:616449	Basel-Vanagaite-Smirin-Yosef syndrome	AR	0.826736	1.03807	0.655681	0.529928	0.471614	0.609214	0.682213	0.31913	0.450142	LOF
MED27	Q6P2C8	OMIM:619286	Neurodevelopmental disorder with spasticity, cataracts, and cerebellar hypoplasia	AR	0.906989	0.72246	0.655681	0.519978	0.4136	0.572139	0.673501	0.270278	0.412528	LOF
MEF2C	Q06413	OMIM:613443	Neurodevelopmental disorder with hypotonia, stereotypic hand movements, and impaired language	AD	0.632851	1.19329	0.553501	0.563664	0.355248	0.746833	0.61559	0.307704	0.704114	DN
MEFV	O15553	OMIM:249100	Familial Mediterranean fever, AR	AR	0.589805	1.30869	0.479248	0.243922	0.727382	0.712434	0.228932	0.743538	0.729146	GOF
MEGF10	Q96KG7	OMIM:614399	Myopathy, areflexia, respiratory distress, and dysphagia, early-onset	AR	0.779463	0.8065	0.652123	0.437858	0.64749	0.624395	0.593517	0.49491	0.470002	LOF
MEGF10	Q96KG7	OMIM:620249	Congenital myopathy 10B, mild variant	AR	0.879244	1.07019	0.653001	0.437858	0.64749	0.624395	0.594451	0.493942	0.469037	LOF
MEIS2	O14770	OMIM:600987	Cleft palate, cardiac defects, and mental retardation	AD	0.608846	1.69929	0.411502	0.828153	0.281053	0.39611	0.771153	0.358591	0.48402	LOF
MEN1	O00255	OMIM:131100	Multiple endocrine neoplasia 1	AD	0.770781	1.05193	0.642366	0.729096	0.490415	0.208014	0.828593	0.348874	0.127574	LOF
MERTK	Q12866	OMIM:268000	Retinitis pigmentosa	-	0.890649	1.22117	0.606001	0.269976	0.792051	0.767125	0.362574	0.712345	0.681704	GOF
MERTK	Q12866	OMIM:613862	Retinitis pigmentosa 38	AR	0.804638	1.04146	0.650235	0.269976	0.792051	0.767125	0.407413	0.672003	0.639242	GOF
MET	P08581	OMIM:605074	Renal cell carcinoma, papillary, 1, familial and somatic	AD	0.518219	1.64552	0.328651	0.527315	0.56944	0.517756	0.353218	0.729849	0.686831	GOF
MFN2	O95140	OMIM:601152	Hereditary motor and sensory neuropathy VIA	AD	0.360182	1.61127	0.249147	0.593208	0.516623	0.506734	0.32609	0.763088	0.755858	GOF
MFN2	O95140	OMIM:609260	Charcot-marie-tooth disease, axonal, type 2A2A	AD	0.522937	1.20769	0.465628	0.593208	0.516623	0.506734	0.5596	0.550878	0.541068	LOF
MFN2	O95140	OMIM:617087	Charcot-Marie-Tooth disease, axonal, type 2A2B	AR	0.522384	1.26998	0.433837	0.593208	0.516623	0.506734	0.527729	0.582424	0.572768	GOF
MFRP	Q9BY79	OMIM:609549	Nanophthalmos 2	AR	0.767667	0.738653	0.649087	0.331658	0.769111	0.639638	0.478596	0.642968	0.489693	GOF
MFRP	Q9BY79	OMIM:611040	Microphthalmia, isolated 5	AR	0.463473	1.04175	0.435649	0.331658	0.769111	0.639638	0.276971	0.81186	0.696912	GOF
MFSD2A	Q8NA29	OMIM:616486	Neurodevelopmental disorder with progressive microcephaly, spasticity, and brain abnormalities	AR	0.590793	0.920423	0.54895	0.199808	0.704084	0.739304	0.233069	0.661591	0.699711	DN
MFSD8	Q8NHS3	OMIM:610951	Ceroid lipofuscinosis, neuronal, 7	AR	0.720825	0.95687	0.631226	0.275796	0.614587	0.718391	0.394621	0.482296	0.59845	DN
MGAT2	Q10469	OMIM:212066	Congenital disorder of glycosylation, type IIa	AR	0.542386	1.21489	0.470886	0.331349	0.44331	0.54432	0.306045	0.47224	0.573056	DN
MID1	O15344	OMIM:300000	Opitz GBBB syndrome	Other	0.754757	0.930704	0.645069	0.594813	0.576536	0.487425	0.727372	0.428282	0.343498	LOF
MIP	P30301	OMIM:615274	Cataract 15, multiple types	AD	0.653509	1.00075	0.595782	0.163096	0.855641	0.848521	0.223142	0.800852	0.791688	GOF
MIPEP	Q99797	OMIM:617228	Combined oxidative phosphorylation deficiency 31	AR	0.750553	0.970045	0.643624	0.346294	0.500242	0.523919	0.488941	0.356599	0.378628	LOF
MITF	O75030	OMIM:103500	Tietz albinism-deafness syndrome	AD	0.589519	1.9036	0.37879	0.752308	0.345355	0.556654	0.64937	0.463855	0.673109	DN
MITF	O75030	OMIM:193510	Waardenburg syndrome, type 2A	AD	0.510165	1.93655	0.32255	0.752308	0.345355	0.556654	0.591189	0.525617	0.725054	DN
MITF	O75030	OMIM:614456	Melanoma, cutaneous malignant, susceptibility to, 8	AD	0.606678	2.313	0.396013	0.752308	0.345355	0.556654	0.665712	0.445859	0.656942	LOF
MKKS	Q9NPJ1	OMIM:236700	Mckusick-Kaufman syndrome	AR	0.687773	1.142	0.599387	0.296105	0.817368	0.819222	0.386273	0.749455	0.751789	DN
MKKS	Q9NPJ1	OMIM:605231	Bardet-Biedl syndrome 6	AR	0.813252	1.11143	0.646339	0.296105	0.817368	0.819222	0.434644	0.710051	0.712611	DN
MKRN3	Q13064	OMIM:615346	Precocious puberty, central, 2	Other	0.742869	0.868573	0.641155	0.379726	0.64413	0.56654	0.522403	0.503238	0.422472	LOF
MKS1	Q9NXB0	OMIM:249000	Meckel syndrome 1	AR	0.596447	0.996122	0.557108	0.447446	0.542788	0.511676	0.504609	0.485539	0.454447	LOF
MKS1	Q9NXB0	OMIM:615990	Bardet-Biedl syndrome 13	AR	0.549767	0.811705	0.527858	0.447446	0.542788	0.511676	0.475158	0.515002	0.483797	GOF
MLC1	Q15049	OMIM:604004	Megalencephalic leukoencephalopathy with subcortical cysts 1	AR	0.628294	1.18924	0.551848	0.304661	0.691886	0.637843	0.35045	0.645842	0.588526	GOF
MLH1	P40692	OMIM:114500	Colorectal cancer	-	0.909578	0.84287	0.655681	0.354285	0.511305	0.688453	0.510961	0.3546	0.537129	DN
MLH1	P40692	OMIM:120435	Lynch syndrome I	-	0.662458	1.10648	0.594459	0.354285	0.511305	0.688453	0.445758	0.416489	0.6012	DN
MLH1	P40692	OMIM:158320	Muir-Torre syndrome	AD	0.944855	0.887064	0.655681	0.354285	0.511305	0.688453	0.510961	0.3546	0.537129	DN
MLH1	P40692	OMIM:276300	Mismatch repair cancer syndrome 1	AR	0.96049	0.884832	0.663306	0.354285	0.511305	0.688453	0.519441	0.346868	0.528677	DN
MLH1	P40692	OMIM:609310	Colorectal cancer, hereditary nonpolyposis, type 2	AD	0.725733	1.12584	0.618327	0.354285	0.511305	0.688453	0.470583	0.392402	0.576994	DN
MLYCD	O95822	OMIM:248360	Malonyl-CoA decarboxylase deficiency	AR	0.788939	0.879153	0.654734	0.243952	0.495892	0.64164	0.379606	0.341561	0.485648	DN
MMAA	Q8IVH4	OMIM:251100	Methylmalonic aciduria, vitamin B12-responsive, cblA type	AR	0.711193	0.963016	0.626532	0.3953	0.547597	0.7209	0.523053	0.419117	0.606247	DN
MMAB	Q96EY8	OMIM:251110	Methylmalonic aciduria, vitamin B12-responsive, cblB type	AR	0.480613	1.4775	0.318447	0.2979	0.551956	0.70331	0.165448	0.725019	0.83535	DN
MMACHC	Q9Y4U1	OMIM:277400	Methylmalonic aciduria and homocystinuria, cblC type	AR	0.737309	1.16245	0.609534	0.41366	0.397306	0.422207	0.524105	0.29691	0.318848	LOF
MME	P08473	OMIM:617017	Charcot-Marie-Tooth disease, axonal, type 2T	AD/AR	0.845362	1.01169	0.655681	0.248545	0.672502	0.56866	0.386445	0.518845	0.409092	GOF
MMP13	P45452	OMIM:602111	Spondyloepimetaphyseal dysplasia, Missouri type	AD	0.774643	1.66395	0.484657	0.298711	0.604013	0.676966	0.286012	0.618599	0.690243	DN
MMP20	O60882	OMIM:612529	Amelogenesis imperfecta, hypomaturation type, iia2	AR	0.426562	1.1171	0.396561	0.26379	0.537574	0.749662	0.19059	0.638855	0.820041	DN
MMP21	Q8N119	OMIM:616749	Heterotaxy, visceral, 7, autosomal	AR	0.803548	1.24629	0.610147	0.365198	0.569336	0.662796	0.473789	0.457902	0.556717	DN
MMUT	P22033	OMIM:251000	Methylmalonic aciduria, mut type	AR	0.713305	1.11831	0.615884	0.34704	0.631912	0.680448	0.460095	0.517071	0.570457	DN
MNX1	P50219	OMIM:176450	Currarino syndrome	AD	0.666143	1.21433	0.568601	0.826902	0.285205	0.366263	0.862946	0.232378	0.304824	LOF
MOCS1	Q9NZB8	OMIM:252150	Molybdenum cofactor deficiency, complementation group A	AR	0.501204	1.4735	0.33288	0.396138	0.510299	0.706889	0.246611	0.676205	0.828567	DN
MOGS	Q13724	OMIM:606056	Congenital disorder of glycosylation, type IIB	AR	0.727578	1.00622	0.635053	0.322563	0.477846	0.581515	0.453123	0.344652	0.443996	LOF
MORC2	Q9Y6X9	OMIM:616688	Charcot-Marie-Tooth disease, axonal, type 2Z	AD	0.414966	1.12786	0.40279	0.698891	0.285298	0.27006	0.610203	0.371806	0.354238	LOF
MORC2	Q9Y6X9	OMIM:619090	Developmental delay, impaired growth, dysmorphic facies, and axonal neuropathy	AD	0.636776	1.34436	0.496122	0.698891	0.285298	0.27006	0.695616	0.288472	0.273129	LOF
MOS	P00540	OMIM:620383	Oocyte/zygote/embryo maturation arrest 20	AR	0.504641	0.996815	0.471293	0.515405	0.644387	0.623872	0.486674	0.670271	0.650439	GOF
MPC1	Q9Y5U8	OMIM:614741	Mitochondrial pyruvate carrier deficiency	AR	0.592527	1.02849	0.556009	0.253303	0.734469	0.846233	0.298157	0.688354	0.814629	DN
MPDU1	O75352	OMIM:609180	Congenital disorder of glycosylation, type IF	AR	0.927638	1.06605	0.653624	0.297991	0.699174	0.712773	0.444757	0.551903	0.568046	DN
MPI	P34949	OMIM:602579	Congenital disorder of glycosylation, type Ib	AR	0.744608	0.893209	0.64174	0.331365	0.436959	0.527211	0.470262	0.302285	0.383676	LOF
MPL	P40238	OMIM:604498	Amegakaryocytic thrombocytopenia, congenital	AR	0.676196	1.30998	0.527737	0.280694	0.708382	0.684478	0.303653	0.684921	0.660017	GOF
MPO	P05164	OMIM:254600	Myeloperoxidase deficiency	AR	0.522092	1.24916	0.441143	0.351471	0.607625	0.614222	0.299621	0.662368	0.668546	DN
MPV17	P39210	OMIM:256810	Mitochondrial DNA depletion syndrome 6 (hepatocerebral type)	AR	0.657081	1.13662	0.583648	0.351761	0.710915	0.722947	0.432038	0.63693	0.650528	DN
MPZ	P25189	OMIM:118200	Charcot-Marie-Tooth disease, type 1B	AD	0.637538	1.30641	0.511468	0.386173	0.680544	0.715731	0.397104	0.670488	0.706304	DN
MPZ	P25189	OMIM:145900	Hypertrophic neuropathy of dejerine-sottas	AD/AR	0.643468	1.05679	0.588194	0.386173	0.680544	0.715731	0.473295	0.598632	0.638042	DN
MPZ	P25189	OMIM:180800	Roussy-Levy hereditary areflexic dystasia	AD	0.675304	1.13886	0.59398	0.386173	0.680544	0.715731	0.479266	0.592866	0.632496	DN
MPZ	P25189	OMIM:607677	Charcot-Marie-Tooth disease, axonal, type 2I	AD	0.464462	0.993561	0.436401	0.386173	0.680544	0.715731	0.327567	0.733422	0.764798	DN
MPZ	P25189	OMIM:607736	Charcot-Marie-Tooth disease, type 2J	AD	0.594686	0.995065	0.557598	0.386173	0.680544	0.715731	0.442257	0.628282	0.666403	DN
MPZ	P25189	OMIM:607791	Charcot-Marie-Tooth disease, dominant intermediate D	AD	0.641799	1.17053	0.566311	0.386173	0.680544	0.715731	0.451005	0.619978	0.658489	DN
MRAS	O14807	OMIM:618499	Noonan syndrome 11	AD	0.477184	1.18657	0.420098	0.547745	0.662117	0.608031	0.467344	0.730097	0.681661	GOF
MRE11	P49959	OMIM:604391	Ataxia-telangiectasia-like disorder 1	AR	0.734464	0.777356	0.637905	0.430715	0.348035	0.670284	0.571347	0.23255	0.535736	LOF
MSH2	P43246	OMIM:120435	Lynch syndrome I	AD	0.789311	1.30902	0.561834	0.598656	0.321013	0.455564	0.656667	0.269388	0.394886	LOF
MSH6	P52701	OMIM:120435	Lynch syndrome I	-	0.806203	1.12369	0.644148	0.343156	0.428965	0.616104	0.486042	0.293284	0.469944	LOF
MSH6	P52701	OMIM:608089	Endometrial carcinoma, somatic	AD	0.744825	1.01249	0.640641	0.343156	0.428965	0.616104	0.482229	0.296458	0.473748	LOF
MSH6	P52701	OMIM:614350	Colorectal cancer, hereditary nonpolyposis, type 5	AD	0.75445	1.14033	0.626652	0.343156	0.428965	0.616104	0.467202	0.30918	0.488793	DN
MSMO1	Q15800	OMIM:616834	Microcephaly, congenital cataract, and psoriasiform dermatitis	AR	0.767599	1.31932	0.575389	0.294745	0.623353	0.688042	0.361565	0.549817	0.619425	DN
MSR1	P21757	OMIM:167000	Ovarian cancer	-	0.581912	0.833337	0.551863	0.385462	0.672963	0.709166	0.435799	0.625607	0.664438	DN
MSTO1	Q9BUK6	OMIM:617675	Myopathy, mitochondrial, and ataxia	AD/AR	0.696184	0.989159	0.620391	0.372344	0.367642	0.60468	0.492259	0.262396	0.483455	LOF
MT-ATP6	P00846	OMIM:256000	Leigh syndrome	-	0.826867	1.18831	0.621732	0.135648	0.806924	0.865747	0.205053	0.717732	0.796888	DN
MT-ATP6	P00846	OMIM:535000	Leber optic atrophy	Other	0.843201	0.915784	0.655681	0.135648	0.806924	0.865747	0.230089	0.68698	0.772021	DN
MT-ND1	P03886	OMIM:256000	Leigh syndrome	-	0.175272	1.10885	0.386209	0.098452	0.820518	0.881972	0.0642949	0.879015	0.922336	DN
MT-ND1	P03886	OMIM:535000	Leber optic atrophy	Other	0.437209	1.00034	0.414839	0.098452	0.820518	0.881972	0.0718547	0.865746	0.91335	DN
MT-ND1	P03886	OMIM:540000	Mitochondrial myopathy, encephalopathy, lactic acidosis, and stroke-like episodes	Other	0.555291	1.24525	0.472144	0.098452	0.820518	0.881972	0.0889858	0.836361	0.893097	DN
MT-ND3	P03897	OMIM:500014		-	0.803922	1.48191	0.516725	0.112522	0.722534	0.862612	0.11938	0.708919	0.854486	DN
MT-ND5	P03915	OMIM:256000	Leigh syndrome	-	0.18474	1.15494	0.376458	0.270955	0.649514	0.879878	0.183263	0.754269	0.923853	DN
MT-ND5	P03915	OMIM:535000	Leber optic atrophy	Other	0.280799	1.2187	0.358373	0.270955	0.649514	0.879878	0.171901	0.768407	0.92915	DN
MT-ND5	P03915	OMIM:540000	Mitochondrial myopathy, encephalopathy, lactic acidosis, and stroke-like episodes	Other	0.467819	1.32003	0.382877	0.270955	0.649514	0.879878	0.187378	0.749183	0.921913	DN
MT-ND6	P03923	OMIM:535000	Leber optic atrophy	Other	0.877088	1.55421	0.476452	0.22146	0.874976	0.815177	0.205635	0.884929	0.828959	GOF
MTFMT	Q96DP5	OMIM:614947	Combined oxidative phosphorylation deficiency 15	AR	0.587047	0.964748	0.545404	0.315993	0.489561	0.623879	0.356605	0.444263	0.580281	DN
MTHFD1	P11586	OMIM:617780	Combined immunodeficiency and megaloblastic anemia with or without hyperhomocysteinemia	AR	0.482037	1.81999	0.299767	0.328493	0.579152	0.694578	0.173157	0.762729	0.841578	DN
MTHFR	P42898	OMIM:236250	Homocystinuria due to deficiency of n(5,10)-methylenetetrahydrofolatereductase activity	AR	0.682388	1.05576	0.612288	0.248587	0.514201	0.668856	0.343164	0.401284	0.561211	DN
MTHFR	P42898	OMIM:601634	Neural tube defects, folate-sensitive	AR	0.72292	0.919904	0.633244	0.248587	0.514201	0.668856	0.363547	0.380049	0.539134	DN
MTM1	Q13496	OMIM:310400	Myopathy, centronuclear, X-linked	Other	0.839714	1.25869	0.600391	0.616304	0.404612	0.389116	0.707026	0.311444	0.297731	LOF
MTO1	Q9Y2Z2	OMIM:614702	Combined oxidative phosphorylation deficiency 10	AR	0.59476	1.0953	0.555878	0.352084	0.524602	0.730116	0.404815	0.468551	0.683685	DN
MTOR	P42345	OMIM:605074	Renal cell carcinoma, papillary, 1, familial and somatic	-	0.693882	0.973657	0.619006	0.671594	0.493637	0.447199	0.768655	0.37501	0.332406	LOF
MTOR	P42345	OMIM:607341	Focal cortical dysplasia of taylor	Other	0.807275	1.62391	0.461358	0.671594	0.493637	0.447199	0.636574	0.532311	0.485725	LOF
MTOR	P42345	OMIM:616638	Smith-Kingsmore syndrome	AD	0.560812	1.18508	0.501241	0.671594	0.493637	0.447199	0.672688	0.492396	0.445972	LOF
MTOR	P42345	OMIM:618774	CEBALID syndrome	-	0.496592	1.50456	0.320053	0.671594	0.493637	0.447199	0.49047	0.674383	0.632169	GOF
MTR	Q99707	OMIM:250940	Homocystinuria-megaloblastic anemia, cblG complementation type	AR	0.610859	0.893466	0.569932	0.26246	0.54356	0.67339	0.320463	0.473302	0.608731	DN
MTRR	Q9UBK8	OMIM:236270	Homocystinuria-megaloblastic anemia, cbl E type	AR	0.3844	0.914784	0.394779	0.26832	0.724171	0.617864	0.193031	0.800994	0.712542	GOF
MTTP	P55157	OMIM:200100	ABETALIPOPROTEINEMIA	AR	0.703987	0.858896	0.624705	0.32553	0.377847	0.656018	0.445491	0.26732	0.533956	DN
MUSK	O15146	OMIM:208150	Fetal akinesia deformation sequence	AR	0.65187	1.10107	0.587492	0.276819	0.745652	0.742812	0.352815	0.673036	0.669744	GOF
MUSK	O15146	OMIM:616325	Myasthenic syndrome, congenital, 9, associated with acetylcholine receptor deficiency	AR	0.72483	1.19534	0.604614	0.276819	0.745652	0.742812	0.36922	0.657197	0.653827	GOF
MUTYH	Q9UIF7	OMIM:608456	Familial adenomatous polyposis, 2	AR	0.702721	1.10387	0.613972	0.417017	0.285059	0.516311	0.532208	0.20044	0.401607	LOF
MUTYH	Q9UIF7	OMIM:613659	Gastric cancer, somatic	Other	0.403737	0.829587	0.426604	0.417017	0.285059	0.516311	0.347341	0.348921	0.589279	DN
MVK	Q03426	OMIM:175900	Porokeratosis 3, multiple types	AD	0.617458	1.11802	0.561701	0.271488	0.590887	0.708168	0.323219	0.529856	0.654399	DN
MVK	Q03426	OMIM:260920	Hyper-Igd syndrome	AR	0.555412	1.17414	0.502097	0.271488	0.590887	0.708168	0.27315	0.588857	0.706431	DN
MVK	Q03426	OMIM:610377	Mevalonic aciduria	AR	0.524078	1.14308	0.482113	0.271488	0.590887	0.708168	0.257565	0.608071	0.722738	DN
MYBPC1	Q00872	OMIM:618524	Myopathy, congenital, with tremor	AD	0.640106	2.84089	0.434275	0.368101	0.653284	0.681683	0.308999	0.710525	0.73613	DN
MYBPC3	Q14896	OMIM:115197	Cardiomyopathy, familial hypertrophic, 4	AD/AR	0.571703	1.10111	0.537532	0.355927	0.689463	0.708422	0.391104	0.656379	0.676409	DN
MYBPC3	Q14896	OMIM:615396	Left ventricular noncompaction 10	AD	0.70274	0.93805	0.62365	0.355927	0.689463	0.708422	0.47801	0.572618	0.594515	DN
MYCN	P04198	OMIM:164280	Feingold syndrome 1	AD	0.742476	1.40705	0.508108	0.767684	0.288499	0.386174	0.773418	0.281887	0.378515	LOF
MYH11	P35749	OMIM:132900	Aortic aneurysm, familial thoracic 4	AD	0.394241	1.13116	0.41168	0.395055	0.520897	0.740427	0.313644	0.608417	0.80301	DN
MYH14	Q7Z406	OMIM:600652	Deafness, autosomal dominant nonsyndromic sensorineural 4	AD	0.360835	1.03535	0.439335	0.275286	0.611047	0.790231	0.229378	0.667207	0.827809	DN
MYH2	Q9UKX2	OMIM:605637	Myopathy, proximal, and ophthalmoplegia	AD/AR	0.820673	1.39697	0.510414	0.203888	0.705479	0.894685	0.210734	0.696749	0.890694	DN
MYH3	P11055	OMIM:178110	Contractures, pterygia, and spondylocarpostarsal fusion syndrome 1A	AD	0.924332	1.44066	0.509326	0.22126	0.652799	0.879699	0.227755	0.644296	0.875695	DN
MYH3	P11055	OMIM:193700	Arthrogryposis, distal, type 2A	AD	0.652068	1.23972	0.550442	0.22126	0.652799	0.879699	0.258097	0.605613	0.856575	DN
MYH3	P11055	OMIM:618436	Arthrogryposis, distal, type 2B3	AD	0.716498	1.37442	0.522991	0.22126	0.652799	0.879699	0.237523	0.631658	0.869614	DN
MYH3	P11055	OMIM:618469	Contractures, pterygia, and variable skeletal fusions syndrome 1B	AR	0.78291	0.946192	0.652709	0.22126	0.652799	0.879699	0.348107	0.5001	0.795535	DN
MYH7	P12883	OMIM:160500	Myopathy, distal, 1	AD	0.626684	0.991075	0.585903	0.239055	0.655444	0.872028	0.307717	0.573465	0.828063	DN
MYH7	P12883	OMIM:192600	Cardiomyopathy, familial hypertrophic 1	AD	0.536495	1.13583	0.512524	0.239055	0.655444	0.872028	0.248289	0.644041	0.866331	DN
MYH7	P12883	OMIM:255160	Myopathy, myosin storage, autosomal recessive	AR	0.567036	1.08119	0.534489	0.239055	0.655444	0.872028	0.265088	0.623605	0.8558	DN
MYH7	P12883	OMIM:608358	Myopathy, myosin storage, autosomal dominant	AD	0.537619	1.02127	0.523661	0.239055	0.655444	0.872028	0.256708	0.633751	0.861081	DN
MYH7	P12883	OMIM:613426	Cardiomyopathy, dilated, 1S	AD	0.541225	1.0223	0.520571	0.239055	0.655444	0.872028	0.254352	0.63662	0.862556	DN
MYH9	P35579	OMIM:155100	Macrothrombocytopenia and granulocyte inclusions with or without nephritis or sensorineural hearing loss	AD	0.48932	1.17514	0.468546	0.591296	0.403794	0.530056	0.560537	0.434455	0.561279	DN
MYH9	P35579	OMIM:603622	Deafness, autosomal dominant nonsyndromic sensorineural 17	AD	0.491303	1.25571	0.426771	0.591296	0.403794	0.530056	0.518563	0.476357	0.602384	DN
MYL11	Q96A32	OMIM:619110	Arthrogryposis, distal, type 1C	AD/AR	0.721311	1.03375	0.630494	0.285241	0.719876	0.787468	0.405096	0.60097	0.684687	DN
MYL2	P10916	OMIM:608758	Cardiomyopathy, familial hypertrophic, 10	AD	0.497811	0.94379	0.505154	0.285523	0.728963	0.811389	0.289748	0.72487	0.808213	DN
MYL3	P08590	OMIM:608751	Cardiomyopathy, familial hypertrophic, 8	AD/AR	0.522416	0.988145	0.50635	0.273025	0.723853	0.721132	0.278096	0.718747	0.715995	GOF
MYMK	A6NI61	OMIM:254940	Carey-Fineman-Ziter syndrome	AR	0.619328	0.874954	0.571698	0.335839	0.570539	0.751484	0.402968	0.498817	0.693761	DN
MYO15A	Q9UKN7	OMIM:600316	Deafness, neurosensory, autosomal recessive 3	AR	0.749339	0.899818	0.621482	0.268244	0.658066	0.731705	0.375731	0.539628	0.624208	DN
MYO5B	Q9ULV0	OMIM:251850	Diarrhea 2, with microvillous atrophy	AR	0.877883	1.36051	0.559147	0.271623	0.663164	0.726324	0.321104	0.608194	0.676635	DN
MYO5B	Q9ULV0	OMIM:619868	Cholestasis, progressive familial intrahepatic, 10	AR	0.620977	0.978541	0.572542	0.271623	0.663164	0.726324	0.333105	0.595126	0.664591	DN
MYO6	Q9UM54	OMIM:606346	Deafness, autosomal dominant 22	AD	0.820131	1.22625	0.617008	0.264333	0.671409	0.772299	0.366631	0.559146	0.677972	DN
MYO7A	Q13402	OMIM:276900	Usher syndrome, type I	AR	0.745173	1.21793	0.599204	0.300226	0.670655	0.702777	0.390771	0.576641	0.612636	DN
MYO7A	Q13402	OMIM:600060	Deafness, neurosensory, autosomal recessive 2	AR	0.704618	1.09455	0.617342	0.300226	0.670655	0.702777	0.409039	0.557955	0.594422	DN
MYO7A	Q13402	OMIM:601317	Deafness, autosomal dominant nonsyndromic sensorineural 11	AD	0.634257	1.0159	0.58726	0.300226	0.670655	0.702777	0.379053	0.588677	0.624315	DN
MYO7A	Q13402	OMIM:607197		-	0.81921	1.12173	0.642418	0.300226	0.670655	0.702777	0.435278	0.531278	0.568242	DN
MYOC	Q99972	OMIM:137750	Glaucoma 1, open angle, A	AD	0.741849	1.65161	0.484241	0.392688	0.492637	0.635789	0.377756	0.5084	0.650262	DN
MYRF	Q9Y2G1	OMIM:140500	Heart, malformation of	-	0.918741	1.66455	0.503621	0.79929	0.289251	0.376827	0.801603	0.286283	0.373432	LOF
MYRF	Q9Y2G1	OMIM:234750		-	0.918741	1.66455	0.503621	0.79929	0.289251	0.376827	0.801603	0.286283	0.373432	LOF
MYRF	Q9Y2G1	OMIM:618280	Cardiac-Urogenital syndrome	AD	0.781352	1.15843	0.63295	0.79929	0.289251	0.376827	0.87289	0.190939	0.259622	LOF
MYT1L	Q9UL68	OMIM:616521	Intellectual developmental disorder, autosomal dominant 39	AD	0.824847	2.013	0.491734	0.869417	0.182885	0.22724	0.865617	0.187878	0.233099	LOF
NAA10	P41227	OMIM:300855	Ogden syndrome	Other	0.701797	1.0906	0.616361	0.563255	0.568015	0.422496	0.674479	0.450073	0.312885	LOF
NAA15	Q9BXJ9	OMIM:617787	Mental retardation, autosomal dominant 50	AD	0.602927	1.11418	0.549019	0.539675	0.560671	0.44718	0.58801	0.511792	0.399205	LOF
NAA60	Q9H7X0	OMIM:620786	Basal ganglia calcification, idiopathic, 9, autosomal recessive	-	0.488838	0.850475	0.457124	0.401796	0.522439	0.632058	0.361257	0.565064	0.67106	DN
NADSYN1	Q6IA69	OMIM:618845	Vertebral, cardiac, renal, and limb defects syndrome 3	AR	0.433932	1.12343	0.400889	0.31314	0.520534	0.715465	0.233752	0.618679	0.78982	DN
NAE1	Q13564	OMIM:620210	Neurodevelopmental disorder with dysmorphic facies and ischiopubic hypoplasia	AR	0.773536	0.840607	0.650468	0.318639	0.451867	0.550405	0.465322	0.306991	0.396806	LOF
NAGLU	P54802	OMIM:252920	Mucopolysaccharidosis type IIIB	AR	0.72408	1.02646	0.630607	0.247754	0.600173	0.591036	0.359898	0.467886	0.458453	GOF
NAGLU	P54802	OMIM:616491	Charcot-Marie-Tooth disease, axonal, type 2V	AD	0.697458	1.02876	0.620616	0.247754	0.600173	0.591036	0.350131	0.478519	0.469061	GOF
NAGS	Q8N159	OMIM:237310	N-acetylglutamate synthase deficiency	AR	0.700349	0.973617	0.622576	0.380496	0.455655	0.582712	0.503264	0.336631	0.458451	LOF
NALCN	Q8IZF0	OMIM:208150	Fetal akinesia deformation sequence	-	0.636464	1.1674	0.562526	0.2102	0.860201	0.767221	0.254966	0.827147	0.719355	GOF
NALCN	Q8IZF0	OMIM:615419	Hypotonia, infantile, with psychomotor retardation and characteristic facies 1	AR	0.61909	1.00926	0.571012	0.2102	0.860201	0.767221	0.261586	0.82215	0.712326	GOF
NALCN	Q8IZF0	OMIM:616266	Congenital contractures of the limbs and face, hypotonia, and developmental delay	AD	0.675168	1.38184	0.505122	0.2102	0.860201	0.767221	0.213622	0.857719	0.763542	GOF
NANS	Q9NR45	OMIM:610442	Spondyloepimetaphyseal dysplasia, Camera-Genevieve type	AR	0.412958	1.15775	0.37875	0.313597	0.384146	0.600906	0.217855	0.505717	0.711791	DN
NARS1	O43776	OMIM:619091	Neurodevelopmental disorder with microcephaly, impaired language, and gait abnormalities, autosomal recessive	AR	0.312534	1.04136	0.394779	0.29199	0.617857	0.668826	0.211984	0.712536	0.755866	DN
NARS2	Q96I59	OMIM:616239	Combined oxidative phosphorylation deficiency 24	AR	0.470656	1.06447	0.440116	0.242627	0.56991	0.760545	0.201166	0.627656	0.801606	DN
NAXE	Q8NCW5	OMIM:617186	Encephalopathy, progressive, early-onset, with brain edema and/or leukoencephalopathy, 1	AR	0.824216	1.11083	0.646964	0.333128	0.557218	0.698567	0.477926	0.40713	0.558423	DN
NBAS	A2RRP1	OMIM:616483	Infantile liver failure syndrome 2	AR	0.772435	1.62529	0.487041	0.380909	0.489942	0.634562	0.36876	0.502903	0.646499	DN
NBEAL2	Q6ZNJ1	OMIM:139090	Gray platelet syndrome	AR	0.780995	1.13149	0.609331	0.34652	0.548182	0.549889	0.452675	0.437535	0.439232	LOF
NBN	O60934	OMIM:251260	Nijmegen breakage syndrome	AR	0.434085	1.11274	0.442517	0.499022	0.298454	0.536777	0.441552	0.348937	0.59347	DN
NCDN	Q9UBB6	OMIM:619373	Neurodevelopmental disorder with infantile epileptic spasms	AD	0.614278	1.08435	0.562878	0.668109	0.449261	0.254498	0.721617	0.387814	0.209554	LOF
NCF2	P19878	OMIM:233710	Granulomatous disease, chronic, autosomal recessive, cytochrome b-positive, type II	AR	0.607999	1.24058	0.519942	0.297668	0.653576	0.6615	0.314618	0.635291	0.643405	DN
NCKAP1L	P55160	OMIM:618982	Immunodeficiency 72 with autoinflammation	AR	0.493833	1.26474	0.409942	0.570844	0.596562	0.456031	0.480282	0.680347	0.546831	GOF
NDP	Q00604	OMIM:305390	Exudative vitreoretinopathy 2, X-linked	Other	0.628616	1.30285	0.507804	0.619738	0.242012	0.350762	0.627067	0.236332	0.343687	LOF
NDP	Q00604	OMIM:310600	Norrie disease	Other	0.602572	1.06898	0.5586	0.619738	0.242012	0.350762	0.67347	0.201465	0.299186	LOF
NDST1	P52848	OMIM:616116	Intellectual developmental disorder, autosomal recessive 46	AR	0.580713	1.62461	0.387957	0.581917	0.456616	0.325279	0.468725	0.570021	0.431997	GOF
NDUFAF3	Q9BU61	OMIM:618240	Mitochondrial complex I deficiency, nuclear type 18	AR	0.793651	0.866064	0.655207	0.34672	0.400793	0.605913	0.50213	0.260346	0.447236	LOF
NDUFAF5	Q5TEU4	OMIM:618238	Mitochondrial complex I deficiency, nuclear type 16	AR	0.783677	1.1179	0.642895	0.388094	0.435778	0.594253	0.533106	0.300217	0.448589	LOF
NDUFAF6	Q330K2	OMIM:618239	Mitochondrial complex I deficiency, nuclear type 17	AR	0.658696	1.10719	0.590131	0.295281	0.564208	0.684206	0.37628	0.473463	0.600767	DN
NDUFB8	O95169	OMIM:618252	Mitochondrial complex I deficiency, nuclear type 32	AR	0.643532	1.07717	0.585756	0.295308	0.573878	0.634468	0.372083	0.487813	0.551067	DN
NDUFS1	P28331	OMIM:618226	Mitochondrial complex I deficiency, nuclear type 5	AR	0.683047	1.00684	0.613739	0.402802	0.511484	0.619239	0.517306	0.397208	0.505815	LOF
NDUFS3	O75489	OMIM:618230	Mitochondrial complex I deficiency, nuclear type 8	AR	0.665558	1.17488	0.579473	0.356156	0.650007	0.617888	0.432544	0.574066	0.539911	GOF
NDUFS7	O75251	OMIM:618224	Mitochondrial complex I deficiency, nuclear type 3	AR	0.506038	0.942743	0.473376	0.589317	0.37732	0.638766	0.563295	0.402672	0.662981	DN
NDUFS8	O00217	OMIM:256000	Leigh syndrome	-	0.554613	1.07639	0.512756	0.393366	0.629643	0.625582	0.405608	0.617666	0.613554	GOF
NDUFS8	O00217	OMIM:618222	Mitochondrial complex I deficiency, nuclear type 2	AR	0.608217	1.06101	0.56074	0.393366	0.629643	0.625582	0.452886	0.571144	0.566882	GOF
NDUFV1	P49821	OMIM:252010	Mitochondrial complex I deficiency, nuclear type 1	-	0.563142	0.953136	0.525299	0.44079	0.598747	0.655252	0.465884	0.57419	0.632027	DN
NDUFV1	P49821	OMIM:618225	Mitochondrial complex I deficiency, nuclear type 4	AR	0.605266	0.981978	0.562928	0.44079	0.598747	0.655252	0.503774	0.536732	0.596079	DN
NECTIN4	Q96NY8	OMIM:613573	Ectodermal dysplasia-syndactyly syndrome 1	AR	0.721882	1.29055	0.570292	0.346216	0.723471	0.650815	0.412735	0.663449	0.584089	GOF
NEDD4L	Q96PU5	OMIM:617201	Periventricular nodular heterotopia 7	AD	0.513692	1.13945	0.465437	0.579715	0.619496	0.502791	0.545655	0.651555	0.537339	GOF
NEFL	P07196	OMIM:607684	Charcot-Marie-Tooth disease, axonal, type 2E	AD	0.683226	1.73401	0.435321	0.345852	0.727874	0.815761	0.289566	0.776266	0.851708	DN
NEFL	P07196	OMIM:607734	Charcot-Marie-Tooth disease, demyelinating, type 1F	AD/AR	0.700162	1.07781	0.617085	0.345852	0.727874	0.815761	0.460053	0.624026	0.733156	DN
NEFL	P07196	OMIM:617882	Charcot-Marie-Tooth disease, dominant intermediate G	AD	0.621943	0.772618	0.573388	0.345852	0.727874	0.815761	0.415412	0.665561	0.767134	DN
NEK1	Q96PY6	OMIM:263520	Short-Rib thoracic dysplasia 6 with or without polydactyly	AR	0.655038	0.960314	0.599567	0.363912	0.621807	0.686864	0.461386	0.523374	0.594317	DN
NEK10	Q6ZWH5	OMIM:618781	Ciliary dyskinesia, primary, 44	AR	0.758098	1.51377	0.496678	0.336356	0.751703	0.685279	0.333396	0.754175	0.688138	GOF
NEU1	Q99519	OMIM:256550	Neuraminidase deficiency	AR	0.76584	1.0679	0.64565	0.376915	0.492052	0.576309	0.524309	0.347109	0.427432	LOF
NEUROG3	Q9Y4Z2	OMIM:610370	Diarrhea 4, malabsorptive, congenital	AR	0.697385	1.19554	0.592013	0.617239	0.330588	0.62219	0.700596	0.253919	0.531598	LOF
NF1	P21359	OMIM:162200	Neurofibromatosis, type I	AD	0.730565	1.10575	0.615636	0.66302	0.515709	0.42998	0.759118	0.399341	0.320168	LOF
NF1	P21359	OMIM:162210	Neurofibromatosis, familial spinal	AD	0.555994	0.809832	0.56363	0.66302	0.515709	0.42998	0.71762	0.451887	0.36869	LOF
NF1	P21359	OMIM:193520	Watson syndrome	AD	0.627727	1.09463	0.586031	0.66302	0.515709	0.42998	0.735821	0.429296	0.347621	LOF
NF1	P21359	OMIM:601321	Neurofibromatosis-Noonan syndrome	AD	0.587976	0.983056	0.570053	0.66302	0.515709	0.42998	0.722891	0.445416	0.362623	LOF
NF1	P21359	OMIM:607785	Juvenile myelomonocytic leukemia	AD	0.628638	0.963929	0.597585	0.66302	0.515709	0.42998	0.745014	0.417618	0.336854	LOF
NF2	P35240	OMIM:101000	Neurofibromatosis, type II	AD	0.790912	0.942075	0.654742	0.603711	0.530656	0.477881	0.742863	0.373514	0.325528	LOF
NFE2L2	Q16236	OMIM:617744	Immunodeficiency, developmental delay, and hypohomocysteinemia	AD	0.662264	2.88149	0.415261	0.454775	0.389688	0.583595	0.371998	0.473433	0.663695	DN
NFIB	O00712	OMIM:618286	Macrocephaly, acquired, with impaired intellectual development	AD	0.714707	1.057	0.627541	0.823288	0.334731	0.409632	0.887001	0.229958	0.291694	LOF
NFIX	Q14938	OMIM:602535	Marshall-Smith syndrome	AD	0.678169	0.996203	0.611274	0.844178	0.380333	0.427011	0.894949	0.280738	0.321535	LOF
NFIX	Q14938	OMIM:614753	Malan syndrome	AD	0.729904	1.10101	0.626895	0.844178	0.380333	0.427011	0.901016	0.267556	0.307256	LOF
NFKB1	P19838	OMIM:616576	Immunodeficiency, common variable, 12	AD	0.636862	1.01051	0.584158	0.788895	0.376214	0.258775	0.839989	0.300375	0.199055	LOF
NFU1	Q9UMS0	OMIM:605711	Multiple mitochondrial dysfunctions syndrome 1	AR	0.755116	1.15753	0.621599	0.316064	0.572873	0.67034	0.431537	0.449484	0.553145	DN
NGLY1	Q96IV0	OMIM:615273	Congenital disorder of deglycosylation 1	AR	0.799406	1.18414	0.629822	0.325908	0.448605	0.57838	0.45133	0.323494	0.446375	LOF
NHLRC1	Q6VVB1	OMIM:620681	Myoclonic epilepsy of Lafora 2	AR	0.617681	0.934581	0.573806	0.355816	0.663736	0.635273	0.426493	0.594498	0.564024	GOF
NHLRC2	Q8NBF2	OMIM:618278	Fibrosis, neurodegeneration, and cerebral angiomatosis	AR	0.64525	1.03871	0.59008	0.323141	0.593234	0.638191	0.407315	0.503263	0.550632	DN
NIPA1	Q7RTP0	OMIM:600363	Spastic paraplegia 6, autosomal dominant	AD	0.628258	1.18433	0.551848	0.245023	0.757326	0.69124	0.28553	0.717062	0.645149	GOF
NIPAL4	Q0D2K0	OMIM:612281	Ichthyosis, congenital, autosomal recessive 6	AR	0.654086	1.0803	0.591618	0.199892	0.819726	0.774455	0.265747	0.758383	0.703283	GOF
NIPBL	Q6KC79	OMIM:122470	Cornelia de Lange syndrome 1	AD	0.770846	1.07561	0.616239	0.904289	0.135885	0.163401	0.938164	0.0891943	0.108442	LOF
NKAP	Q8N5F7	OMIM:301039	Intellectual developmental disorder, X-linked, syndromic, Hackman-Di Donato type	Other	0.466863	1.26802	0.384549	0.765051	0.4326	0.429433	0.670465	0.549595	0.546396	LOF
NKX2-1	P43699	OMIM:118700	Chorea, benign hereditary	AD	0.825424	1.28879	0.574036	0.733131	0.362012	0.663614	0.787329	0.2963	0.59414	LOF
NKX2-1	P43699	OMIM:610978	Choreoathetosis, hypothyroidism, and neonatal respiratory distress	AD	0.645061	1.13285	0.578419	0.733131	0.362012	0.663614	0.79032	0.292571	0.589803	LOF
NKX2-5	P52952	OMIM:108900	Atrial septal defect with atrioventricular conduction defects	AD	0.695008	1.05536	0.618298	0.814665	0.260173	0.452153	0.876851	0.178375	0.337534	LOF
NKX6-2	Q9C056	OMIM:617560	Spastic ataxia 8, autosomal recessive, with hypomyelinating leukodystrophy	AR	0.668662	1.21903	0.562431	0.582963	0.404531	0.742881	0.642443	0.345777	0.692102	DN
NLRC4	Q9NPP4	OMIM:616050	Autoinflammation with infantile enterocolitis	AD	0.589624	2.12567	0.386838	0.17413	0.683457	0.694599	0.117403	0.773876	0.782846	DN
NLRC4	Q9NPP4	OMIM:616115	Familial cold autoinflammatory syndrome 4	AD	0.945074	1.95892	0.503621	0.17413	0.683457	0.694599	0.176223	0.680315	0.691518	DN
NLRP1	Q9C000	OMIM:615225	Palmoplantar carcinoma, multiple self-healing	AD	0.844187	1.65257	0.503621	0.161823	0.68234	0.781272	0.163797	0.679193	0.778787	DN
NLRP5	P59047	OMIM:620333	Oocyte/zygote/embryo maturation arrest 19	AR	0.739893	0.886417	0.640149	0.169818	0.744514	0.744416	0.266803	0.620943	0.620822	GOF
NLRP7	Q8WX94	OMIM:231090	Hydatidiform mole, recurrent, 1	AR	0.66656	0.991464	0.607071	0.177097	0.719557	0.715949	0.249529	0.624161	0.619974	GOF
NMNAT1	Q9HAN9	OMIM:608553	Leber congenital amaurosis 9	AR	0.591559	0.942106	0.555604	0.26269	0.583925	0.740022	0.308169	0.52886	0.694818	DN
NNT	Q13423	OMIM:614736	Glucocorticoid deficiency 4 with or without mineralocorticoid deficiency	AR	0.81831	1.23258	0.614723	0.612997	0.398325	0.52958	0.716494	0.293248	0.413685	LOF
NOD2	Q9HC29	OMIM:109650	Behcet syndrome	-	0.106136	1.00703	0.394779	0.267817	0.696579	0.655894	0.192632	0.778738	0.745038	GOF
NOD2	Q9HC29	OMIM:186580	Blau syndrome	AD	0.602955	1.83738	0.398718	0.267817	0.696579	0.655894	0.195205	0.77589	0.741899	GOF
NOG	Q13253	OMIM:185800	Symphalangism, proximal, 1A	AD	0.765446	1.34384	0.551884	0.677685	0.170078	0.367138	0.721405	0.142661	0.320211	LOF
NOG	Q13253	OMIM:186570	Tarsal-Carpal coalition syndrome	AD	0.469391	1.12668	0.428741	0.677685	0.170078	0.367138	0.612104	0.214487	0.435972	LOF
NOTCH1	P46531	OMIM:616028	Adams-Oliver syndrome 5	AD	0.675969	2.02589	0.389152	0.721438	0.576571	0.39062	0.622631	0.681265	0.501542	GOF
NOTCH2	Q04721	OMIM:610205	Alagille syndrome 2	AD	0.579683	0.922449	0.560481	0.678811	0.482184	0.342816	0.72937	0.422039	0.290309	LOF
NOTCH3	Q9UM47	OMIM:125310	Cerebral arteriopathy, autosomal dominant, with subcortical infarctsand leukoencephalopathy	AD	0.743583	1.50115	0.443782	0.521644	0.603298	0.431163	0.465257	0.655895	0.487183	GOF
NPC1	O15118	OMIM:257220	Niemann-pick disease, type C1	AR	0.633443	1.12013	0.57539	0.192328	0.756584	0.767536	0.243963	0.69639	0.709008	DN
NPC2	P61916	OMIM:607625	Niemann-pick disease, type C2	AR	0.755892	0.98158	0.638611	0.313303	0.462364	0.656684	0.446362	0.327355	0.519792	DN
NPHP3	Q7Z494	OMIM:208540	Renal-hepatic-pancreatic dysplasia 1	AR	0.464743	0.942969	0.436401	0.331884	0.621957	0.61497	0.277788	0.679972	0.673495	GOF
NPHP3	Q7Z494	OMIM:267010	Meckel syndrome, type 7	AR	0.57078	0.886465	0.531817	0.331884	0.621957	0.61497	0.360721	0.591561	0.584388	GOF
NPHP3	Q7Z494	OMIM:604387	Nephronophthisis 3	AR	0.5935	1.0106	0.550717	0.331884	0.621957	0.61497	0.378456	0.573047	0.565787	GOF
NPHP4	O75161	OMIM:606966	Nephronophthisis 4	AR	0.660856	1.10489	0.592693	0.536777	0.35519	0.469041	0.627728	0.274599	0.377752	LOF
NPHP4	O75161	OMIM:606996	Senior-Loken syndrome 4	AR	0.509471	1.24753	0.43025	0.536777	0.35519	0.469041	0.466685	0.42178	0.539129	DN
NPHS1	O60500	OMIM:256300	Nephrotic syndrome, type 1	AR	0.741683	1.07797	0.634898	0.289893	0.757853	0.696385	0.415174	0.642828	0.568775	GOF
NPHS2	Q9NP85	OMIM:600995	Nephrotic syndrome, type 2	AR	0.656489	1.02724	0.600356	0.352209	0.623781	0.75232	0.449573	0.52465	0.669091	DN
NPR2	P20594	OMIM:602875	Acromesomelic dysplasia, Maroteaux type	AR	0.714681	1.12759	0.616197	0.25281	0.821314	0.742644	0.352004	0.741127	0.64252	GOF
NPR2	P20594	OMIM:615923	Epiphyseal chondrodysplasia, Miura type	AD	0.582996	1.01501	0.541809	0.25281	0.821314	0.742644	0.285763	0.795377	0.709329	GOF
NPR2	P20594	OMIM:616255	Short stature with nonspecific skeletal abnormalities	AD	0.401703	0.874462	0.394779	0.25281	0.821314	0.742644	0.180798	0.875724	0.815631	GOF
NPTX1	Q15818	OMIM:620158	Spinocerebellar ataxia 50	AD	0.194349	0.982496	0.450474	0.50057	0.553076	0.590701	0.451038	0.601535	0.637752	DN
NR0B1	P51843	OMIM:300200	Adrenal hypoplasia, congenital	Other	0.913694	1.14367	0.632413	0.75997	0.420694	0.290985	0.844893	0.296816	0.192603	LOF
NR2E3	Q9Y5X4	OMIM:268000	Retinitis pigmentosa	-	0.332132	1.14594	0.419543	0.713388	0.34799	0.500784	0.642733	0.424766	0.58122	LOF
NR2E3	Q9Y5X4	OMIM:268100	Enhanced S-cone syndrome	AR	0.537212	1.15732	0.491892	0.713388	0.34799	0.500784	0.706711	0.355385	0.508892	LOF
NR2E3	Q9Y5X4	OMIM:611131	Retinitis pigmentosa 37	AD/AR	0.493031	1.09751	0.465376	0.713388	0.34799	0.500784	0.684208	0.380089	0.535404	LOF
NR2F1	P10589	OMIM:615722	Bosch-Boonstra-Schaaf optic atrophy syndrome	AD	0.631321	1.27847	0.521017	0.881248	0.235608	0.25518	0.889772	0.220797	0.239524	LOF
NR3C1	P04150	OMIM:615962	Glucocorticoid resistance	AD	0.644101	1.10692	0.581088	0.781925	0.341314	0.382626	0.832599	0.271963	0.308816	LOF
NR3C2	P08235	OMIM:177735	Pseudohypoaldosteronism, type I, autosomal dominant	AD	0.879665	0.876792	0.65314	0.789171	0.257363	0.359493	0.875752	0.155436	0.229624	LOF
NR4A2	P43354	OMIM:619911	Intellectual developmental disorder with language impairment and early-onset DOPA-responsive dystonia-parkinsonism	AD	0.659975	1.30593	0.525848	0.829228	0.225431	0.294656	0.843387	0.207876	0.273614	LOF
NR5A1	Q13285	OMIM:258150	Spermatogenic failure 1	-	0.777283	1.4268	0.513398	0.71639	0.336121	0.394568	0.727153	0.324267	0.381838	LOF
NR5A1	Q13285	OMIM:612965	46XY sex reversal 3	Other	0.648759	0.941382	0.597356	0.71639	0.336121	0.394568	0.789362	0.254437	0.30521	LOF
NRAS	P01111	OMIM:162900	Epidermal nevus, somatic	Other	0.283592	1.58064	0.242718	0.368878	0.758138	0.752175	0.157776	0.907235	0.904485	GOF
NRAS	P01111	OMIM:613224	Noonan syndrome 6	AD	0.223666	0.974944	0.469039	0.368878	0.758138	0.752175	0.340507	0.780143	0.774562	GOF
NRCAM	Q92823	OMIM:619833	Neurodevelopmental disorder with neuromuscular and skeletal abnormalities	AR	0.779777	0.94465	0.651707	0.377536	0.65986	0.668888	0.53159	0.509029	0.519143	LOF
NSD1	Q96L73	OMIM:117550	Sotos syndrome	AD	0.733153	1.1354	0.616823	0.860092	0.230004	0.227757	0.908224	0.156517	0.154844	LOF
NSD1	Q96L73	OMIM:130650	Beckwith-Wiedemann syndrome	-	0.882124	0.953154	0.655681	0.860092	0.230004	0.227757	0.921301	0.135592	0.134107	LOF
NSD2	O96028	OMIM:619695	Rauch-Steindl syndrome	AD	0.661907	1.19847	0.571002	0.816074	0.236167	0.255679	0.855191	0.188506	0.205137	LOF
NSDHL	Q15738	OMIM:308050	Congenital hemidysplasia with ichthyosiform erythroderma and limb defects	Other	0.76905	1.21324	0.614701	0.541139	0.443	0.52973	0.652953	0.332675	0.413854	LOF
NSUN2	Q08J23	OMIM:611091	Intellectual developmental disorder, autosomal recessive 5	AR	0.682603	1.02149	0.6135	0.389496	0.402976	0.546483	0.503155	0.298358	0.431538	LOF
NTNG2	Q96CW9	OMIM:618718	Neurodevelopmental disorder with behavioral abnormalities, absent speech, and hypotonia	AR	0.929522	0.856285	0.655681	0.554841	0.599979	0.414837	0.70357	0.440599	0.271285	LOF
NTRK1	P04629	OMIM:256800	Insensitivity to pain, congenital, with anhidrosis	AR	0.782101	1.26189	0.588354	0.249238	0.848836	0.779881	0.321799	0.797111	0.712551	GOF
NTRK2	Q16620	OMIM:613886	Obesity, hyperphagia, and developmental delay	AD	0.600185	1.42833	0.437512	0.632609	0.641561	0.491331	0.572525	0.697076	0.553936	GOF
NUBPL	Q8TB37	OMIM:618242	Mitochondrial complex I deficiency, nuclear type 21	AR	0.563538	0.923303	0.525299	0.329976	0.547553	0.725712	0.352741	0.522362	0.705098	DN
NUP107	P57740	OMIM:616730	Nephrotic syndrome, type 11	AR	0.460283	0.975165	0.432968	0.407069	0.330415	0.545296	0.343926	0.392562	0.61098	DN
NUP93	Q8N1F7	OMIM:616892	Nephrotic syndrome, type 12	AR	0.885207	1.31261	0.5846	0.402589	0.365635	0.515716	0.486752	0.290559	0.430748	LOF
NUS1	Q96E22	OMIM:617082	Congenital disorder of glycosylation, type IAA	AR	0.600195	0.954167	0.556782	0.72171	0.295729	0.353619	0.76514	0.250522	0.303374	LOF
NYX	Q9GZU5	OMIM:310500	Night blindness, congenital stationary, type 1A	Other	0.896061	1.04391	0.661127	0.315641	0.78182	0.6668	0.473636	0.64748	0.506356	GOF
OAT	P04181	OMIM:258870	Gyrate atrophy of choroid and retina with or without ornithinemia	AR	0.627441	1.04485	0.577969	0.323489	0.642489	0.727566	0.395718	0.56752	0.661025	DN
OCA2	Q04671	OMIM:203200	Albinism, oculocutaneous, type II	AR	0.744554	1.10245	0.633639	0.262399	0.730362	0.78369	0.380913	0.610306	0.676874	DN
OCA2	Q04671	OMIM:227220		-	0.776705	1.10907	0.639549	0.262399	0.730362	0.78369	0.386955	0.604214	0.671261	DN
OCRL	Q01968	OMIM:300555	Dent disease 2	Other	0.735752	1.16722	0.614034	0.699961	0.36104	0.269569	0.78775	0.262086	0.188297	LOF
OCRL	Q01968	OMIM:309000	Lowe syndrome	Other	0.697041	1.12047	0.608585	0.699961	0.36104	0.269569	0.78389	0.266545	0.191828	LOF
OFD1	O75665	OMIM:300804	Joubert syndrome 10	Other	0.671705	1.1621	0.585286	0.581803	0.502047	0.512183	0.662553	0.416703	0.426592	LOF
OFD1	O75665	OMIM:311200	Orofaciodigital syndrome I	Other	0.574058	1.15198	0.529704	0.581803	0.502047	0.512183	0.610434	0.472336	0.482453	LOF
OGDH	Q02218	OMIM:203740	Oxoglutarate dehydrogenase deficiency	AR	0.738007	1.10261	0.631534	0.637498	0.360262	0.390917	0.750883	0.247306	0.272443	LOF
OGDHL	Q9ULD0	OMIM:619701	Yoon-Bellen neurodevelopmental syndrome	AR	0.412305	1.01896	0.398008	0.267781	0.633196	0.710449	0.194711	0.723067	0.787737	DN
OGT	O15294	OMIM:300997	Mental retardation, X-linked 106	Other	0.612794	0.929163	0.566883	0.754747	0.447147	0.241323	0.801108	0.381934	0.195512	LOF
OPA1	O60313	OMIM:125250	Optic atrophy with or without deafness, ophthalmoplegia, myopathy, ataxia, and neuropathy	AD	0.633453	1.23321	0.540245	0.636806	0.436689	0.522373	0.673236	0.397489	0.482064	LOF
OPA1	O60313	OMIM:165500	Optic atrophy 1	AD	0.584993	1.33921	0.46094	0.636806	0.436689	0.522373	0.599881	0.475507	0.561219	LOF
OPA3	Q9H6K4	OMIM:165300	Optic atrophy 3, autosomal dominant	AD	0.525852	1.03149	0.490777	0.312015	0.700893	0.65864	0.30415	0.70857	0.666887	GOF
OPA3	Q9H6K4	OMIM:258501	3-methylglutaconic aciduria, type III	AR	0.622945	1.0683	0.571863	0.312015	0.700893	0.65864	0.377245	0.636938	0.590923	GOF
OPHN1	O60890	OMIM:300486	Mental retardation, X-linked, with cerebellar hypoplasia and distinctive facial appearance	Other	0.620877	1.13264	0.56256	0.695818	0.501125	0.395542	0.746308	0.438548	0.337237	LOF
OPLAH	O14841	OMIM:260005	5-@oxoprolinase deficiency	AD/AR	0.800436	0.960213	0.655681	0.329399	0.702284	0.668882	0.483307	0.553319	0.514752	GOF
OPN1MW	P04001	OMIM:303800	Colorblindness, deutan	Other	0.628585	0.857392	0.578031	0.287295	0.768544	0.772253	0.35575	0.707942	0.712259	DN
OPTN	Q96CV9	OMIM:613435	Amyotrophic lateral sclerosis 12 with or without frontotemporal dementia	AD/AR	0.708068	1.05886	0.62594	0.434401	0.522629	0.531709	0.562403	0.395498	0.404239	LOF
ORAI1	Q96D31	OMIM:612782	Immunodeficiency 9	AR	0.595538	1.19621	0.523013	0.375381	0.779824	0.707012	0.397215	0.763601	0.687573	GOF
ORAI1	Q96D31	OMIM:615883	Myopathy, tubular aggregate, 2	AD	0.646166	1.43593	0.469283	0.375381	0.779824	0.707012	0.347007	0.800219	0.731832	GOF
ORC1	Q13415	OMIM:224690	Meier-Gorlin syndrome 1	AR	0.572342	0.878753	0.539165	0.407909	0.282577	0.605736	0.4463	0.251864	0.567692	DN
ORC6	Q9Y5N6	OMIM:613803	Meier-Gorlin syndrome 3	AR	0.651186	1.10807	0.585643	0.451585	0.351488	0.535272	0.537856	0.277181	0.449013	LOF
OSGEP	Q9NPF4	OMIM:617729	Galloway-Mowat syndrome 3	AR	0.542939	1.10158	0.505854	0.333997	0.692729	0.73116	0.339226	0.687722	0.726532	DN
OSMR	Q99650	OMIM:105250	Amyloidosis, primary localized cutaneous, 1	AD	0.631277	1.73505	0.428237	0.268069	0.767602	0.718893	0.215263	0.815156	0.773473	GOF
OTC	P00480	OMIM:311250	Ornithine transcarbamylase deficiency, hyperammonemia due to	Other	0.634494	1.08761	0.585329	0.53511	0.40896	0.600446	0.619013	0.328946	0.515653	LOF
OTOA	Q7RTW8	OMIM:607039	Deafness, autosomal recessive 22	AR	0.720582	0.908679	0.631986	0.270866	0.663462	0.624627	0.389482	0.534449	0.492123	GOF
OTOF	Q9HC10	OMIM:601071	Deafness, autosomal recessive 9	AR	0.716688	1.07097	0.625581	0.506572	0.628674	0.553802	0.631718	0.503306	0.426227	LOF
OTOF	Q9HC10	OMIM:607197		-	0.87978	0.970037	0.655681	0.506572	0.628674	0.553802	0.661592	0.47064	0.394589	LOF
OTUD5	Q96G74	OMIM:301056	Multiple congenital anomalies-neurodevelopmental syndrome, X-linked	Other	0.394413	0.730023	0.450474	0.854639	0.413644	0.17906	0.828168	0.462529	0.210158	LOF
OTUD6B	Q8N6M0	OMIM:617452	Intellectual developmental disorder with dysmorphic facies, seizures, and distal limb anomalies	AR	0.829249	1.12588	0.643891	0.240163	0.531064	0.710947	0.363665	0.385119	0.576322	DN
OTULIN	Q96BN8	OMIM:617099	Autoinflammation, panniculitis, and dermatosis syndrome	AR	0.839559	0.960363	0.655681	0.310249	0.467513	0.39533	0.461365	0.315563	0.25558	LOF
OTX2	P32243	OMIM:610125	Microphthalmia, syndromic 5	AD	0.762135	1.13359	0.633773	0.848313	0.27541	0.56805	0.90635	0.180084	0.431794	LOF
OXCT1	P55809	OMIM:245050	Succinyl CoA:3-oxoacid CoA transferase deficiency	AR	0.730669	1.09268	0.630298	0.372472	0.578059	0.674406	0.502967	0.445545	0.548518	DN
P2RY12	Q9H244	OMIM:609821	Bleeding disorder, platelet-type, 8	AR	0.696848	1.24821	0.574957	0.218945	0.79616	0.779112	0.274937	0.742759	0.7228	GOF
PADI3	Q9ULW8	OMIM:618352	Central centrifugal cicatricial alopecia	-	0.341654	0.89981	0.394779	0.330403	0.392033	0.551449	0.243491	0.497124	0.65335	DN
PADI6	Q6TGC4	OMIM:617234	Preimplantation embryonic lethality 2	AR	0.680039	0.983709	0.612257	0.397569	0.314506	0.491171	0.5103	0.225142	0.379392	LOF
PAFAH1B1	P43034	OMIM:607432	Lissencephaly 1	AD	0.709418	1.06047	0.624798	0.825808	0.267674	0.277354	0.887571	0.179989	0.187309	LOF
PAH	P00439	OMIM:261600	Phenylketonuria	AR	0.600792	1.04046	0.576227	0.341864	0.543821	0.65016	0.413941	0.467155	0.577481	DN
PAK1	Q13153	OMIM:618158	Intellectual developmental disorder with macrocephaly, seizures, and speech delay	AD	0.710621	1.12825	0.609532	0.288897	0.774952	0.797221	0.388078	0.688076	0.715789	DN
PAK3	O75914	OMIM:300558	Intellectual developmental disorder, X-linked 30	Other	0.851436	1.26219	0.594206	0.654099	0.618385	0.477316	0.734678	0.525308	0.3841	LOF
PANK2	Q9BZ23	OMIM:234200	Neurodegeneration with brain iron accumulation 1	AR	0.715506	1.06452	0.62677	0.435971	0.500477	0.670888	0.564846	0.373677	0.548304	LOF
PARK7	Q99497	OMIM:606324	Parkinson disease 7, autosomal recessive early-onset	AR	0.618392	0.988094	0.570854	0.450955	0.529111	0.562989	0.522117	0.457909	0.491992	LOF
PARN	O95453	OMIM:616353	Dyskeratosis congenita, autosomal recessive 6	AR	0.776156	0.868741	0.6515	0.363742	0.403301	0.551995	0.516614	0.26554	0.397258	LOF
PARN	O95453	OMIM:616371	Pulmonary fibrosis and/or bone marrow failure, telomere-related, 4	AD	0.731858	0.824452	0.636805	0.363742	0.403301	0.551995	0.500592	0.278231	0.412706	LOF
PAX2	Q02962	OMIM:120330	Papillorenal syndrome	AD	0.745093	1.05326	0.633088	0.721803	0.404544	0.646559	0.817412	0.282508	0.514611	LOF
PAX2	Q02962	OMIM:616002	Focal segmental glomerulosclerosis 7	AD	0.67645	0.997193	0.611474	0.721803	0.404544	0.646559	0.803282	0.301518	0.537539	LOF
PAX3	P23760	OMIM:148820	Waardenburg syndrome, type 3	AD/AR	0.245776	1.23153	0.353938	0.564397	0.51133	0.733646	0.415142	0.656357	0.834101	DN
PAX3	P23760	OMIM:193500	Waardenburg syndrome, type 1	AD	0.650998	1.39004	0.481887	0.564397	0.51133	0.733646	0.546501	0.529419	0.747568	DN
PAX5	Q02548	OMIM:613065	Leukemia, acute lymphocytic, susceptibility to, 1	-	0.598973	1.07881	0.551232	0.779618	0.340919	0.610679	0.812919	0.296326	0.560826	LOF
PAX6	P26367	OMIM:106210	Aniridia	AD	0.675711	1.07521	0.606879	0.785511	0.384698	0.583032	0.849705	0.288257	0.475276	LOF
PAX6	P26367	OMIM:120200	Coloboma, ocular	AD	0.391003	1.00353	0.394779	0.785511	0.384698	0.583032	0.704914	0.489405	0.681897	LOF
PAX6	P26367	OMIM:136520	Foveal hypoplasia and presenile cataract syndromefoveal hypoplasia, isolated, included	AD	0.593945	0.924448	0.568091	0.785511	0.384698	0.583032	0.828089	0.322191	0.515286	LOF
PAX6	P26367	OMIM:604229	Anterior segment dysgenesis 5, multiple subtypes	AD	0.644109	1.11165	0.582881	0.785511	0.384698	0.583032	0.836538	0.309113	0.500155	LOF
PAX8	Q06710	OMIM:218700	Hypothyroidism, congenital, nongoitrous, 2	AD	0.748076	1.24782	0.592682	0.783472	0.340635	0.570683	0.840383	0.262013	0.477409	LOF
PAX9	P55771	OMIM:604625	Tooth agenesis, selective, 3	AD	0.699458	0.957769	0.622576	0.637256	0.486084	0.7153	0.743449	0.364433	0.603667	LOF
PBX1	P40424	OMIM:617641	Congenital anomalies of kidney and urinary tract syndrome with or without hearing loss, abnormal ears, or developmental delay	AD	0.79892	1.27082	0.57663	0.843863	0.201577	0.451482	0.880399	0.156379	0.376686	LOF
PC	P11498	OMIM:266150	Pyruvate carboxylase deficiency	AR	0.528111	0.973715	0.492557	0.315099	0.597412	0.662936	0.308709	0.604552	0.669556	DN
PCCA	P05165	OMIM:606054	Propionic acidemia	AR	0.686474	1.22062	0.574993	0.321009	0.584412	0.687792	0.390101	0.509664	0.619533	DN
PCCB	P05166	OMIM:606054	Propionic acidemia	AR	0.641605	1.03021	0.592712	0.273765	0.545558	0.791293	0.354248	0.452036	0.722631	DN
PCDH15	Q96QU1	OMIM:602083	Usher syndrome, type IF	AR	0.471585	1.00533	0.486366	0.284102	0.810459	0.786888	0.273139	0.818697	0.795892	GOF
PCDH15	Q96QU1	OMIM:609533	Deafness, autosomal recessive 23	AR	0.673133	1.05381	0.608494	0.284102	0.810459	0.786888	0.381493	0.733413	0.703763	GOF
PCDH19	Q8TAB3	OMIM:300088	Epileptic encephalopathy, early infantile, 9	Other	0.551438	1.14262	0.513377	0.668056	0.645521	0.519838	0.679816	0.633181	0.506467	LOF
PCSK1	P29120	OMIM:600955	Proprotein convertase 1/3 deficiency	AR	0.546964	1.00122	0.509994	0.308329	0.66365	0.722196	0.31692	0.654668	0.714104	DN
PCSK9	Q8NBP7	OMIM:143890	Hypercholesterolemia, familial, 1	-	0.434	1.1309	0.420705	0.417698	0.542267	0.576311	0.342514	0.619954	0.651929	DN
PCSK9	Q8NBP7	OMIM:603776	Hypercholesterolemia, familial, 3	AD	0.479374	1.07761	0.463818	0.417698	0.542267	0.576311	0.382911	0.577972	0.611264	DN
PCYT1A	P49585	OMIM:608940	Spondylometaphyseal dysplasia with cone-rod dystrophy	AR	0.68246	1.00046	0.613655	0.395079	0.615185	0.672608	0.509171	0.501615	0.563973	DN
PCYT2	Q99447	OMIM:618770	Spastic paraplegia 82, autosomal recessive	AR	0.688343	1.35401	0.529149	0.270526	0.749089	0.706936	0.294168	0.726518	0.682182	GOF
PDE4D	Q08499	OMIM:614613	Acrodysostosis 2 with or without hormone resistance	AD	0.594986	1.3905	0.444426	0.671212	0.615294	0.52797	0.620213	0.666598	0.583028	GOF
PDE6A	P16499	OMIM:268000	Retinitis pigmentosa	-	0.755537	0.918299	0.644811	0.341161	0.770059	0.631128	0.484551	0.648473	0.485192	GOF
PDE6A	P16499	OMIM:613810	Retinitis pigmentosa 43	AR	0.665777	0.928953	0.605079	0.341161	0.770059	0.631128	0.442394	0.686105	0.527569	GOF
PDE6B	P35913	OMIM:163500	Night blindness, congenital stationary, autosomal dominant 2	AD	0.47452	1.01156	0.445409	0.366852	0.742399	0.614568	0.317565	0.782061	0.665031	GOF
PDE6B	P35913	OMIM:268000	Retinitis pigmentosa	-	0.661565	1.09545	0.594952	0.366852	0.742399	0.614568	0.459769	0.662398	0.520509	GOF
PDE6B	P35913	OMIM:613801	Retinitis pigmentosa 40	AR	0.578971	1.08841	0.533573	0.366852	0.742399	0.614568	0.398612	0.715852	0.58226	GOF
PDE6C	P51160	OMIM:613093	Cone dystrophy 4	AR	0.701327	0.926883	0.622876	0.254508	0.794146	0.711857	0.360559	0.700216	0.599323	GOF
PDGFRA	P16234	OMIM:606764	Gastrointestinal stromal tumor	-	0.485859	1.13408	0.490846	0.520041	0.690697	0.522292	0.510895	0.698466	0.531421	GOF
PDGFRB	P09619	OMIM:601812	Premature aging syndrome, Penttinen type	AD	0.72566	1.33735	0.545115	0.469706	0.752187	0.558226	0.514903	0.716945	0.51325	GOF
PDGFRB	P09619	OMIM:615007	Basal ganglia calcification, idiopathic, 4	AD	0.806429	1.18094	0.621458	0.469706	0.752187	0.558226	0.592526	0.648983	0.434927	GOF
PDGFRB	P09619	OMIM:616592	Kosaki overgrowth syndrome	AD	0.775987	1.05017	0.639888	0.469706	0.752187	0.558226	0.611484	0.630749	0.415588	GOF
PDHA1	P08559	OMIM:312170	Pyruvate dehydrogenase e1-alpha deficiency	Other	0.593016	1.06529	0.556006	0.686608	0.375502	0.381857	0.732879	0.324393	0.330341	LOF
PDHB	P11177	OMIM:614111	Pyruvate dehydrogenase E1-beta deficiency	AR	0.613466	1.10106	0.562741	0.312038	0.599404	0.742168	0.36858	0.537601	0.691037	DN
PDSS1	Q5T2R2	OMIM:614651	Coenzyme Q10 deficiency, primary, 2	AR	0.722527	1.09418	0.627027	0.320068	0.572968	0.738479	0.441771	0.44386	0.626819	DN
PDX1	P52945	OMIM:260370	Pancreatic agenesis, congenital	AR	0.561983	1.36974	0.428535	0.489807	0.598083	0.66757	0.418579	0.664924	0.728108	DN
PDX1	P52945	OMIM:606392	Maturity-onset diabetes of the young, type 4	AD	0.595768	0.970037	0.559718	0.489807	0.598083	0.66757	0.549645	0.539286	0.612349	DN
PDXK	O00764	OMIM:618511	Neuropathy, hereditary motor and sensory, type VIC, with optic atrophy	AR	0.48072	0.804553	0.451029	0.477563	0.412787	0.53477	0.428905	0.461093	0.583174	DN
PDZD7	Q9H5P4	OMIM:618003	Deafness, autosomal recessive 57	AR	0.732328	1.29716	0.571665	0.504353	0.664974	0.627181	0.575923	0.597941	0.557617	GOF
PEPD	P12955	OMIM:170100	Prolidase deficiency	AR	0.710718	1.31332	0.556399	0.365426	0.698972	0.578965	0.419377	0.649274	0.522976	GOF
PEX1	O43933	OMIM:214100	Peroxisome biogenesis disorder 1A (Zellweger)	AR	0.802422	0.950688	0.651446	0.323743	0.466153	0.684209	0.472223	0.31843	0.536879	DN
PEX1	O43933	OMIM:234580	Heimler syndrome 1	AR	0.788976	1.12949	0.638268	0.323743	0.466153	0.684209	0.457908	0.331048	0.551153	DN
PEX1	O43933	OMIM:601539	Peroxisome biogenesis disorder 1B	AR	0.873575	1.10638	0.647492	0.323743	0.466153	0.684209	0.467897	0.322211	0.541194	DN
PEX10	O60683	OMIM:614870	Peroxisome biogenesis disorder 6A (Zellweger)	AR	0.495716	1.37856	0.365693	0.306206	0.568528	0.681499	0.202837	0.695633	0.787749	DN
PEX10	O60683	OMIM:614871	Peroxisome biogenesis disorder 6B	AR	0.439038	1.56173	0.271553	0.306206	0.568528	0.681499	0.141283	0.779475	0.851628	DN
PEX16	Q9Y5Y5	OMIM:614877	Peroxisome biogenesis disorder 8B	AR	0.602862	1.18653	0.531645	0.322354	0.518162	0.697428	0.35064	0.486486	0.670032	DN
PEX26	Q7Z412	OMIM:614872	Peroxisome biogenesis disorder 7A (zellweger)	AR	0.803556	1.43089	0.550187	0.495762	0.473552	0.381263	0.545988	0.42377	0.335009	LOF
PEX26	Q7Z412	OMIM:614873	Peroxisome biogenesis disorder 7B	AR	0.714478	1.05216	0.628949	0.495762	0.473552	0.381263	0.624984	0.346695	0.266608	LOF
PEX5	P50542	OMIM:202370	Peroxisome biogenesis disorder 2B	AR	0.468175	1.12506	0.452008	0.309224	0.673928	0.615575	0.269667	0.71475	0.660017	GOF
PEX6	Q13608	OMIM:614862	Peroxisome biogenesis disorder 4A (Zellweger)	AR	0.642262	0.914703	0.594786	0.318958	0.555594	0.684624	0.407387	0.459964	0.5966	DN
PEX6	Q13608	OMIM:614863	Peroxisome biogenesis disorder 4B	AD/AR	0.671754	1.0854	0.604059	0.318958	0.555594	0.684624	0.416744	0.450386	0.587271	DN
PEX6	Q13608	OMIM:616617	Heimler syndrome 2	AR	0.721557	1.05356	0.627737	0.318958	0.555594	0.684624	0.441262	0.425747	0.562812	DN
PEX7	O00628	OMIM:215100	Rhizomelic chondrodysplasia punctata, type 1	AR	0.781937	0.970439	0.652709	0.429868	0.509305	0.644942	0.586273	0.355777	0.491479	LOF
PEX7	O00628	OMIM:614879	Peroxisome biogenesis disorder 9B	AR	0.787381	0.859905	0.653288	0.429868	0.509305	0.644942	0.586892	0.355191	0.49084	LOF
PFKM	P08237	OMIM:232800	Glycogen storage disease VII	AR	0.56479	1.11902	0.52892	0.404956	0.461615	0.622349	0.433141	0.432993	0.59477	DN
PFN1	P07737	OMIM:614808	Amyotrophic lateral sclerosis 18	AD	0.778878	1.00343	0.652123	0.589336	0.259223	0.198535	0.72901	0.157308	0.116721	LOF
PGAP2	Q9UHJ9	OMIM:614207	Hyperphosphatasia with mental retardation syndrome 3	AR	0.556981	0.861392	0.519591	0.456235	0.549973	0.55221	0.475743	0.530501	0.532753	DN
PGAP3	Q96FM1	OMIM:615716	Hyperphosphatasia with impaired intellectual development syndrome 4	AR	0.592693	1.2682	0.497688	0.222126	0.709167	0.728107	0.220532	0.711071	0.729934	DN
PGK1	P00558	OMIM:300653	Phosphoglycerate kinase 1 deficiency	Other	0.679881	1.13941	0.597112	0.490385	0.416728	0.572716	0.587825	0.325268	0.474895	LOF
PGM1	P36871	OMIM:614921	Congenital disorder of glycosylation, type It	AR	0.743544	1.16458	0.620407	0.372742	0.437658	0.647091	0.492702	0.322578	0.528719	DN
PGM3	O95394	OMIM:615816	Immunodeficiency 23	AR	0.551701	1.10386	0.507097	0.204969	0.471104	0.792749	0.209634	0.464036	0.788046	DN
PHACTR1	Q9C0D0	OMIM:618298	Developmental and epileptic encephalopathy 70	AD	0.640003	0.953721	0.59258	0.605949	0.546613	0.569464	0.691034	0.453225	0.476273	LOF
PHEX	P78562	OMIM:307800	Hypophosphatemic rickets, X-linked dominant	Other	0.838853	1.21043	0.612801	0.514249	0.528567	0.353657	0.626238	0.414666	0.256908	LOF
PHF6	Q8IWS0	OMIM:301900	Borjeson-Forssman-Lehmann syndrome	Other	0.600264	0.940525	0.572776	0.790552	0.204764	0.170375	0.834994	0.161113	0.132831	LOF
PHGDH	O43175	OMIM:601815	Phosphoglycerate dehydrogenase deficiency	AR	0.642756	0.918901	0.588477	0.357849	0.466909	0.656345	0.443482	0.37984	0.571844	DN
PHIP	Q8WWQ0	OMIM:617991	Developmental delay, intellectual disability, obesity, and dysmorphic features	AD	0.591566	1.19239	0.521681	0.809112	0.312408	0.26132	0.822157	0.294077	0.244919	LOF
PHKA2	P46019	OMIM:306000	Glycogen storage disease, type IXa1	Other	0.751986	1.3163	0.557653	0.488276	0.598569	0.525087	0.546054	0.541868	0.467244	LOF
PHKG2	P15735	OMIM:613027	Glycogen storage disease IXc	AR	0.78126	0.844441	0.652208	0.261866	0.819846	0.707088	0.399504	0.708177	0.562798	GOF
PHYH	O14832	OMIM:266500	Refsum disease	AR	0.689328	1.24939	0.566381	0.385609	0.516483	0.587677	0.450486	0.449882	0.521803	DN
PI4KA	P42356	OMIM:616531	Polymicrogyria, perisylvian, with cerebellar hypoplasia and arthrogryposis	AR	0.680422	1.073	0.608753	0.381183	0.608305	0.6429	0.489387	0.49953	0.536411	DN
PIBF1	Q8WXW3	OMIM:617767	Joubert syndrome 33	AR	0.484933	1.06083	0.453541	0.265292	0.67875	0.791377	0.230584	0.717968	0.820482	DN
PIEZO1	Q92508	OMIM:194380	Dehydrated hereditary stomatocytosis 1 with or without pseudohyperkalemia and/or perinatal edema	AD	0.691969	1.22618	0.577608	0.242942	0.833117	0.733662	0.304988	0.784979	0.668259	GOF
PIEZO1	Q92508	OMIM:616843	Lymphedema, hereditary, III	AR	0.636551	1.26564	0.528188	0.242942	0.833117	0.733662	0.264299	0.816829	0.711034	GOF
PIEZO2	Q9H5I5	OMIM:108145	Arthrogryposis, distal, type 5	AD	0.542681	1.37028	0.419742	0.28635	0.787714	0.724923	0.224957	0.836858	0.784629	GOF
PIGA	P37287	OMIM:300818	Paroxysmal nocturnal hemoglobinuria	Other	0.548437	1.09533	0.505744	0.641722	0.438983	0.447863	0.646987	0.433332	0.442188	LOF
PIGA	P37287	OMIM:300868	Multiple congenital anomalies-hypotonia-seizures syndrome 2	AR	0.619505	1.14945	0.555648	0.641722	0.438983	0.447863	0.691334	0.384898	0.393451	LOF
PIGB	Q92521	OMIM:618580	Epileptic encephalopathy, early infantile, 80	AR	0.761107	0.988082	0.646717	0.31942	0.504866	0.710263	0.462123	0.357743	0.572491	DN
PIGC	Q92535	OMIM:617816	Glycosylphosphatidylinositol biosynthesis defect 16	AR	0.828038	1.03793	0.655681	0.287716	0.576673	0.682117	0.434775	0.41703	0.529817	DN
PIGK	Q92643	OMIM:618879	Neurodevelopmental disorder with hypotonia and cerebellar atrophy, with or without seizures	AR	0.94189	1.29843	0.5908	0.268811	0.603279	0.686193	0.346743	0.512965	0.602312	DN
PIGN	O95427	OMIM:614080	Multiple congenital anomalies-hypotonia-seizures syndrome 1	AR	0.612155	0.961732	0.567421	0.385644	0.531942	0.64831	0.451572	0.464213	0.584259	DN
PIGO	Q8TEQ8	OMIM:614749	Hyperphosphatasia with mental retardation syndrome 2	AR	0.586223	0.844594	0.544513	0.290663	0.565455	0.706542	0.328795	0.521189	0.668215	DN
PIGS	Q96S52	OMIM:618143	Glycosylphosphatidylinositol biosynthesis defect 18	AR	0.780959	0.934259	0.652208	0.361436	0.354457	0.571983	0.514901	0.226486	0.416098	LOF
PIGT	Q969N2	OMIM:615398	Multiple congenital anomalies-hypotonia-seizures syndrome 3	AR	0.420257	1.27691	0.345837	0.389945	0.415369	0.541401	0.252573	0.573361	0.690696	DN
PIGV	Q9NUD9	OMIM:239300	Hyperphosphatasia with mental retardation	AR	0.738063	1.10006	0.629697	0.29173	0.510332	0.672484	0.411909	0.379991	0.546992	DN
PIGW	Q7Z7B1	OMIM:616025	Glycosylphosphatidylinositol biosynthesis defect 11	AR	0.816752	1.13074	0.636935	0.246495	0.618256	0.680663	0.364634	0.480027	0.54853	DN
PIK3CA	P42336	OMIM:114480	Breast cancer	AD	0.299619	1.35911	0.33572	0.689374	0.474265	0.305026	0.528661	0.640928	0.464796	GOF
PIK3CA	P42336	OMIM:114500	Colorectal cancer	AD	0.450916	1.31772	0.352515	0.689374	0.474265	0.305026	0.547158	0.623627	0.446338	GOF
PIK3CA	P42336	OMIM:114550	Hepatocellular carcinoma	Other	0.315573	1.1843	0.434127	0.689374	0.474265	0.305026	0.629987	0.540412	0.363907	LOF
PIK3CA	P42336	OMIM:155500	Macrodactyly, somatic	Other	0.441194	0.855056	0.44014	0.689374	0.474265	0.305026	0.635666	0.534337	0.358269	LOF
PIK3CA	P42336	OMIM:182000	Keratosis, seborrheic, somatic	Other	0.406303	1.12871	0.405348	0.689374	0.474265	0.305026	0.602038	0.569595	0.391682	LOF
PIK3CA	P42336	OMIM:275355	Squamous cell carcinoma, head and neck	-	0.375243	1.3751	0.349374	0.689374	0.474265	0.305026	0.543738	0.626858	0.449749	GOF
PIK3CA	P42336	OMIM:602501	Megalencephaly-capillary malformation-polymicrogyria syndrome, somatic	Other	0.469917	1.40234	0.340771	0.689374	0.474265	0.305026	0.534279	0.635719	0.459187	GOF
PIK3CA	P42336	OMIM:606773	Hemifacial myohyperplasia, somatic	-	0.454513	1.28801	0.367827	0.689374	0.474265	0.305026	0.563566	0.607906	0.429981	GOF
PIK3CA	P42336	OMIM:612918	Congenital lipomatous overgrowth, vascular malformations, and epidermal nevi	Other	0.310144	1.36641	0.30134	0.689374	0.474265	0.305026	0.489069	0.676535	0.504361	GOF
PIK3CA	P42336	OMIM:613089	Capillary malformation of the lower lip, lymphatic malformation of face and neck, asymmetry of face and limbs, and partial/generalized overgrowth	Other	0.368415	1.10012	0.38743	0.689374	0.474265	0.305026	0.583964	0.587853	0.409665	GOF
PIK3CA	P42336	OMIM:615108	Cowden syndrome 5	AD	0.331445	1.17313	0.371583	0.689374	0.474265	0.305026	0.567526	0.604057	0.426035	GOF
PIK3CD	O00329	OMIM:615513	Immunodeficiency 14	AD	0.283982	1.58354	0.250576	0.620163	0.457626	0.3645	0.353131	0.71619	0.631733	GOF
PIK3R1	P27986	OMIM:269880	Short syndrome	AD	0.45318	1.02737	0.444298	0.591204	0.530235	0.452503	0.536239	0.585362	0.508292	GOF
PIK3R2	O00459	OMIM:603387	Megalencephaly-Polymicrogyria-Polydactyly-Hydrocephalus syndrome	AD	0.673371	1.49268	0.465922	0.308441	0.720953	0.644367	0.280105	0.747575	0.675001	GOF
PINK1	Q9BXM7	OMIM:605909	Parkinson disease 6, autosomal recessive early-onset	AR	0.87637	1.07068	0.652684	0.479792	0.578095	0.548137	0.634132	0.421675	0.392286	LOF
PITX2	Q99697	OMIM:137600	Iridogoniodysgenesis, type 2	AD	0.752203	1.09383	0.632128	0.809088	0.263399	0.596071	0.879261	0.172255	0.462015	LOF
PITX2	Q99697	OMIM:180500	Axenfeld-Rieger syndrome, type 1	AD	0.798666	1.26295	0.583925	0.809088	0.263399	0.596071	0.856067	0.203059	0.51255	LOF
PKD1	P98161	OMIM:173900	Polycystic kidneys	AD	0.799258	1.08764	0.625074	0.593636	0.600948	0.41216	0.708923	0.474591	0.296049	LOF
PKD2	Q13563	OMIM:613095	Polycystic kidney disease 2	AD	0.723738	1.08863	0.62601	0.252225	0.84501	0.763173	0.360858	0.765101	0.65814	GOF
PKHD1	P08F94	OMIM:263200	Polycystic kidney disease 4 with or without polycystic liver disease	AR	0.761001	1.09747	0.621639	0.366004	0.514882	0.666312	0.486781	0.392464	0.548606	DN
PKHD1L1	Q86WI1	OMIM:620794	Deafness, autosomal recessive 124	-	0.81879	0.782309	0.650235	0.478347	0.34055	0.540458	0.630278	0.217394	0.387487	LOF
PKLR	P30613	OMIM:266200	Pyruvate kinase deficiency of red cells	AR	0.671044	1.06825	0.604938	0.246518	0.658193	0.786219	0.333769	0.557043	0.706034	DN
PKP2	Q99959	OMIM:609040	Arrhythmogenic right ventricular dysplasia, familial, 9	AD	0.871354	1.21983	0.612939	0.538036	0.566633	0.622382	0.648425	0.452257	0.509995	LOF
PLA2G4A	P47712	OMIM:618372	Gastrointestinal ulceration, recurrent, with dysfunctional platelets	AR	0.607807	0.832533	0.5627	0.275633	0.64778	0.556791	0.328693	0.588355	0.494006	GOF
PLA2G6	O60733	OMIM:256600	Neurodegeneration with brain iron accumulation 2A	AR	0.638681	1.20642	0.552772	0.274066	0.673902	0.664547	0.318166	0.625746	0.615797	GOF
PLA2G6	O60733	OMIM:610217	Neurodegeneration with brain iron accumulation 2B	AR	0.603264	1.05842	0.557952	0.274066	0.673902	0.664547	0.322734	0.62082	0.610822	GOF
PLA2G6	O60733	OMIM:612953	Parkinson disease 14, autosomal recessive	AR	0.436191	1.10533	0.405736	0.274066	0.673902	0.664547	0.204938	0.751664	0.743691	GOF
PLAA	Q9Y263	OMIM:617527	Neurodevelopmental disorder with progressive microcephaly, spasticity, and brain anomalies	AR	0.832812	1.07441	0.652048	0.442781	0.365654	0.576167	0.598248	0.23524	0.420434	LOF
PLCB4	Q15147	OMIM:614669	Auriculocondylar syndrome 2	AD/AR	0.597919	1.71423	0.386018	0.342044	0.60001	0.615787	0.246331	0.70466	0.718247	DN
PLCE1	Q9P212	OMIM:610725	Nephrotic syndrome, type 3	AR	0.700621	1.14881	0.605745	0.434026	0.589756	0.619899	0.540913	0.48338	0.51491	LOF
PLCG2	P16885	OMIM:614468	Familial cold autoinflammatory syndrome 3	AD	0.723503	1.38103	0.534622	0.558395	0.52286	0.391203	0.592271	0.488201	0.35871	LOF
PLCZ1	Q86YW0	OMIM:617214	Spermatogenic failure 17	AR	0.753314	0.906158	0.644756	0.25976	0.697664	0.698566	0.389087	0.559746	0.560801	DN
PLD1	Q13393	OMIM:212093	Cardiac valvular defect, developmental	AR	0.928835	1.01266	0.655681	0.300826	0.704036	0.675653	0.450349	0.555393	0.522424	GOF
PLG	P00747	OMIM:217090	Plasminogen deficiency, type I	AR	0.63831	0.852268	0.590104	0.255649	0.601364	0.613697	0.330857	0.511687	0.524601	DN
PLOD1	Q02809	OMIM:225400	Ehlers-Danlos syndrome, kyphoscoliotic type, 1	AR	0.679694	1.02465	0.611815	0.275142	0.591072	0.612441	0.374317	0.478376	0.500659	DN
PLP1	P60201	OMIM:312080	Pelizaeus-Merzbacher disease	Other	0.681206	1.03556	0.613047	0.626139	0.593623	0.447829	0.726279	0.479717	0.33859	LOF
PLP1	P60201	OMIM:312920	Spastic paraplegia 2, X-linked	Other	0.731825	1.25013	0.580031	0.626139	0.593623	0.447829	0.698168	0.514012	0.36997	LOF
PLPBP	O94903	OMIM:617290	Epilepsy, early-onset, vitamin b6-dependent	AR	0.814424	0.815509	0.655681	0.333474	0.440538	0.629588	0.487901	0.292539	0.471616	LOF
PLS1	Q14651	OMIM:618787	Deafness, autosomal dominant 76	AD	0.810635	1.31048	0.585256	0.252517	0.756013	0.554502	0.322819	0.687091	0.468664	GOF
PLS3	P13797	OMIM:306950	Hernia, anterior diaphragmatic	Other	0.645307	0.993149	0.59008	0.54301	0.673982	0.278867	0.631059	0.589513	0.211754	LOF
PLXNA1	Q9UIW2	OMIM:619955	Dworschak-Punetha neurodevelopmental syndrome	AR	0.595269	0.929397	0.552452	0.596718	0.562454	0.398762	0.646203	0.510135	0.349507	LOF
PMM2	O15305	OMIM:212065	Congenital disorder of glycosylation, type Ia	AR	0.62047	0.9982	0.584458	0.29908	0.525598	0.660256	0.375058	0.440626	0.580136	DN
PMP2	P02689	OMIM:618279	Charcot-Marie-Tooth disease, demyelinating, type 1G	AD	0.829714	1.4486	0.51065	0.267748	0.564037	0.815898	0.276183	0.553533	0.809412	DN
PMP22	Q01453	OMIM:118220	Charcot-Marie-Tooth disease, demyelinating, type 1A	AD	0.695915	0.963325	0.620242	0.477139	0.685631	0.407182	0.598463	0.5718	0.296045	LOF
PMP22	Q01453	OMIM:118300	Charcot-Marie-Tooth disease and deafness	AD	0.820348	0.871603	0.655681	0.477139	0.685631	0.407182	0.634739	0.533864	0.265079	LOF
PMP22	Q01453	OMIM:145900	Hypertrophic neuropathy of dejerine-sottas	AD/AR	0.929022	1.38662	0.525485	0.477139	0.685631	0.407182	0.50263	0.663235	0.382806	GOF
PMPCA	Q10713	OMIM:213200	Spinocerebellar ataxia, autosomal recessive 2	AR	0.49445	0.924457	0.480089	0.391915	0.521444	0.624096	0.373096	0.541285	0.642598	DN
PMPCB	O75439	OMIM:617954	Multiple mitochondrial dysfunctions syndrome 6	AR	0.71567	1.29395	0.555466	0.328541	0.532617	0.731271	0.37942	0.476984	0.685313	DN
PMS2	P54278	OMIM:614337	Colorectal cancer, hereditary nonpolyposis, type 4	AD	0.703124	1.30651	0.551822	0.471414	0.349146	0.67394	0.523375	0.303469	0.626685	DN
PMS2	P54278	OMIM:619101	Mismatch repair cancer syndrome 4	AR	0.603629	1.13878	0.544546	0.471414	0.349146	0.67394	0.516042	0.309715	0.633532	DN
PNKP	Q96T60	OMIM:613402	Microcephaly, seizures, and developmental delay	AR	0.512226	1.22002	0.44109	0.333764	0.463704	0.603463	0.283341	0.522809	0.658508	DN
PNKP	Q96T60	OMIM:616267	Ataxia-oculomotor apraxia 4	AR	0.714768	1.04654	0.629188	0.333764	0.463704	0.603463	0.45947	0.337563	0.472822	DN
PNLDC1	Q8NA58	OMIM:619528	Spermatogenic failure 57	AR	0.798998	1.22113	0.618544	0.302337	0.378195	0.579667	0.412699	0.272775	0.459597	DN
PNP	P00491	OMIM:613179	Immunodeficiency due to purine nucleoside phosphorylase deficiency	AR	0.562749	0.959606	0.524265	0.277524	0.539156	0.760442	0.297414	0.514948	0.742302	DN
PNPLA1	Q8N8W4	OMIM:615024	Ichthyosis, congenital, autosomal recessive 10	AR	0.880564	1.12904	0.637796	0.281494	0.746214	0.710249	0.408239	0.625441	0.58195	GOF
PNPLA2	Q96AD5	OMIM:610717	Neutral lipid storage disease with myopathy	AR	0.847612	0.939368	0.655681	0.309333	0.809345	0.653082	0.460301	0.690328	0.497127	GOF
PNPLA6	Q8IY17	OMIM:215470	Boucher-Neuhauser syndrome	AR	0.599665	1.0421	0.563617	0.331847	0.752474	0.700453	0.390791	0.701824	0.644191	GOF
PNPLA6	Q8IY17	OMIM:275400	Oliver-Mcfarlane syndrome	AR	0.634776	1.16266	0.562506	0.331847	0.752474	0.700453	0.389716	0.702768	0.645226	GOF
PNPLA6	Q8IY17	OMIM:612020	Spastic paraplegia 39, autosomal recessive	AR	0.512466	1.1341	0.483726	0.331847	0.752474	0.700453	0.31757	0.764403	0.713936	GOF
PNPO	Q9NVS9	OMIM:610090	Pyridoxamine 5-prime-phosphate oxidase deficiency	AR	0.625218	0.919575	0.587136	0.405555	0.428935	0.501822	0.492442	0.345623	0.414632	LOF
PNPT1	Q8TCS8	OMIM:614932	Combined oxidative phosphorylation deficiency 13	AR	0.560142	1.03108	0.525337	0.415237	0.534824	0.606826	0.440059	0.509521	0.582381	DN
PNPT1	Q8TCS8	OMIM:614934	Deafness, autosomal recessive 70	AR	0.574975	0.881372	0.535486	0.415237	0.534824	0.606826	0.450123	0.499335	0.572439	DN
POC1A	Q8NBT0	OMIM:614813	Short stature, onychodysplasia, facial dysmorphism, and hypotrichosis	AR	0.707217	0.982892	0.626111	0.356219	0.631507	0.768946	0.480948	0.50578	0.665255	DN
POGLUT1	Q8NBL1	OMIM:617232	Muscular dystrophy, limb-girdle, autosomal recessive 21	AR	0.585409	0.937968	0.544513	0.271625	0.515549	0.682874	0.308345	0.470955	0.643018	DN
POGZ	Q7Z3K3	OMIM:616364	White-Sutton syndrome	AD	0.765897	1.18581	0.616101	0.837405	0.180728	0.16864	0.892071	0.120845	0.112213	LOF
POLD1	P28340	OMIM:612591	Colorectal cancer, susceptibility to, 10	AD	0.553403	1.49725	0.372108	0.340386	0.445831	0.593881	0.234197	0.575825	0.711611	DN
POLG	P54098	OMIM:157640	Progressive external ophthalmoplegia with mitochondrial DNA deletions, autosomal dominant 1	AD	0.475541	1.09087	0.446373	0.322932	0.458359	0.533044	0.277747	0.512094	0.586061	DN
POLG	P54098	OMIM:203700	Mitochondrial DNA depletion syndrome 4A (Alpers type)	AR	0.650165	1.14848	0.577358	0.322932	0.458359	0.533044	0.39451	0.382515	0.455228	DN
POLG	P54098	OMIM:258450	Progressive external ophthalmoplegia with mitochondrial DNA deletions,autosomal recessive	AR	0.567381	1.13606	0.5179	0.322932	0.458359	0.533044	0.338788	0.440636	0.51518	DN
POLG	P54098	OMIM:603041	Mitochondrial DNA depletion syndrome 1 (MNGIE type)	AR	0.738542	1.03455	0.639558	0.322932	0.458359	0.533044	0.458375	0.322918	0.391485	LOF
POLG	P54098	OMIM:607459	Sensory ataxic neuropathy, dysarthria, and ophthalmoparesis	AR	0.601362	1.171	0.536932	0.322932	0.458359	0.533044	0.3561	0.421908	0.496093	DN
POLG	P54098	OMIM:613662	Mitochondrial DNA depletion syndrome 4B (mngie type)	AR	0.746751	1.01409	0.642126	0.322932	0.458359	0.533044	0.461147	0.320482	0.388829	LOF
POLGARF	A0A3B3IS91	OMIM:203700	Mitochondrial DNA depletion syndrome 4A (Alpers type)	-	0.570747	1.27417	0.489852	0.45237	0.689868	0.369056	0.442334	0.698486	0.378558	GOF
POLR1C	O15160	OMIM:248390	Treacher Collins syndrome 3	AR	0.574815	0.855884	0.542947	0.414314	0.39162	0.508476	0.456622	0.351439	0.465479	DN
POLR1C	O15160	OMIM:616494	Leukodystrophy, hypomyelinating, 11	AR	0.496927	1.08818	0.463395	0.414314	0.39162	0.508476	0.379225	0.427067	0.545025	DN
POLR1D	P0DPB6	OMIM:613717	Treacher collins syndrome 2	AD/AR	0.560796	1.43227	0.401874	0.384168	0.404575	0.597859	0.295347	0.502806	0.688735	DN
POLR3A	O14802	OMIM:607694	Leukodystrophy, hypomyelinating, 7, with or without oligodontia and/orhypogonadotropic hypogonadism	AR	0.601333	1.20668	0.526031	0.354836	0.475356	0.683818	0.379039	0.449454	0.660866	DN
POLR3B	Q9NW08	OMIM:614381	Leukodystrophy, hypomyelinating, 8, with or without oligodontia and/or hypogonadotropic hypogonadism	AR	0.676948	1.07156	0.607238	0.416023	0.490597	0.695697	0.52413	0.383828	0.596565	DN
POLR3B	Q9NW08	OMIM:619742	Charcot-Marie-Tooth disease, demyelinating, type 1I	AD	0.368457	1.11548	0.384656	0.416023	0.490597	0.695697	0.308114	0.606402	0.785282	DN
POLRMT	O00411	OMIM:619743	Combined oxidative phosphorylation deficiency 55	AD/AR	0.503221	0.978204	0.470435	0.402753	0.423712	0.491297	0.37463	0.452852	0.520883	DN
POMGNT1	Q8WZA1	OMIM:253280	Muscular dystrophy-dystroglycanopathy (congenital with brain and eye anomalies), type A, 3	AR	0.772221	1.01906	0.64919	0.408735	0.437162	0.495609	0.561261	0.295636	0.346821	LOF
POMGNT1	Q8WZA1	OMIM:613151	Muscular dystrophy-dystroglycanopathy (congenital with mental retardation), type B, 3	AR	0.675572	1.1819	0.579329	0.408735	0.437162	0.495609	0.487708	0.360612	0.416396	LOF
POMGNT1	Q8WZA1	OMIM:613157	Muscular dystrophy-dystroglycanopathy (limb-girdle), type C, 3	AR	0.66453	1.1819	0.575015	0.408735	0.437162	0.495609	0.483292	0.364698	0.420699	LOF
POMGNT1	Q8WZA1	OMIM:617123	Retinitis pigmentosa 76	AR	0.650955	0.991155	0.594212	0.408735	0.437162	0.495609	0.503052	0.346583	0.40156	LOF
POMGNT2	Q8NAT1	OMIM:614830	Muscular dystrophy-dystroglycanopathy (congenital with brain and eye anomalies), type A, 8	AR	0.777656	1.61326	0.499553	0.31151	0.564663	0.58097	0.311127	0.565102	0.581405	DN
POMGNT2	Q8NAT1	OMIM:618135	Muscular dystrophy-dystroglycanopathy (limb-girdle), type C, 8	AR	0.626439	1.28391	0.516798	0.31151	0.564663	0.58097	0.326106	0.548074	0.564523	DN
POMT1	Q9Y6A1	OMIM:236670	Muscular dystrophy-dystroglycanopathy (congenital with brain and eye anomalies), type A, 1	AR	0.880841	1.07345	0.64719	0.381026	0.46013	0.63085	0.530341	0.31723	0.482296	LOF
POMT1	Q9Y6A1	OMIM:609308	Muscular dystrophy-dystroglycanopathy (limb-girdle), type C, 1	AR	0.825898	1.136	0.635088	0.381026	0.46013	0.63085	0.517221	0.328732	0.49544	LOF
POMT1	Q9Y6A1	OMIM:613155	Muscular dystrophy-dystroglycanopathy (congenital with impaired intellectual development), type B, 1	AR	0.86894	1.15743	0.629578	0.381026	0.46013	0.63085	0.511301	0.333982	0.501364	LOF
POMT2	Q9UKY4	OMIM:613150	Muscular dystrophy-dystroglycanopathy (congenital with brain and eye anomalies), type A, 2	AR	0.727426	1.03013	0.635053	0.329371	0.545185	0.664872	0.460812	0.407884	0.532735	DN
POMT2	Q9UKY4	OMIM:613156	Muscular dystrophy-dystroglycanopathy (congenital with impaired intellectual development), type B, 2	AR	0.708414	0.935	0.626774	0.329371	0.545185	0.664872	0.451992	0.416497	0.541573	DN
POMT2	Q9UKY4	OMIM:613158	Muscular dystrophy-dystroglycanopathy (limb-girdle), type C, 2	AR	0.654535	0.906052	0.596222	0.329371	0.545185	0.664872	0.420363	0.44806	0.573301	DN
POP1	Q99575	OMIM:617396	Anauxetic dysplasia 2	AR	0.789157	1.21943	0.618153	0.507034	0.254076	0.540102	0.624773	0.173832	0.420441	LOF
POPDC3	Q9HBV1	OMIM:618848	Muscular dystrophy, limb-girdle, autosomal recessive 26	AR	0.664368	1.45374	0.473398	0.284608	0.719912	0.728297	0.263428	0.740877	0.748854	DN
POR	P16435	OMIM:201750	Antley-Bixler syndrome with genital anomalies and disordered steroidogenesis	AR	0.714018	1.2512	0.582171	0.286727	0.696033	0.556729	0.359015	0.621703	0.474074	GOF
POR	P16435	OMIM:613571	Disordered steroidogenesis due to cytochrome P450 oxidoreductase	AR	0.740365	1.22928	0.600336	0.286727	0.696033	0.556729	0.376491	0.603869	0.455377	GOF
PORCN	Q9H237	OMIM:305600	Focal dermal hypoplasia	Other	0.827121	0.980844	0.65314	0.59053	0.602284	0.418862	0.730867	0.445745	0.276815	LOF
POT1	Q9NUX5	OMIM:615848	Melanoma, cutaneous malignant, susceptibility to, 10	AD	0.541478	1.25925	0.458235	0.558225	0.380676	0.407778	0.516622	0.420864	0.448754	LOF
POU1F1	P28069	OMIM:613038	Pituitary hormone deficiency, combined, 1	AD/AR	0.607696	0.791907	0.567271	0.477332	0.501181	0.728903	0.544877	0.433889	0.672241	DN
POU3F3	P20264	OMIM:618604	Snijders Blok-Fisher syndrome	AD	0.524372	0.995577	0.518259	0.898696	0.306046	0.324977	0.905157	0.290751	0.309157	LOF
POU4F3	Q15319	OMIM:602459	Deafness, autosomal dominant 15	AD	0.799669	0.967012	0.655681	0.787361	0.319471	0.54466	0.875795	0.197767	0.385803	LOF
PPA2	Q9H2U2	OMIM:617222	Sudden cardiac failure, infantile	AR	0.696099	1.1958	0.591191	0.461181	0.380583	0.505485	0.553124	0.298183	0.414122	LOF
PPA2	Q9H2U2	OMIM:617223	Sudden cardiac failure, alcohol-induced	AR	0.671456	1.01052	0.606842	0.461181	0.380583	0.505485	0.569171	0.284727	0.398405	LOF
PPARG	P37231	OMIM:604367	Lipodystrophy, familial partial, type 3	AD	0.664062	0.986447	0.603296	0.405416	0.599732	0.717774	0.509067	0.496283	0.625797	DN
PPIL1	Q9Y3C6	OMIM:619301	Pontocerebellar hypoplasia, type 14	AR	0.583203	1.22138	0.505593	0.274326	0.693576	0.768118	0.278802	0.688801	0.764109	DN
PPOX	P50336	OMIM:176200	Porphyria variegata	AD	0.664723	1.00045	0.603847	0.278013	0.608122	0.675373	0.36986	0.504476	0.577146	DN
PPOX	P50336	OMIM:620483	Variegate porphyria, childhood-onset	AR	0.590049	1.16909	0.525966	0.278013	0.608122	0.675373	0.299353	0.583089	0.652179	DN
PPP1CB	P62140	OMIM:617506	Noonan syndrome-like disorder with loose anagen hair 2	AD	0.35836	1.0381	0.411916	0.745394	0.360443	0.368485	0.672198	0.445866	0.454459	LOF
PPP2CA	P67775	OMIM:618354	Neurodevelopmental disorder and language delay with or without structural brain abnormalities	AD	0.402423	1.29726	0.336602	0.673972	0.428867	0.45103	0.511931	0.596763	0.618211	DN
PPP2R1A	P30153	OMIM:616362	Mental retardation, autosomal dominant 36	AD	0.48372	1.28488	0.408005	0.586596	0.541039	0.543827	0.494423	0.631055	0.633666	DN
[truncated: 838 more rows]
