# Supplementary material for: Prevalence of loss-of-function, gain-of-function and dominant-negative mechanisms across genetic disease phenotypes
Source: Nat Commun. 2025 Sep 25;16:8392. doi: 10.1038/s41467-025-63234-3 (PMC12462468; doi:10.1038/s41467-025-63234-3)
Supplement: Supplementary file 6 — Source Data [file 41467_2025_63234_MOESM6_ESM.xlsx]

## Sheet: Fig1b
model	name	threshold	sensitivity	specificity	type
DN vs LOF	mLOF	0.344319	1	0	All genes
DN vs LOF	mLOF	0.345319	0.995575	0.0139535	All genes
DN vs LOF	mLOF	0.346319	0.995575	0.0139535	All genes
DN vs LOF	mLOF	0.347319	0.995575	0.027907	All genes
DN vs LOF	mLOF	0.348319	0.995575	0.027907	All genes
DN vs LOF	mLOF	0.349319	0.995575	0.0325581	All genes
DN vs LOF	mLOF	0.350319	0.995575	0.0418605	All genes
DN vs LOF	mLOF	0.351319	0.995575	0.0418605	All genes
DN vs LOF	mLOF	0.352319	0.995575	0.0465116	All genes
DN vs LOF	mLOF	0.353319	0.995575	0.055814	All genes
DN vs LOF	mLOF	0.354319	0.995575	0.055814	All genes
DN vs LOF	mLOF	0.355319	0.995575	0.055814	All genes
DN vs LOF	mLOF	0.356319	0.995575	0.055814	All genes
DN vs LOF	mLOF	0.357319	0.995575	0.0651163	All genes
DN vs LOF	mLOF	0.358319	0.995575	0.0651163	All genes
DN vs LOF	mLOF	0.359319	0.986726	0.0697674	All genes
DN vs LOF	mLOF	0.360319	0.986726	0.0744186	All genes
DN vs LOF	mLOF	0.361319	0.982301	0.0790698	All genes
DN vs LOF	mLOF	0.362319	0.982301	0.0790698	All genes
DN vs LOF	mLOF	0.363319	0.982301	0.0837209	All genes
DN vs LOF	mLOF	0.364319	0.982301	0.0930233	All genes
DN vs LOF	mLOF	0.365319	0.982301	0.0976744	All genes
DN vs LOF	mLOF	0.366319	0.977876	0.0976744	All genes
DN vs LOF	mLOF	0.367319	0.977876	0.102326	All genes
DN vs LOF	mLOF	0.368319	0.977876	0.111628	All genes
DN vs LOF	mLOF	0.369319	0.973451	0.111628	All genes
DN vs LOF	mLOF	0.370319	0.973451	0.116279	All genes
DN vs LOF	mLOF	0.371319	0.973451	0.125581	All genes
DN vs LOF	mLOF	0.372319	0.964602	0.130233	All genes
DN vs LOF	mLOF	0.373319	0.960177	0.144186	All genes
DN vs LOF	mLOF	0.374319	0.960177	0.148837	All genes
DN vs LOF	mLOF	0.375319	0.960177	0.153488	All genes
DN vs LOF	mLOF	0.376319	0.955752	0.15814	All genes
DN vs LOF	mLOF	0.377319	0.946903	0.15814	All genes
DN vs LOF	mLOF	0.378319	0.942478	0.162791	All genes
DN vs LOF	mLOF	0.379319	0.938053	0.167442	All genes
DN vs LOF	mLOF	0.380319	0.933628	0.172093	All genes
DN vs LOF	mLOF	0.381319	0.933628	0.176744	All genes
DN vs LOF	mLOF	0.382319	0.929204	0.181395	All genes
DN vs LOF	mLOF	0.383319	0.929204	0.181395	All genes
DN vs LOF	mLOF	0.384319	0.929204	0.2	All genes
DN vs LOF	mLOF	0.385319	0.929204	0.204651	All genes
DN vs LOF	mLOF	0.386319	0.920354	0.209302	All genes
DN vs LOF	mLOF	0.387319	0.915929	0.209302	All genes
DN vs LOF	mLOF	0.388319	0.911504	0.213953	All genes
DN vs LOF	mLOF	0.389319	0.90708	0.218605	All genes
DN vs LOF	mLOF	0.390319	0.902655	0.218605	All genes
DN vs LOF	mLOF	0.391319	0.89823	0.218605	All genes
DN vs LOF	mLOF	0.392319	0.893805	0.232558	All genes
DN vs LOF	mLOF	0.393319	0.884956	0.232558	All genes
DN vs LOF	mLOF	0.394319	0.880531	0.232558	All genes
DN vs LOF	mLOF	0.395319	0.880531	0.237209	All genes
DN vs LOF	mLOF	0.396319	0.880531	0.24186	All genes
DN vs LOF	mLOF	0.397319	0.880531	0.251163	All genes
DN vs LOF	mLOF	0.398319	0.876106	0.255814	All genes
DN vs LOF	mLOF	0.399319	0.871681	0.255814	All genes
DN vs LOF	mLOF	0.400319	0.871681	0.260465	All genes
DN vs LOF	mLOF	0.401319	0.862832	0.265116	All genes
DN vs LOF	mLOF	0.402319	0.858407	0.265116	All genes
DN vs LOF	mLOF	0.403319	0.849558	0.269767	All genes
DN vs LOF	mLOF	0.404319	0.836283	0.274419	All genes
DN vs LOF	mLOF	0.405319	0.831858	0.27907	All genes
DN vs LOF	mLOF	0.406319	0.823009	0.288372	All genes
DN vs LOF	mLOF	0.407319	0.814159	0.293023	All genes
DN vs LOF	mLOF	0.408319	0.809735	0.293023	All genes
DN vs LOF	mLOF	0.409319	0.809735	0.293023	All genes
DN vs LOF	mLOF	0.410319	0.800885	0.293023	All genes
DN vs LOF	mLOF	0.411319	0.79646	0.302326	All genes
DN vs LOF	mLOF	0.412319	0.787611	0.306977	All genes
DN vs LOF	mLOF	0.413319	0.787611	0.316279	All genes
DN vs LOF	mLOF	0.414319	0.787611	0.32093	All genes
DN vs LOF	mLOF	0.415319	0.783186	0.325581	All genes
DN vs LOF	mLOF	0.416319	0.774336	0.325581	All genes
DN vs LOF	mLOF	0.417319	0.774336	0.325581	All genes
DN vs LOF	mLOF	0.418319	0.769912	0.334884	All genes
DN vs LOF	mLOF	0.419319	0.765487	0.339535	All genes
DN vs LOF	mLOF	0.420319	0.765487	0.348837	All genes
DN vs LOF	mLOF	0.421319	0.765487	0.35814	All genes
DN vs LOF	mLOF	0.422319	0.765487	0.362791	All genes
DN vs LOF	mLOF	0.423319	0.761062	0.367442	All genes
DN vs LOF	mLOF	0.424319	0.752212	0.376744	All genes
DN vs LOF	mLOF	0.425319	0.752212	0.386047	All genes
DN vs LOF	mLOF	0.426319	0.743363	0.386047	All genes
DN vs LOF	mLOF	0.427319	0.738938	0.390698	All genes
DN vs LOF	mLOF	0.428319	0.738938	0.395349	All genes
DN vs LOF	mLOF	0.429319	0.734513	0.418605	All genes
DN vs LOF	mLOF	0.430319	0.734513	0.423256	All genes
DN vs LOF	mLOF	0.431319	0.730088	0.432558	All genes
DN vs LOF	mLOF	0.432319	0.716814	0.455814	All genes
DN vs LOF	mLOF	0.433319	0.716814	0.465116	All genes
DN vs LOF	mLOF	0.434319	0.712389	0.469767	All genes
DN vs LOF	mLOF	0.435319	0.707965	0.474419	All genes
DN vs LOF	mLOF	0.436319	0.699115	0.474419	All genes
DN vs LOF	mLOF	0.437319	0.699115	0.488372	All genes
DN vs LOF	mLOF	0.438319	0.699115	0.497674	All genes
DN vs LOF	mLOF	0.439319	0.690265	0.516279	All genes
DN vs LOF	mLOF	0.440319	0.685841	0.516279	All genes
DN vs LOF	mLOF	0.441319	0.685841	0.516279	All genes
DN vs LOF	mLOF	0.442319	0.676991	0.525581	All genes
DN vs LOF	mLOF	0.443319	0.672566	0.530233	All genes
DN vs LOF	mLOF	0.444319	0.672566	0.539535	All genes
DN vs LOF	mLOF	0.445319	0.672566	0.544186	All genes
DN vs LOF	mLOF	0.446319	0.668142	0.548837	All genes
DN vs LOF	mLOF	0.447319	0.659292	0.548837	All genes
DN vs LOF	mLOF	0.448319	0.654867	0.548837	All genes
DN vs LOF	mLOF	0.449319	0.654867	0.548837	All genes
DN vs LOF	mLOF	0.450319	0.650442	0.548837	All genes
DN vs LOF	mLOF	0.451319	0.650442	0.548837	All genes
DN vs LOF	mLOF	0.452319	0.641593	0.548837	All genes
DN vs LOF	mLOF	0.453319	0.637168	0.553488	All genes
DN vs LOF	mLOF	0.454319	0.637168	0.55814	All genes
DN vs LOF	mLOF	0.455319	0.632743	0.55814	All genes
DN vs LOF	mLOF	0.456319	0.632743	0.562791	All genes
DN vs LOF	mLOF	0.457319	0.632743	0.562791	All genes
DN vs LOF	mLOF	0.458319	0.632743	0.576744	All genes
DN vs LOF	mLOF	0.459319	0.632743	0.576744	All genes
DN vs LOF	mLOF	0.460319	0.632743	0.576744	All genes
DN vs LOF	mLOF	0.461319	0.632743	0.576744	All genes
DN vs LOF	mLOF	0.462319	0.632743	0.586047	All genes
DN vs LOF	mLOF	0.463319	0.632743	0.586047	All genes
DN vs LOF	mLOF	0.464319	0.628319	0.586047	All genes
DN vs LOF	mLOF	0.465319	0.623894	0.586047	All genes
DN vs LOF	mLOF	0.466319	0.619469	0.586047	All genes
DN vs LOF	mLOF	0.467319	0.619469	0.586047	All genes
DN vs LOF	mLOF	0.468319	0.619469	0.590698	All genes
DN vs LOF	mLOF	0.469319	0.610619	0.6	All genes
DN vs LOF	mLOF	0.470319	0.606195	0.609302	All genes
DN vs LOF	mLOF	0.471319	0.606195	0.609302	All genes
DN vs LOF	mLOF	0.472319	0.606195	0.609302	All genes
DN vs LOF	mLOF	0.473319	0.60177	0.613953	All genes
DN vs LOF	mLOF	0.474319	0.597345	0.613953	All genes
DN vs LOF	mLOF	0.475319	0.597345	0.613953	All genes
DN vs LOF	mLOF	0.476319	0.584071	0.613953	All genes
DN vs LOF	mLOF	0.477319	0.584071	0.618605	All genes
DN vs LOF	mLOF	0.478319	0.584071	0.618605	All genes
DN vs LOF	mLOF	0.479319	0.579646	0.623256	All genes
DN vs LOF	mLOF	0.480319	0.579646	0.623256	All genes
DN vs LOF	mLOF	0.481319	0.579646	0.623256	All genes
DN vs LOF	mLOF	0.482319	0.579646	0.627907	All genes
DN vs LOF	mLOF	0.483319	0.579646	0.632558	All genes
DN vs LOF	mLOF	0.484319	0.570796	0.637209	All genes
DN vs LOF	mLOF	0.485319	0.570796	0.64186	All genes
DN vs LOF	mLOF	0.486319	0.570796	0.64186	All genes
DN vs LOF	mLOF	0.487319	0.566372	0.64186	All genes
DN vs LOF	mLOF	0.488319	0.561947	0.64186	All genes
DN vs LOF	mLOF	0.489319	0.557522	0.64186	All genes
DN vs LOF	mLOF	0.490319	0.557522	0.646512	All genes
DN vs LOF	mLOF	0.491319	0.557522	0.651163	All genes
DN vs LOF	mLOF	0.492319	0.553097	0.655814	All genes
DN vs LOF	mLOF	0.493319	0.553097	0.655814	All genes
DN vs LOF	mLOF	0.494319	0.553097	0.660465	All genes
DN vs LOF	mLOF	0.495319	0.553097	0.660465	All genes
DN vs LOF	mLOF	0.496319	0.553097	0.660465	All genes
DN vs LOF	mLOF	0.497319	0.544248	0.660465	All genes
DN vs LOF	mLOF	0.498319	0.539823	0.665116	All genes
DN vs LOF	mLOF	0.499319	0.530973	0.665116	All genes
DN vs LOF	mLOF	0.500319	0.526549	0.674419	All genes
DN vs LOF	mLOF	0.501319	0.526549	0.674419	All genes
DN vs LOF	mLOF	0.502319	0.517699	0.67907	All genes
DN vs LOF	mLOF	0.503319	0.517699	0.683721	All genes
DN vs LOF	mLOF	0.504319	0.517699	0.688372	All genes
DN vs LOF	mLOF	0.505319	0.504425	0.688372	All genes
DN vs LOF	mLOF	0.506319	0.5	0.688372	All genes
DN vs LOF	mLOF	0.507319	0.5	0.688372	All genes
DN vs LOF	mLOF	0.508319	0.5	0.688372	All genes
DN vs LOF	mLOF	0.509319	0.5	0.688372	All genes
DN vs LOF	mLOF	0.510319	0.495575	0.693023	All genes
DN vs LOF	mLOF	0.511319	0.49115	0.693023	All genes
DN vs LOF	mLOF	0.512319	0.49115	0.693023	All genes
DN vs LOF	mLOF	0.513319	0.49115	0.693023	All genes
DN vs LOF	mLOF	0.514319	0.49115	0.693023	All genes
DN vs LOF	mLOF	0.515319	0.486726	0.697674	All genes
DN vs LOF	mLOF	0.516319	0.482301	0.711628	All genes
DN vs LOF	mLOF	0.517319	0.477876	0.711628	All genes
DN vs LOF	mLOF	0.518319	0.473451	0.711628	All genes
DN vs LOF	mLOF	0.519319	0.469027	0.716279	All genes
DN vs LOF	mLOF	0.520319	0.469027	0.72093	All genes
DN vs LOF	mLOF	0.521319	0.464602	0.72093	All genes
DN vs LOF	mLOF	0.522319	0.460177	0.72093	All genes
DN vs LOF	mLOF	0.523319	0.460177	0.72093	All genes
DN vs LOF	mLOF	0.524319	0.451327	0.725581	All genes
DN vs LOF	mLOF	0.525319	0.433628	0.725581	All genes
DN vs LOF	mLOF	0.526319	0.429204	0.725581	All genes
DN vs LOF	mLOF	0.527319	0.424779	0.725581	All genes
DN vs LOF	mLOF	0.528319	0.420354	0.734884	All genes
DN vs LOF	mLOF	0.529319	0.420354	0.744186	All genes
DN vs LOF	mLOF	0.530319	0.420354	0.744186	All genes
DN vs LOF	mLOF	0.531319	0.411504	0.748837	All genes
DN vs LOF	mLOF	0.532319	0.402655	0.762791	All genes
DN vs LOF	mLOF	0.533319	0.393805	0.767442	All genes
DN vs LOF	mLOF	0.534319	0.384956	0.767442	All genes
DN vs LOF	mLOF	0.535319	0.376106	0.767442	All genes
DN vs LOF	mLOF	0.536319	0.371681	0.767442	All genes
DN vs LOF	mLOF	0.537319	0.371681	0.767442	All genes
DN vs LOF	mLOF	0.538319	0.362832	0.767442	All genes
DN vs LOF	mLOF	0.539319	0.353982	0.767442	All genes
DN vs LOF	mLOF	0.540319	0.353982	0.767442	All genes
DN vs LOF	mLOF	0.541319	0.353982	0.772093	All genes
DN vs LOF	mLOF	0.542319	0.349558	0.772093	All genes
DN vs LOF	mLOF	0.543319	0.349558	0.776744	All genes
DN vs LOF	mLOF	0.544319	0.349558	0.781395	All genes
DN vs LOF	mLOF	0.545319	0.345133	0.786047	All genes
DN vs LOF	mLOF	0.546319	0.345133	0.786047	All genes
DN vs LOF	mLOF	0.547319	0.340708	0.795349	All genes
DN vs LOF	mLOF	0.548319	0.336283	0.8	All genes
DN vs LOF	mLOF	0.549319	0.336283	0.8	All genes
DN vs LOF	mLOF	0.550319	0.323009	0.8	All genes
DN vs LOF	mLOF	0.551319	0.323009	0.8	All genes
DN vs LOF	mLOF	0.552319	0.323009	0.8	All genes
DN vs LOF	mLOF	0.553319	0.318584	0.8	All genes
DN vs LOF	mLOF	0.554319	0.314159	0.8	All genes
DN vs LOF	mLOF	0.555319	0.309735	0.8	All genes
DN vs LOF	mLOF	0.556319	0.300885	0.804651	All genes
DN vs LOF	mLOF	0.557319	0.287611	0.804651	All genes
DN vs LOF	mLOF	0.558319	0.287611	0.809302	All genes
DN vs LOF	mLOF	0.559319	0.283186	0.818605	All genes
DN vs LOF	mLOF	0.560319	0.274336	0.823256	All genes
DN vs LOF	mLOF	0.561319	0.274336	0.832558	All genes
DN vs LOF	mLOF	0.562319	0.269912	0.837209	All genes
DN vs LOF	mLOF	0.563319	0.269912	0.837209	All genes
DN vs LOF	mLOF	0.564319	0.269912	0.837209	All genes
DN vs LOF	mLOF	0.565319	0.265487	0.837209	All genes
DN vs LOF	mLOF	0.566319	0.265487	0.837209	All genes
DN vs LOF	mLOF	0.567319	0.265487	0.84186	All genes
DN vs LOF	mLOF	0.568319	0.265487	0.84186	All genes
DN vs LOF	mLOF	0.569319	0.261062	0.846512	All genes
DN vs LOF	mLOF	0.570319	0.252212	0.851163	All genes
DN vs LOF	mLOF	0.571319	0.247788	0.851163	All genes
DN vs LOF	mLOF	0.572319	0.247788	0.855814	All genes
DN vs LOF	mLOF	0.573319	0.247788	0.855814	All genes
DN vs LOF	mLOF	0.574319	0.234513	0.855814	All genes
DN vs LOF	mLOF	0.575319	0.230088	0.855814	All genes
DN vs LOF	mLOF	0.576319	0.225664	0.855814	All genes
DN vs LOF	mLOF	0.577319	0.225664	0.855814	All genes
DN vs LOF	mLOF	0.578319	0.225664	0.855814	All genes
DN vs LOF	mLOF	0.579319	0.216814	0.860465	All genes
DN vs LOF	mLOF	0.580319	0.216814	0.860465	All genes
DN vs LOF	mLOF	0.581319	0.216814	0.865116	All genes
DN vs LOF	mLOF	0.582319	0.216814	0.869767	All genes
DN vs LOF	mLOF	0.583319	0.216814	0.869767	All genes
DN vs LOF	mLOF	0.584319	0.212389	0.869767	All genes
DN vs LOF	mLOF	0.585319	0.212389	0.869767	All genes
DN vs LOF	mLOF	0.586319	0.212389	0.869767	All genes
DN vs LOF	mLOF	0.587319	0.212389	0.869767	All genes
DN vs LOF	mLOF	0.588319	0.212389	0.874419	All genes
DN vs LOF	mLOF	0.589319	0.212389	0.874419	All genes
DN vs LOF	mLOF	0.590319	0.212389	0.874419	All genes
DN vs LOF	mLOF	0.591319	0.212389	0.874419	All genes
DN vs LOF	mLOF	0.592319	0.207965	0.874419	All genes
DN vs LOF	mLOF	0.593319	0.207965	0.874419	All genes
DN vs LOF	mLOF	0.594319	0.207965	0.874419	All genes
DN vs LOF	mLOF	0.595319	0.207965	0.874419	All genes
DN vs LOF	mLOF	0.596319	0.190265	0.87907	All genes
DN vs LOF	mLOF	0.597319	0.190265	0.87907	All genes
DN vs LOF	mLOF	0.598319	0.190265	0.883721	All genes
DN vs LOF	mLOF	0.599319	0.185841	0.888372	All genes
DN vs LOF	mLOF	0.600319	0.181416	0.888372	All genes
DN vs LOF	mLOF	0.601319	0.176991	0.893023	All genes
DN vs LOF	mLOF	0.602319	0.176991	0.893023	All genes
DN vs LOF	mLOF	0.603319	0.172566	0.893023	All genes
DN vs LOF	mLOF	0.604319	0.172566	0.893023	All genes
DN vs LOF	mLOF	0.605319	0.168142	0.897674	All genes
DN vs LOF	mLOF	0.606319	0.163717	0.897674	All genes
DN vs LOF	mLOF	0.607319	0.163717	0.897674	All genes
DN vs LOF	mLOF	0.608319	0.163717	0.897674	All genes
DN vs LOF	mLOF	0.609319	0.163717	0.897674	All genes
DN vs LOF	mLOF	0.610319	0.163717	0.897674	All genes
DN vs LOF	mLOF	0.611319	0.163717	0.897674	All genes
DN vs LOF	mLOF	0.612319	0.163717	0.897674	All genes
DN vs LOF	mLOF	0.613319	0.163717	0.897674	All genes
DN vs LOF	mLOF	0.614319	0.159292	0.897674	All genes
DN vs LOF	mLOF	0.615319	0.159292	0.897674	All genes
DN vs LOF	mLOF	0.616319	0.159292	0.897674	All genes
DN vs LOF	mLOF	0.617319	0.159292	0.897674	All genes
DN vs LOF	mLOF	0.618319	0.154867	0.902326	All genes
DN vs LOF	mLOF	0.619319	0.150442	0.902326	All genes
DN vs LOF	mLOF	0.620319	0.150442	0.902326	All genes
DN vs LOF	mLOF	0.621319	0.141593	0.902326	All genes
DN vs LOF	mLOF	0.622319	0.141593	0.902326	All genes
DN vs LOF	mLOF	0.623319	0.137168	0.902326	All genes
DN vs LOF	mLOF	0.624319	0.137168	0.906977	All genes
DN vs LOF	mLOF	0.625319	0.137168	0.906977	All genes
DN vs LOF	mLOF	0.626319	0.137168	0.906977	All genes
DN vs LOF	mLOF	0.627319	0.132743	0.906977	All genes
DN vs LOF	mLOF	0.628319	0.132743	0.906977	All genes
DN vs LOF	mLOF	0.629319	0.128319	0.906977	All genes
DN vs LOF	mLOF	0.630319	0.128319	0.911628	All genes
DN vs LOF	mLOF	0.631319	0.128319	0.911628	All genes
DN vs LOF	mLOF	0.632319	0.128319	0.911628	All genes
DN vs LOF	mLOF	0.633319	0.128319	0.916279	All genes
DN vs LOF	mLOF	0.634319	0.128319	0.916279	All genes
DN vs LOF	mLOF	0.635319	0.128319	0.916279	All genes
DN vs LOF	mLOF	0.636319	0.115044	0.916279	All genes
DN vs LOF	mLOF	0.637319	0.115044	0.916279	All genes
DN vs LOF	mLOF	0.638319	0.115044	0.92093	All genes
DN vs LOF	mLOF	0.639319	0.110619	0.92093	All genes
DN vs LOF	mLOF	0.640319	0.110619	0.92093	All genes
DN vs LOF	mLOF	0.641319	0.106195	0.92093	All genes
DN vs LOF	mLOF	0.642319	0.106195	0.925581	All genes
DN vs LOF	mLOF	0.643319	0.106195	0.925581	All genes
DN vs LOF	mLOF	0.644319	0.106195	0.925581	All genes
DN vs LOF	mLOF	0.645319	0.0973451	0.925581	All genes
DN vs LOF	mLOF	0.646319	0.0973451	0.925581	All genes
DN vs LOF	mLOF	0.647319	0.0973451	0.925581	All genes
DN vs LOF	mLOF	0.648319	0.0973451	0.925581	All genes
DN vs LOF	mLOF	0.649319	0.0884956	0.925581	All genes
DN vs LOF	mLOF	0.650319	0.0840708	0.925581	All genes
DN vs LOF	mLOF	0.651319	0.0840708	0.925581	All genes
DN vs LOF	mLOF	0.652319	0.0840708	0.925581	All genes
DN vs LOF	mLOF	0.653319	0.0840708	0.925581	All genes
DN vs LOF	mLOF	0.654319	0.0840708	0.925581	All genes
DN vs LOF	mLOF	0.655319	0.0840708	0.925581	All genes
DN vs LOF	mLOF	0.656319	0.0840708	0.925581	All genes
DN vs LOF	mLOF	0.657319	0.0840708	0.925581	All genes
DN vs LOF	mLOF	0.658319	0.0840708	0.925581	All genes
DN vs LOF	mLOF	0.659319	0.0840708	0.925581	All genes
DN vs LOF	mLOF	0.660319	0.0840708	0.930233	All genes
DN vs LOF	mLOF	0.661319	0.0840708	0.930233	All genes
DN vs LOF	mLOF	0.662319	0.0840708	0.930233	All genes
DN vs LOF	mLOF	0.663319	0.0840708	0.930233	All genes
DN vs LOF	mLOF	0.664319	0.0840708	0.930233	All genes
DN vs LOF	mLOF	0.665319	0.0840708	0.930233	All genes
DN vs LOF	mLOF	0.666319	0.0840708	0.930233	All genes
DN vs LOF	mLOF	0.667319	0.0840708	0.930233	All genes
DN vs LOF	mLOF	0.668319	0.079646	0.934884	All genes
DN vs LOF	mLOF	0.669319	0.079646	0.939535	All genes
DN vs LOF	mLOF	0.670319	0.079646	0.939535	All genes
DN vs LOF	mLOF	0.671319	0.079646	0.939535	All genes
DN vs LOF	mLOF	0.672319	0.0752212	0.944186	All genes
DN vs LOF	mLOF	0.673319	0.0752212	0.944186	All genes
DN vs LOF	mLOF	0.674319	0.0752212	0.944186	All genes
DN vs LOF	mLOF	0.675319	0.0752212	0.944186	All genes
DN vs LOF	mLOF	0.676319	0.0752212	0.948837	All genes
DN vs LOF	mLOF	0.677319	0.0663717	0.953488	All genes
DN vs LOF	mLOF	0.678319	0.0619469	0.953488	All genes
DN vs LOF	mLOF	0.679319	0.0619469	0.953488	All genes
DN vs LOF	mLOF	0.680319	0.0619469	0.953488	All genes
DN vs LOF	mLOF	0.681319	0.0619469	0.953488	All genes
DN vs LOF	mLOF	0.682319	0.0619469	0.953488	All genes
DN vs LOF	mLOF	0.683319	0.0575221	0.953488	All genes
DN vs LOF	mLOF	0.684319	0.0575221	0.953488	All genes
DN vs LOF	mLOF	0.685319	0.0575221	0.953488	All genes
DN vs LOF	mLOF	0.686319	0.0575221	0.953488	All genes
DN vs LOF	mLOF	0.687319	0.0530973	0.953488	All genes
DN vs LOF	mLOF	0.688319	0.0486726	0.953488	All genes
DN vs LOF	mLOF	0.689319	0.0486726	0.953488	All genes
DN vs LOF	mLOF	0.690319	0.0486726	0.953488	All genes
DN vs LOF	mLOF	0.691319	0.0486726	0.953488	All genes
DN vs LOF	mLOF	0.692319	0.0486726	0.953488	All genes
DN vs LOF	mLOF	0.693319	0.0442478	0.953488	All genes
DN vs LOF	mLOF	0.694319	0.0442478	0.953488	All genes
DN vs LOF	mLOF	0.695319	0.0442478	0.953488	All genes
DN vs LOF	mLOF	0.696319	0.0442478	0.953488	All genes
DN vs LOF	mLOF	0.697319	0.0442478	0.953488	All genes
DN vs LOF	mLOF	0.698319	0.0442478	0.953488	All genes
DN vs LOF	mLOF	0.699319	0.0442478	0.953488	All genes
DN vs LOF	mLOF	0.700319	0.0442478	0.953488	All genes
DN vs LOF	mLOF	0.701319	0.0442478	0.953488	All genes
DN vs LOF	mLOF	0.702319	0.039823	0.953488	All genes
DN vs LOF	mLOF	0.703319	0.039823	0.953488	All genes
DN vs LOF	mLOF	0.704319	0.039823	0.953488	All genes
DN vs LOF	mLOF	0.705319	0.039823	0.95814	All genes
DN vs LOF	mLOF	0.706319	0.039823	0.95814	All genes
DN vs LOF	mLOF	0.707319	0.039823	0.95814	All genes
DN vs LOF	mLOF	0.708319	0.039823	0.95814	All genes
DN vs LOF	mLOF	0.709319	0.039823	0.95814	All genes
DN vs LOF	mLOF	0.710319	0.039823	0.95814	All genes
DN vs LOF	mLOF	0.711319	0.039823	0.95814	All genes
DN vs LOF	mLOF	0.712319	0.039823	0.95814	All genes
DN vs LOF	mLOF	0.713319	0.039823	0.962791	All genes
DN vs LOF	mLOF	0.714319	0.039823	0.962791	All genes
DN vs LOF	mLOF	0.715319	0.0353982	0.967442	All genes
DN vs LOF	mLOF	0.716319	0.0353982	0.972093	All genes
DN vs LOF	mLOF	0.717319	0.0353982	0.972093	All genes
DN vs LOF	mLOF	0.718319	0.0353982	0.972093	All genes
DN vs LOF	mLOF	0.719319	0.0309735	0.972093	All genes
DN vs LOF	mLOF	0.720319	0.0309735	0.972093	All genes
DN vs LOF	mLOF	0.721319	0.0265487	0.972093	All genes
DN vs LOF	mLOF	0.722319	0.0265487	0.972093	All genes
DN vs LOF	mLOF	0.723319	0.0265487	0.972093	All genes
DN vs LOF	mLOF	0.724319	0.0265487	0.972093	All genes
DN vs LOF	mLOF	0.725319	0.0265487	0.972093	All genes
DN vs LOF	mLOF	0.726319	0.0265487	0.972093	All genes
DN vs LOF	mLOF	0.727319	0.0265487	0.972093	All genes
DN vs LOF	mLOF	0.728319	0.0265487	0.972093	All genes
DN vs LOF	mLOF	0.729319	0.0265487	0.972093	All genes
DN vs LOF	mLOF	0.730319	0.0265487	0.972093	All genes
DN vs LOF	mLOF	0.731319	0.0265487	0.972093	All genes
DN vs LOF	mLOF	0.732319	0.0265487	0.972093	All genes
DN vs LOF	mLOF	0.733319	0.0265487	0.972093	All genes
DN vs LOF	mLOF	0.734319	0.0221239	0.981395	All genes
DN vs LOF	mLOF	0.735319	0.0221239	0.986047	All genes
DN vs LOF	mLOF	0.736319	0.0221239	0.986047	All genes
DN vs LOF	mLOF	0.737319	0.0221239	0.986047	All genes
DN vs LOF	mLOF	0.738319	0.0221239	0.986047	All genes
DN vs LOF	mLOF	0.739319	0.0221239	0.986047	All genes
DN vs LOF	mLOF	0.740319	0.0221239	0.986047	All genes
DN vs LOF	mLOF	0.741319	0.0176991	0.986047	All genes
DN vs LOF	mLOF	0.742319	0.0176991	0.986047	All genes
DN vs LOF	mLOF	0.743319	0.0176991	0.986047	All genes
DN vs LOF	mLOF	0.744319	0.0176991	0.986047	All genes
DN vs LOF	mLOF	0.745319	0.0176991	0.986047	All genes
DN vs LOF	mLOF	0.746319	0.0176991	0.986047	All genes
DN vs LOF	mLOF	0.747319	0.0132743	0.990698	All genes
DN vs LOF	mLOF	0.748319	0.0132743	0.995349	All genes
DN vs LOF	mLOF	0.749319	0.0132743	0.995349	All genes
DN vs LOF	mLOF	0.750319	0.0132743	0.995349	All genes
DN vs LOF	mLOF	0.751319	0.00884956	0.995349	All genes
DN vs LOF	mLOF	0.752319	0.00884956	0.995349	All genes
DN vs LOF	mLOF	0.753319	0.00884956	0.995349	All genes
DN vs LOF	mLOF	0.754319	0.00884956	0.995349	All genes
DN vs LOF	mLOF	0.755319	0.00884956	0.995349	All genes
DN vs LOF	mLOF	0.756319	0.00884956	0.995349	All genes
DN vs LOF	postDN	0.0933029	1	0	All genes
DN vs LOF	postDN	0.0943029	1	0.00465116	All genes
DN vs LOF	postDN	0.0953029	1	0.00465116	All genes
DN vs LOF	postDN	0.0963029	1	0.00930233	All genes
DN vs LOF	postDN	0.0973029	1	0.00930233	All genes
DN vs LOF	postDN	0.0983029	1	0.00930233	All genes
DN vs LOF	postDN	0.0993029	1	0.0139535	All genes
DN vs LOF	postDN	0.100303	1	0.0139535	All genes
DN vs LOF	postDN	0.101303	1	0.0139535	All genes
DN vs LOF	postDN	0.102303	1	0.0139535	All genes
DN vs LOF	postDN	0.103303	1	0.0139535	All genes
DN vs LOF	postDN	0.104303	1	0.0139535	All genes
DN vs LOF	postDN	0.105303	1	0.0139535	All genes
DN vs LOF	postDN	0.106303	1	0.0139535	All genes
DN vs LOF	postDN	0.107303	1	0.0139535	All genes
DN vs LOF	postDN	0.108303	1	0.0139535	All genes
DN vs LOF	postDN	0.109303	1	0.0186047	All genes
DN vs LOF	postDN	0.110303	1	0.0186047	All genes
DN vs LOF	postDN	0.111303	1	0.0186047	All genes
DN vs LOF	postDN	0.112303	1	0.0186047	All genes
DN vs LOF	postDN	0.113303	1	0.0186047	All genes
DN vs LOF	postDN	0.114303	1	0.0232558	All genes
DN vs LOF	postDN	0.115303	1	0.0232558	All genes
DN vs LOF	postDN	0.116303	1	0.027907	All genes
DN vs LOF	postDN	0.117303	1	0.027907	All genes
DN vs LOF	postDN	0.118303	1	0.027907	All genes
DN vs LOF	postDN	0.119303	1	0.027907	All genes
DN vs LOF	postDN	0.120303	1	0.027907	All genes
DN vs LOF	postDN	0.121303	1	0.0325581	All genes
DN vs LOF	postDN	0.122303	1	0.0325581	All genes
DN vs LOF	postDN	0.123303	1	0.0372093	All genes
DN vs LOF	postDN	0.124303	0.995575	0.0465116	All genes
DN vs LOF	postDN	0.125303	0.995575	0.0465116	All genes
DN vs LOF	postDN	0.126303	0.995575	0.0465116	All genes
DN vs LOF	postDN	0.127303	0.995575	0.0465116	All genes
DN vs LOF	postDN	0.128303	0.995575	0.0465116	All genes
DN vs LOF	postDN	0.129303	0.995575	0.0511628	All genes
DN vs LOF	postDN	0.130303	0.995575	0.0511628	All genes
DN vs LOF	postDN	0.131303	0.995575	0.0511628	All genes
DN vs LOF	postDN	0.132303	0.995575	0.0511628	All genes
DN vs LOF	postDN	0.133303	0.99115	0.0511628	All genes
DN vs LOF	postDN	0.134303	0.99115	0.055814	All genes
DN vs LOF	postDN	0.135303	0.99115	0.055814	All genes
DN vs LOF	postDN	0.136303	0.99115	0.0604651	All genes
DN vs LOF	postDN	0.137303	0.99115	0.0604651	All genes
DN vs LOF	postDN	0.138303	0.99115	0.0604651	All genes
DN vs LOF	postDN	0.139303	0.99115	0.0604651	All genes
DN vs LOF	postDN	0.140303	0.99115	0.0604651	All genes
DN vs LOF	postDN	0.141303	0.99115	0.0604651	All genes
DN vs LOF	postDN	0.142303	0.99115	0.0604651	All genes
DN vs LOF	postDN	0.143303	0.99115	0.0604651	All genes
DN vs LOF	postDN	0.144303	0.99115	0.0604651	All genes
DN vs LOF	postDN	0.145303	0.99115	0.0651163	All genes
DN vs LOF	postDN	0.146303	0.99115	0.0651163	All genes
DN vs LOF	postDN	0.147303	0.99115	0.0697674	All genes
DN vs LOF	postDN	0.148303	0.99115	0.0697674	All genes
DN vs LOF	postDN	0.149303	0.99115	0.0697674	All genes
DN vs LOF	postDN	0.150303	0.99115	0.0697674	All genes
DN vs LOF	postDN	0.151303	0.99115	0.0744186	All genes
DN vs LOF	postDN	0.152303	0.99115	0.0744186	All genes
DN vs LOF	postDN	0.153303	0.99115	0.0744186	All genes
DN vs LOF	postDN	0.154303	0.99115	0.0837209	All genes
DN vs LOF	postDN	0.155303	0.99115	0.0837209	All genes
DN vs LOF	postDN	0.156303	0.99115	0.0837209	All genes
DN vs LOF	postDN	0.157303	0.99115	0.0883721	All genes
DN vs LOF	postDN	0.158303	0.99115	0.0883721	All genes
DN vs LOF	postDN	0.159303	0.99115	0.0883721	All genes
DN vs LOF	postDN	0.160303	0.99115	0.0883721	All genes
DN vs LOF	postDN	0.161303	0.99115	0.0883721	All genes
DN vs LOF	postDN	0.162303	0.99115	0.0883721	All genes
DN vs LOF	postDN	0.163303	0.99115	0.0883721	All genes
DN vs LOF	postDN	0.164303	0.99115	0.0930233	All genes
DN vs LOF	postDN	0.165303	0.986726	0.0976744	All genes
DN vs LOF	postDN	0.166303	0.986726	0.0976744	All genes
DN vs LOF	postDN	0.167303	0.986726	0.102326	All genes
DN vs LOF	postDN	0.168303	0.986726	0.102326	All genes
DN vs LOF	postDN	0.169303	0.986726	0.102326	All genes
DN vs LOF	postDN	0.170303	0.982301	0.102326	All genes
DN vs LOF	postDN	0.171303	0.982301	0.102326	All genes
DN vs LOF	postDN	0.172303	0.982301	0.102326	All genes
DN vs LOF	postDN	0.173303	0.982301	0.106977	All genes
DN vs LOF	postDN	0.174303	0.982301	0.106977	All genes
DN vs LOF	postDN	0.175303	0.982301	0.106977	All genes
DN vs LOF	postDN	0.176303	0.982301	0.106977	All genes
DN vs LOF	postDN	0.177303	0.982301	0.111628	All genes
DN vs LOF	postDN	0.178303	0.982301	0.111628	All genes
DN vs LOF	postDN	0.179303	0.982301	0.116279	All genes
DN vs LOF	postDN	0.180303	0.982301	0.116279	All genes
DN vs LOF	postDN	0.181303	0.982301	0.116279	All genes
DN vs LOF	postDN	0.182303	0.982301	0.116279	All genes
DN vs LOF	postDN	0.183303	0.982301	0.116279	All genes
DN vs LOF	postDN	0.184303	0.982301	0.116279	All genes
DN vs LOF	postDN	0.185303	0.982301	0.116279	All genes
DN vs LOF	postDN	0.186303	0.982301	0.12093	All genes
DN vs LOF	postDN	0.187303	0.982301	0.125581	All genes
DN vs LOF	postDN	0.188303	0.982301	0.130233	All genes
DN vs LOF	postDN	0.189303	0.982301	0.130233	All genes
DN vs LOF	postDN	0.190303	0.982301	0.130233	All genes
DN vs LOF	postDN	0.191303	0.982301	0.134884	All genes
DN vs LOF	postDN	0.192303	0.982301	0.134884	All genes
DN vs LOF	postDN	0.193303	0.973451	0.134884	All genes
DN vs LOF	postDN	0.194303	0.969027	0.134884	All genes
DN vs LOF	postDN	0.195303	0.969027	0.134884	All genes
DN vs LOF	postDN	0.196303	0.969027	0.139535	All genes
DN vs LOF	postDN	0.197303	0.969027	0.148837	All genes
DN vs LOF	postDN	0.198303	0.969027	0.15814	All genes
DN vs LOF	postDN	0.199303	0.969027	0.15814	All genes
DN vs LOF	postDN	0.200303	0.964602	0.15814	All genes
DN vs LOF	postDN	0.201303	0.964602	0.162791	All genes
DN vs LOF	postDN	0.202303	0.964602	0.167442	All genes
DN vs LOF	postDN	0.203303	0.964602	0.167442	All genes
DN vs LOF	postDN	0.204303	0.964602	0.172093	All genes
DN vs LOF	postDN	0.205303	0.964602	0.181395	All genes
DN vs LOF	postDN	0.206303	0.964602	0.186047	All genes
DN vs LOF	postDN	0.207303	0.964602	0.186047	All genes
DN vs LOF	postDN	0.208303	0.964602	0.190698	All genes
DN vs LOF	postDN	0.209303	0.964602	0.2	All genes
DN vs LOF	postDN	0.210303	0.964602	0.209302	All genes
DN vs LOF	postDN	0.211303	0.964602	0.209302	All genes
DN vs LOF	postDN	0.212303	0.964602	0.223256	All genes
DN vs LOF	postDN	0.213303	0.964602	0.223256	All genes
DN vs LOF	postDN	0.214303	0.964602	0.223256	All genes
DN vs LOF	postDN	0.215303	0.960177	0.223256	All genes
DN vs LOF	postDN	0.216303	0.960177	0.223256	All genes
DN vs LOF	postDN	0.217303	0.960177	0.223256	All genes
DN vs LOF	postDN	0.218303	0.960177	0.227907	All genes
DN vs LOF	postDN	0.219303	0.960177	0.227907	All genes
DN vs LOF	postDN	0.220303	0.960177	0.232558	All genes
DN vs LOF	postDN	0.221303	0.955752	0.237209	All genes
DN vs LOF	postDN	0.222303	0.951327	0.237209	All genes
DN vs LOF	postDN	0.223303	0.951327	0.237209	All genes
DN vs LOF	postDN	0.224303	0.951327	0.24186	All genes
DN vs LOF	postDN	0.225303	0.951327	0.24186	All genes
DN vs LOF	postDN	0.226303	0.951327	0.24186	All genes
DN vs LOF	postDN	0.227303	0.951327	0.24186	All genes
DN vs LOF	postDN	0.228303	0.951327	0.246512	All genes
DN vs LOF	postDN	0.229303	0.951327	0.246512	All genes
DN vs LOF	postDN	0.230303	0.951327	0.251163	All genes
DN vs LOF	postDN	0.231303	0.951327	0.260465	All genes
DN vs LOF	postDN	0.232303	0.951327	0.265116	All genes
DN vs LOF	postDN	0.233303	0.951327	0.274419	All genes
DN vs LOF	postDN	0.234303	0.951327	0.274419	All genes
DN vs LOF	postDN	0.235303	0.946903	0.27907	All genes
DN vs LOF	postDN	0.236303	0.946903	0.27907	All genes
DN vs LOF	postDN	0.237303	0.942478	0.283721	All genes
DN vs LOF	postDN	0.238303	0.938053	0.288372	All genes
DN vs LOF	postDN	0.239303	0.938053	0.288372	All genes
DN vs LOF	postDN	0.240303	0.938053	0.293023	All genes
DN vs LOF	postDN	0.241303	0.938053	0.293023	All genes
DN vs LOF	postDN	0.242303	0.938053	0.293023	All genes
DN vs LOF	postDN	0.243303	0.938053	0.297674	All genes
DN vs LOF	postDN	0.244303	0.938053	0.297674	All genes
DN vs LOF	postDN	0.245303	0.938053	0.302326	All genes
DN vs LOF	postDN	0.246303	0.938053	0.306977	All genes
DN vs LOF	postDN	0.247303	0.938053	0.306977	All genes
DN vs LOF	postDN	0.248303	0.938053	0.306977	All genes
DN vs LOF	postDN	0.249303	0.933628	0.311628	All genes
DN vs LOF	postDN	0.250303	0.933628	0.316279	All genes
DN vs LOF	postDN	0.251303	0.933628	0.316279	All genes
DN vs LOF	postDN	0.252303	0.933628	0.316279	All genes
DN vs LOF	postDN	0.253303	0.933628	0.316279	All genes
DN vs LOF	postDN	0.254303	0.933628	0.32093	All genes
DN vs LOF	postDN	0.255303	0.929204	0.32093	All genes
DN vs LOF	postDN	0.256303	0.929204	0.330233	All genes
DN vs LOF	postDN	0.257303	0.929204	0.330233	All genes
DN vs LOF	postDN	0.258303	0.929204	0.334884	All genes
DN vs LOF	postDN	0.259303	0.924779	0.339535	All genes
DN vs LOF	postDN	0.260303	0.924779	0.339535	All genes
DN vs LOF	postDN	0.261303	0.920354	0.339535	All genes
DN vs LOF	postDN	0.262303	0.920354	0.339535	All genes
DN vs LOF	postDN	0.263303	0.920354	0.344186	All genes
DN vs LOF	postDN	0.264303	0.920354	0.344186	All genes
DN vs LOF	postDN	0.265303	0.920354	0.344186	All genes
DN vs LOF	postDN	0.266303	0.920354	0.353488	All genes
DN vs LOF	postDN	0.267303	0.920354	0.353488	All genes
DN vs LOF	postDN	0.268303	0.920354	0.353488	All genes
DN vs LOF	postDN	0.269303	0.920354	0.353488	All genes
DN vs LOF	postDN	0.270303	0.920354	0.353488	All genes
DN vs LOF	postDN	0.271303	0.920354	0.35814	All genes
DN vs LOF	postDN	0.272303	0.920354	0.35814	All genes
DN vs LOF	postDN	0.273303	0.920354	0.35814	All genes
DN vs LOF	postDN	0.274303	0.920354	0.35814	All genes
DN vs LOF	postDN	0.275303	0.920354	0.35814	All genes
DN vs LOF	postDN	0.276303	0.920354	0.35814	All genes
DN vs LOF	postDN	0.277303	0.920354	0.35814	All genes
DN vs LOF	postDN	0.278303	0.920354	0.35814	All genes
DN vs LOF	postDN	0.279303	0.915929	0.367442	All genes
DN vs LOF	postDN	0.280303	0.911504	0.372093	All genes
DN vs LOF	postDN	0.281303	0.911504	0.376744	All genes
DN vs LOF	postDN	0.282303	0.90708	0.381395	All genes
DN vs LOF	postDN	0.283303	0.902655	0.381395	All genes
DN vs LOF	postDN	0.284303	0.902655	0.381395	All genes
DN vs LOF	postDN	0.285303	0.902655	0.386047	All genes
DN vs LOF	postDN	0.286303	0.89823	0.390698	All genes
DN vs LOF	postDN	0.287303	0.893805	0.395349	All genes
DN vs LOF	postDN	0.288303	0.889381	0.395349	All genes
DN vs LOF	postDN	0.289303	0.884956	0.4	All genes
DN vs LOF	postDN	0.290303	0.884956	0.404651	All genes
DN vs LOF	postDN	0.291303	0.884956	0.409302	All genes
DN vs LOF	postDN	0.292303	0.884956	0.409302	All genes
DN vs LOF	postDN	0.293303	0.884956	0.413953	All genes
DN vs LOF	postDN	0.294303	0.884956	0.413953	All genes
DN vs LOF	postDN	0.295303	0.884956	0.418605	All genes
DN vs LOF	postDN	0.296303	0.884956	0.423256	All genes
DN vs LOF	postDN	0.297303	0.884956	0.427907	All genes
DN vs LOF	postDN	0.298303	0.884956	0.427907	All genes
DN vs LOF	postDN	0.299303	0.884956	0.427907	All genes
DN vs LOF	postDN	0.300303	0.884956	0.427907	All genes
DN vs LOF	postDN	0.301303	0.884956	0.427907	All genes
DN vs LOF	postDN	0.302303	0.884956	0.427907	All genes
DN vs LOF	postDN	0.303303	0.884956	0.44186	All genes
DN vs LOF	postDN	0.304303	0.884956	0.44186	All genes
DN vs LOF	postDN	0.305303	0.884956	0.446512	All genes
DN vs LOF	postDN	0.306303	0.880531	0.446512	All genes
DN vs LOF	postDN	0.307303	0.876106	0.446512	All genes
DN vs LOF	postDN	0.308303	0.871681	0.446512	All genes
DN vs LOF	postDN	0.309303	0.867257	0.455814	All genes
DN vs LOF	postDN	0.310303	0.867257	0.455814	All genes
DN vs LOF	postDN	0.311303	0.867257	0.455814	All genes
DN vs LOF	postDN	0.312303	0.867257	0.455814	All genes
DN vs LOF	postDN	0.313303	0.867257	0.455814	All genes
DN vs LOF	postDN	0.314303	0.867257	0.455814	All genes
DN vs LOF	postDN	0.315303	0.867257	0.465116	All genes
DN vs LOF	postDN	0.316303	0.867257	0.469767	All genes
DN vs LOF	postDN	0.317303	0.858407	0.469767	All genes
DN vs LOF	postDN	0.318303	0.858407	0.469767	All genes
DN vs LOF	postDN	0.319303	0.853982	0.469767	All genes
DN vs LOF	postDN	0.320303	0.853982	0.469767	All genes
DN vs LOF	postDN	0.321303	0.853982	0.469767	All genes
DN vs LOF	postDN	0.322303	0.853982	0.47907	All genes
DN vs LOF	postDN	0.323303	0.853982	0.483721	All genes
DN vs LOF	postDN	0.324303	0.849558	0.483721	All genes
DN vs LOF	postDN	0.325303	0.849558	0.488372	All genes
DN vs LOF	postDN	0.326303	0.845133	0.488372	All genes
DN vs LOF	postDN	0.327303	0.845133	0.493023	All genes
DN vs LOF	postDN	0.328303	0.845133	0.493023	All genes
DN vs LOF	postDN	0.329303	0.845133	0.497674	All genes
DN vs LOF	postDN	0.330303	0.845133	0.497674	All genes
DN vs LOF	postDN	0.331303	0.845133	0.497674	All genes
DN vs LOF	postDN	0.332303	0.845133	0.502326	All genes
DN vs LOF	postDN	0.333303	0.845133	0.502326	All genes
DN vs LOF	postDN	0.334303	0.840708	0.511628	All genes
DN vs LOF	postDN	0.335303	0.840708	0.511628	All genes
DN vs LOF	postDN	0.336303	0.836283	0.511628	All genes
DN vs LOF	postDN	0.337303	0.836283	0.511628	All genes
DN vs LOF	postDN	0.338303	0.831858	0.516279	All genes
DN vs LOF	postDN	0.339303	0.818584	0.516279	All genes
DN vs LOF	postDN	0.340303	0.818584	0.516279	All genes
DN vs LOF	postDN	0.341303	0.818584	0.516279	All genes
DN vs LOF	postDN	0.342303	0.818584	0.516279	All genes
DN vs LOF	postDN	0.343303	0.818584	0.516279	All genes
DN vs LOF	postDN	0.344303	0.814159	0.52093	All genes
DN vs LOF	postDN	0.345303	0.814159	0.52093	All genes
DN vs LOF	postDN	0.346303	0.814159	0.52093	All genes
DN vs LOF	postDN	0.347303	0.814159	0.525581	All genes
DN vs LOF	postDN	0.348303	0.814159	0.525581	All genes
DN vs LOF	postDN	0.349303	0.814159	0.530233	All genes
DN vs LOF	postDN	0.350303	0.814159	0.530233	All genes
DN vs LOF	postDN	0.351303	0.814159	0.530233	All genes
DN vs LOF	postDN	0.352303	0.809735	0.530233	All genes
DN vs LOF	postDN	0.353303	0.809735	0.530233	All genes
DN vs LOF	postDN	0.354303	0.809735	0.534884	All genes
DN vs LOF	postDN	0.355303	0.80531	0.534884	All genes
DN vs LOF	postDN	0.356303	0.80531	0.534884	All genes
DN vs LOF	postDN	0.357303	0.80531	0.539535	All genes
DN vs LOF	postDN	0.358303	0.80531	0.544186	All genes
DN vs LOF	postDN	0.359303	0.80531	0.544186	All genes
DN vs LOF	postDN	0.360303	0.80531	0.548837	All genes
DN vs LOF	postDN	0.361303	0.80531	0.548837	All genes
DN vs LOF	postDN	0.362303	0.800885	0.553488	All genes
DN vs LOF	postDN	0.363303	0.800885	0.553488	All genes
DN vs LOF	postDN	0.364303	0.800885	0.553488	All genes
DN vs LOF	postDN	0.365303	0.800885	0.553488	All genes
DN vs LOF	postDN	0.366303	0.800885	0.55814	All genes
DN vs LOF	postDN	0.367303	0.800885	0.55814	All genes
DN vs LOF	postDN	0.368303	0.800885	0.55814	All genes
DN vs LOF	postDN	0.369303	0.800885	0.55814	All genes
DN vs LOF	postDN	0.370303	0.800885	0.562791	All genes
DN vs LOF	postDN	0.371303	0.800885	0.562791	All genes
DN vs LOF	postDN	0.372303	0.800885	0.562791	All genes
DN vs LOF	postDN	0.373303	0.800885	0.562791	All genes
DN vs LOF	postDN	0.374303	0.800885	0.562791	All genes
DN vs LOF	postDN	0.375303	0.800885	0.562791	All genes
DN vs LOF	postDN	0.376303	0.800885	0.562791	All genes
DN vs LOF	postDN	0.377303	0.800885	0.572093	All genes
DN vs LOF	postDN	0.378303	0.79646	0.572093	All genes
DN vs LOF	postDN	0.379303	0.79646	0.572093	All genes
DN vs LOF	postDN	0.380303	0.79646	0.572093	All genes
DN vs LOF	postDN	0.381303	0.79646	0.572093	All genes
DN vs LOF	postDN	0.382303	0.79646	0.572093	All genes
DN vs LOF	postDN	0.383303	0.79646	0.576744	All genes
DN vs LOF	postDN	0.384303	0.792035	0.576744	All genes
DN vs LOF	postDN	0.385303	0.787611	0.576744	All genes
DN vs LOF	postDN	0.386303	0.787611	0.590698	All genes
DN vs LOF	postDN	0.387303	0.787611	0.590698	All genes
DN vs LOF	postDN	0.388303	0.783186	0.590698	All genes
DN vs LOF	postDN	0.389303	0.783186	0.590698	All genes
DN vs LOF	postDN	0.390303	0.783186	0.590698	All genes
DN vs LOF	postDN	0.391303	0.783186	0.590698	All genes
DN vs LOF	postDN	0.392303	0.783186	0.595349	All genes
DN vs LOF	postDN	0.393303	0.783186	0.6	All genes
DN vs LOF	postDN	0.394303	0.778761	0.6	All genes
DN vs LOF	postDN	0.395303	0.778761	0.6	All genes
DN vs LOF	postDN	0.396303	0.774336	0.6	All genes
DN vs LOF	postDN	0.397303	0.769912	0.6	All genes
DN vs LOF	postDN	0.398303	0.769912	0.6	All genes
DN vs LOF	postDN	0.399303	0.769912	0.6	All genes
DN vs LOF	postDN	0.400303	0.761062	0.6	All genes
DN vs LOF	postDN	0.401303	0.761062	0.6	All genes
DN vs LOF	postDN	0.402303	0.752212	0.6	All genes
DN vs LOF	postDN	0.403303	0.752212	0.6	All genes
DN vs LOF	postDN	0.404303	0.752212	0.6	All genes
DN vs LOF	postDN	0.405303	0.752212	0.6	All genes
DN vs LOF	postDN	0.406303	0.747788	0.6	All genes
DN vs LOF	postDN	0.407303	0.747788	0.6	All genes
DN vs LOF	postDN	0.408303	0.743363	0.604651	All genes
DN vs LOF	postDN	0.409303	0.743363	0.609302	All genes
DN vs LOF	postDN	0.410303	0.743363	0.613953	All genes
DN vs LOF	postDN	0.411303	0.738938	0.613953	All genes
DN vs LOF	postDN	0.412303	0.738938	0.618605	All genes
DN vs LOF	postDN	0.413303	0.738938	0.618605	All genes
DN vs LOF	postDN	0.414303	0.738938	0.623256	All genes
DN vs LOF	postDN	0.415303	0.734513	0.632558	All genes
DN vs LOF	postDN	0.416303	0.734513	0.632558	All genes
DN vs LOF	postDN	0.417303	0.725664	0.632558	All genes
DN vs LOF	postDN	0.418303	0.725664	0.632558	All genes
DN vs LOF	postDN	0.419303	0.725664	0.637209	All genes
DN vs LOF	postDN	0.420303	0.721239	0.637209	All genes
DN vs LOF	postDN	0.421303	0.716814	0.646512	All genes
DN vs LOF	postDN	0.422303	0.716814	0.651163	All genes
DN vs LOF	postDN	0.423303	0.712389	0.651163	All genes
DN vs LOF	postDN	0.424303	0.712389	0.651163	All genes
DN vs LOF	postDN	0.425303	0.712389	0.651163	All genes
DN vs LOF	postDN	0.426303	0.712389	0.655814	All genes
DN vs LOF	postDN	0.427303	0.707965	0.655814	All genes
DN vs LOF	postDN	0.428303	0.707965	0.655814	All genes
DN vs LOF	postDN	0.429303	0.707965	0.655814	All genes
DN vs LOF	postDN	0.430303	0.70354	0.660465	All genes
DN vs LOF	postDN	0.431303	0.70354	0.660465	All genes
DN vs LOF	postDN	0.432303	0.70354	0.660465	All genes
DN vs LOF	postDN	0.433303	0.70354	0.660465	All genes
DN vs LOF	postDN	0.434303	0.70354	0.660465	All genes
DN vs LOF	postDN	0.435303	0.70354	0.660465	All genes
DN vs LOF	postDN	0.436303	0.69469	0.660465	All genes
DN vs LOF	postDN	0.437303	0.69469	0.660465	All genes
DN vs LOF	postDN	0.438303	0.690265	0.665116	All genes
DN vs LOF	postDN	0.439303	0.690265	0.665116	All genes
DN vs LOF	postDN	0.440303	0.690265	0.669767	All genes
DN vs LOF	postDN	0.441303	0.690265	0.669767	All genes
DN vs LOF	postDN	0.442303	0.690265	0.669767	All genes
DN vs LOF	postDN	0.443303	0.690265	0.669767	All genes
DN vs LOF	postDN	0.444303	0.690265	0.674419	All genes
DN vs LOF	postDN	0.445303	0.690265	0.67907	All genes
DN vs LOF	postDN	0.446303	0.690265	0.683721	All genes
DN vs LOF	postDN	0.447303	0.690265	0.683721	All genes
DN vs LOF	postDN	0.448303	0.685841	0.683721	All genes
DN vs LOF	postDN	0.449303	0.681416	0.683721	All genes
DN vs LOF	postDN	0.450303	0.672566	0.688372	All genes
DN vs LOF	postDN	0.451303	0.672566	0.688372	All genes
DN vs LOF	postDN	0.452303	0.672566	0.693023	All genes
DN vs LOF	postDN	0.453303	0.672566	0.693023	All genes
DN vs LOF	postDN	0.454303	0.668142	0.693023	All genes
DN vs LOF	postDN	0.455303	0.668142	0.693023	All genes
DN vs LOF	postDN	0.456303	0.659292	0.693023	All genes
DN vs LOF	postDN	0.457303	0.659292	0.693023	All genes
DN vs LOF	postDN	0.458303	0.659292	0.693023	All genes
DN vs LOF	postDN	0.459303	0.659292	0.697674	All genes
DN vs LOF	postDN	0.460303	0.659292	0.697674	All genes
DN vs LOF	postDN	0.461303	0.659292	0.697674	All genes
DN vs LOF	postDN	0.462303	0.659292	0.697674	All genes
DN vs LOF	postDN	0.463303	0.659292	0.697674	All genes
DN vs LOF	postDN	0.464303	0.654867	0.702326	All genes
DN vs LOF	postDN	0.465303	0.650442	0.702326	All genes
DN vs LOF	postDN	0.466303	0.646018	0.716279	All genes
DN vs LOF	postDN	0.467303	0.646018	0.716279	All genes
DN vs LOF	postDN	0.468303	0.641593	0.725581	All genes
DN vs LOF	postDN	0.469303	0.637168	0.725581	All genes
DN vs LOF	postDN	0.470303	0.637168	0.725581	All genes
DN vs LOF	postDN	0.471303	0.628319	0.730233	All genes
DN vs LOF	postDN	0.472303	0.628319	0.730233	All genes
DN vs LOF	postDN	0.473303	0.628319	0.730233	All genes
DN vs LOF	postDN	0.474303	0.628319	0.730233	All genes
DN vs LOF	postDN	0.475303	0.628319	0.734884	All genes
DN vs LOF	postDN	0.476303	0.623894	0.734884	All genes
DN vs LOF	postDN	0.477303	0.623894	0.734884	All genes
DN vs LOF	postDN	0.478303	0.623894	0.734884	All genes
DN vs LOF	postDN	0.479303	0.623894	0.734884	All genes
DN vs LOF	postDN	0.480303	0.623894	0.734884	All genes
DN vs LOF	postDN	0.481303	0.623894	0.734884	All genes
DN vs LOF	postDN	0.482303	0.623894	0.739535	All genes
DN vs LOF	postDN	0.483303	0.623894	0.739535	All genes
DN vs LOF	postDN	0.484303	0.619469	0.739535	All genes
DN vs LOF	postDN	0.485303	0.615044	0.739535	All genes
DN vs LOF	postDN	0.486303	0.610619	0.739535	All genes
DN vs LOF	postDN	0.487303	0.606195	0.744186	All genes
DN vs LOF	postDN	0.488303	0.606195	0.748837	All genes
DN vs LOF	postDN	0.489303	0.606195	0.753488	All genes
DN vs LOF	postDN	0.490303	0.606195	0.762791	All genes
DN vs LOF	postDN	0.491303	0.60177	0.762791	All genes
DN vs LOF	postDN	0.492303	0.60177	0.767442	All genes
DN vs LOF	postDN	0.493303	0.60177	0.767442	All genes
DN vs LOF	postDN	0.494303	0.60177	0.767442	All genes
DN vs LOF	postDN	0.495303	0.597345	0.767442	All genes
DN vs LOF	postDN	0.496303	0.597345	0.767442	All genes
DN vs LOF	postDN	0.497303	0.597345	0.767442	All genes
DN vs LOF	postDN	0.498303	0.597345	0.767442	All genes
DN vs LOF	postDN	0.499303	0.59292	0.767442	All genes
DN vs LOF	postDN	0.500303	0.59292	0.767442	All genes
DN vs LOF	postDN	0.501303	0.588496	0.772093	All genes
DN vs LOF	postDN	0.502303	0.584071	0.772093	All genes
DN vs LOF	postDN	0.503303	0.584071	0.772093	All genes
DN vs LOF	postDN	0.504303	0.584071	0.772093	All genes
DN vs LOF	postDN	0.505303	0.584071	0.776744	All genes
DN vs LOF	postDN	0.506303	0.575221	0.776744	All genes
DN vs LOF	postDN	0.507303	0.575221	0.781395	All genes
DN vs LOF	postDN	0.508303	0.575221	0.781395	All genes
DN vs LOF	postDN	0.509303	0.575221	0.781395	All genes
DN vs LOF	postDN	0.510303	0.570796	0.781395	All genes
DN vs LOF	postDN	0.511303	0.570796	0.781395	All genes
DN vs LOF	postDN	0.512303	0.566372	0.781395	All genes
DN vs LOF	postDN	0.513303	0.566372	0.786047	All genes
DN vs LOF	postDN	0.514303	0.561947	0.786047	All genes
DN vs LOF	postDN	0.515303	0.561947	0.786047	All genes
DN vs LOF	postDN	0.516303	0.561947	0.786047	All genes
DN vs LOF	postDN	0.517303	0.561947	0.786047	All genes
DN vs LOF	postDN	0.518303	0.561947	0.795349	All genes
DN vs LOF	postDN	0.519303	0.561947	0.795349	All genes
DN vs LOF	postDN	0.520303	0.561947	0.795349	All genes
DN vs LOF	postDN	0.521303	0.561947	0.795349	All genes
DN vs LOF	postDN	0.522303	0.561947	0.795349	All genes
DN vs LOF	postDN	0.523303	0.561947	0.795349	All genes
DN vs LOF	postDN	0.524303	0.557522	0.795349	All genes
DN vs LOF	postDN	0.525303	0.557522	0.795349	All genes
DN vs LOF	postDN	0.526303	0.557522	0.8	All genes
DN vs LOF	postDN	0.527303	0.557522	0.8	All genes
DN vs LOF	postDN	0.528303	0.553097	0.8	All genes
DN vs LOF	postDN	0.529303	0.553097	0.8	All genes
DN vs LOF	postDN	0.530303	0.548673	0.8	All genes
DN vs LOF	postDN	0.531303	0.548673	0.8	All genes
DN vs LOF	postDN	0.532303	0.548673	0.8	All genes
DN vs LOF	postDN	0.533303	0.548673	0.8	All genes
DN vs LOF	postDN	0.534303	0.548673	0.8	All genes
DN vs LOF	postDN	0.535303	0.544248	0.8	All genes
DN vs LOF	postDN	0.536303	0.544248	0.804651	All genes
DN vs LOF	postDN	0.537303	0.539823	0.804651	All genes
DN vs LOF	postDN	0.538303	0.530973	0.804651	All genes
DN vs LOF	postDN	0.539303	0.526549	0.809302	All genes
DN vs LOF	postDN	0.540303	0.526549	0.809302	All genes
DN vs LOF	postDN	0.541303	0.526549	0.809302	All genes
DN vs LOF	postDN	0.542303	0.526549	0.813953	All genes
DN vs LOF	postDN	0.543303	0.522124	0.818605	All genes
DN vs LOF	postDN	0.544303	0.522124	0.818605	All genes
DN vs LOF	postDN	0.545303	0.522124	0.818605	All genes
DN vs LOF	postDN	0.546303	0.522124	0.823256	All genes
DN vs LOF	postDN	0.547303	0.517699	0.823256	All genes
DN vs LOF	postDN	0.548303	0.517699	0.827907	All genes
DN vs LOF	postDN	0.549303	0.517699	0.827907	All genes
DN vs LOF	postDN	0.550303	0.513274	0.827907	All genes
DN vs LOF	postDN	0.551303	0.513274	0.827907	All genes
DN vs LOF	postDN	0.552303	0.50885	0.827907	All genes
DN vs LOF	postDN	0.553303	0.50885	0.827907	All genes
DN vs LOF	postDN	0.554303	0.50885	0.837209	All genes
DN vs LOF	postDN	0.555303	0.504425	0.84186	All genes
DN vs LOF	postDN	0.556303	0.504425	0.84186	All genes
DN vs LOF	postDN	0.557303	0.495575	0.84186	All genes
DN vs LOF	postDN	0.558303	0.495575	0.84186	All genes
DN vs LOF	postDN	0.559303	0.49115	0.846512	All genes
DN vs LOF	postDN	0.560303	0.49115	0.851163	All genes
DN vs LOF	postDN	0.561303	0.486726	0.851163	All genes
DN vs LOF	postDN	0.562303	0.486726	0.855814	All genes
DN vs LOF	postDN	0.563303	0.486726	0.855814	All genes
DN vs LOF	postDN	0.564303	0.486726	0.855814	All genes
DN vs LOF	postDN	0.565303	0.486726	0.855814	All genes
DN vs LOF	postDN	0.566303	0.477876	0.855814	All genes
DN vs LOF	postDN	0.567303	0.473451	0.860465	All genes
DN vs LOF	postDN	0.568303	0.473451	0.860465	All genes
DN vs LOF	postDN	0.569303	0.473451	0.860465	All genes
DN vs LOF	postDN	0.570303	0.473451	0.860465	All genes
DN vs LOF	postDN	0.571303	0.473451	0.860465	All genes
DN vs LOF	postDN	0.572303	0.469027	0.860465	All genes
DN vs LOF	postDN	0.573303	0.469027	0.860465	All genes
DN vs LOF	postDN	0.574303	0.469027	0.860465	All genes
DN vs LOF	postDN	0.575303	0.469027	0.860465	All genes
DN vs LOF	postDN	0.576303	0.469027	0.860465	All genes
DN vs LOF	postDN	0.577303	0.464602	0.860465	All genes
DN vs LOF	postDN	0.578303	0.464602	0.865116	All genes
DN vs LOF	postDN	0.579303	0.464602	0.865116	All genes
DN vs LOF	postDN	0.580303	0.464602	0.865116	All genes
DN vs LOF	postDN	0.581303	0.464602	0.865116	All genes
DN vs LOF	postDN	0.582303	0.460177	0.865116	All genes
DN vs LOF	postDN	0.583303	0.455752	0.869767	All genes
DN vs LOF	postDN	0.584303	0.446903	0.869767	All genes
DN vs LOF	postDN	0.585303	0.446903	0.874419	All genes
DN vs LOF	postDN	0.586303	0.446903	0.874419	All genes
DN vs LOF	postDN	0.587303	0.446903	0.874419	All genes
DN vs LOF	postDN	0.588303	0.446903	0.874419	All genes
DN vs LOF	postDN	0.589303	0.446903	0.874419	All genes
DN vs LOF	postDN	0.590303	0.446903	0.874419	All genes
DN vs LOF	postDN	0.591303	0.446903	0.874419	All genes
DN vs LOF	postDN	0.592303	0.446903	0.874419	All genes
DN vs LOF	postDN	0.593303	0.446903	0.874419	All genes
DN vs LOF	postDN	0.594303	0.446903	0.874419	All genes
DN vs LOF	postDN	0.595303	0.442478	0.87907	All genes
DN vs LOF	postDN	0.596303	0.438053	0.87907	All genes
DN vs LOF	postDN	0.597303	0.438053	0.87907	All genes
DN vs LOF	postDN	0.598303	0.438053	0.87907	All genes
DN vs LOF	postDN	0.599303	0.438053	0.883721	All genes
DN vs LOF	postDN	0.600303	0.438053	0.888372	All genes
DN vs LOF	postDN	0.601303	0.433628	0.888372	All genes
DN vs LOF	postDN	0.602303	0.433628	0.888372	All genes
DN vs LOF	postDN	0.603303	0.433628	0.888372	All genes
DN vs LOF	postDN	0.604303	0.429204	0.888372	All genes
DN vs LOF	postDN	0.605303	0.429204	0.888372	All genes
DN vs LOF	postDN	0.606303	0.429204	0.888372	All genes
DN vs LOF	postDN	0.607303	0.429204	0.888372	All genes
DN vs LOF	postDN	0.608303	0.429204	0.888372	All genes
DN vs LOF	postDN	0.609303	0.429204	0.888372	All genes
DN vs LOF	postDN	0.610303	0.429204	0.888372	All genes
DN vs LOF	postDN	0.611303	0.429204	0.888372	All genes
DN vs LOF	postDN	0.612303	0.429204	0.893023	All genes
DN vs LOF	postDN	0.613303	0.429204	0.893023	All genes
DN vs LOF	postDN	0.614303	0.429204	0.893023	All genes
DN vs LOF	postDN	0.615303	0.429204	0.893023	All genes
DN vs LOF	postDN	0.616303	0.424779	0.893023	All genes
DN vs LOF	postDN	0.617303	0.424779	0.893023	All genes
DN vs LOF	postDN	0.618303	0.424779	0.893023	All genes
DN vs LOF	postDN	0.619303	0.424779	0.893023	All genes
DN vs LOF	postDN	0.620303	0.420354	0.893023	All genes
DN vs LOF	postDN	0.621303	0.420354	0.893023	All genes
DN vs LOF	postDN	0.622303	0.420354	0.893023	All genes
DN vs LOF	postDN	0.623303	0.420354	0.893023	All genes
DN vs LOF	postDN	0.624303	0.420354	0.893023	All genes
DN vs LOF	postDN	0.625303	0.415929	0.893023	All genes
DN vs LOF	postDN	0.626303	0.411504	0.897674	All genes
DN vs LOF	postDN	0.627303	0.40708	0.897674	All genes
DN vs LOF	postDN	0.628303	0.40708	0.897674	All genes
DN vs LOF	postDN	0.629303	0.40708	0.897674	All genes
DN vs LOF	postDN	0.630303	0.402655	0.897674	All genes
DN vs LOF	postDN	0.631303	0.402655	0.902326	All genes
DN vs LOF	postDN	0.632303	0.402655	0.902326	All genes
DN vs LOF	postDN	0.633303	0.402655	0.906977	All genes
DN vs LOF	postDN	0.634303	0.39823	0.906977	All genes
DN vs LOF	postDN	0.635303	0.39823	0.906977	All genes
DN vs LOF	postDN	0.636303	0.39823	0.906977	All genes
DN vs LOF	postDN	0.637303	0.39823	0.906977	All genes
DN vs LOF	postDN	0.638303	0.393805	0.906977	All genes
DN vs LOF	postDN	0.639303	0.393805	0.906977	All genes
DN vs LOF	postDN	0.640303	0.389381	0.906977	All genes
DN vs LOF	postDN	0.641303	0.389381	0.906977	All genes
DN vs LOF	postDN	0.642303	0.389381	0.906977	All genes
DN vs LOF	postDN	0.643303	0.389381	0.906977	All genes
DN vs LOF	postDN	0.644303	0.380531	0.906977	All genes
DN vs LOF	postDN	0.645303	0.376106	0.906977	All genes
DN vs LOF	postDN	0.646303	0.376106	0.906977	All genes
DN vs LOF	postDN	0.647303	0.376106	0.906977	All genes
DN vs LOF	postDN	0.648303	0.371681	0.906977	All genes
DN vs LOF	postDN	0.649303	0.371681	0.906977	All genes
DN vs LOF	postDN	0.650303	0.371681	0.906977	All genes
DN vs LOF	postDN	0.651303	0.367257	0.906977	All genes
DN vs LOF	postDN	0.652303	0.367257	0.906977	All genes
DN vs LOF	postDN	0.653303	0.367257	0.906977	All genes
DN vs LOF	postDN	0.654303	0.367257	0.911628	All genes
DN vs LOF	postDN	0.655303	0.367257	0.911628	All genes
DN vs LOF	postDN	0.656303	0.358407	0.911628	All genes
DN vs LOF	postDN	0.657303	0.358407	0.916279	All genes
DN vs LOF	postDN	0.658303	0.358407	0.916279	All genes
DN vs LOF	postDN	0.659303	0.358407	0.916279	All genes
DN vs LOF	postDN	0.660303	0.358407	0.916279	All genes
DN vs LOF	postDN	0.661303	0.353982	0.92093	All genes
DN vs LOF	postDN	0.662303	0.353982	0.92093	All genes
DN vs LOF	postDN	0.663303	0.345133	0.92093	All genes
DN vs LOF	postDN	0.664303	0.345133	0.92093	All genes
DN vs LOF	postDN	0.665303	0.340708	0.92093	All genes
DN vs LOF	postDN	0.666303	0.340708	0.92093	All genes
DN vs LOF	postDN	0.667303	0.336283	0.92093	All genes
DN vs LOF	postDN	0.668303	0.331858	0.92093	All genes
DN vs LOF	postDN	0.669303	0.331858	0.92093	All genes
DN vs LOF	postDN	0.670303	0.331858	0.92093	All genes
DN vs LOF	postDN	0.671303	0.327434	0.92093	All genes
DN vs LOF	postDN	0.672303	0.323009	0.92093	All genes
DN vs LOF	postDN	0.673303	0.323009	0.92093	All genes
DN vs LOF	postDN	0.674303	0.323009	0.92093	All genes
DN vs LOF	postDN	0.675303	0.323009	0.92093	All genes
DN vs LOF	postDN	0.676303	0.318584	0.925581	All genes
DN vs LOF	postDN	0.677303	0.318584	0.925581	All genes
DN vs LOF	postDN	0.678303	0.314159	0.925581	All genes
DN vs LOF	postDN	0.679303	0.30531	0.925581	All genes
DN vs LOF	postDN	0.680303	0.30531	0.930233	All genes
DN vs LOF	postDN	0.681303	0.30531	0.930233	All genes
DN vs LOF	postDN	0.682303	0.30531	0.930233	All genes
DN vs LOF	postDN	0.683303	0.300885	0.934884	All genes
DN vs LOF	postDN	0.684303	0.300885	0.934884	All genes
DN vs LOF	postDN	0.685303	0.300885	0.934884	All genes
DN vs LOF	postDN	0.686303	0.29646	0.934884	All genes
DN vs LOF	postDN	0.687303	0.29646	0.934884	All genes
DN vs LOF	postDN	0.688303	0.29646	0.934884	All genes
DN vs LOF	postDN	0.689303	0.292035	0.934884	All genes
DN vs LOF	postDN	0.690303	0.287611	0.934884	All genes
DN vs LOF	postDN	0.691303	0.287611	0.934884	All genes
DN vs LOF	postDN	0.692303	0.287611	0.939535	All genes
DN vs LOF	postDN	0.693303	0.283186	0.939535	All genes
DN vs LOF	postDN	0.694303	0.283186	0.939535	All genes
DN vs LOF	postDN	0.695303	0.283186	0.939535	All genes
DN vs LOF	postDN	0.696303	0.283186	0.939535	All genes
DN vs LOF	postDN	0.697303	0.283186	0.939535	All genes
DN vs LOF	postDN	0.698303	0.278761	0.939535	All genes
DN vs LOF	postDN	0.699303	0.278761	0.948837	All genes
DN vs LOF	postDN	0.700303	0.278761	0.948837	All genes
DN vs LOF	postDN	0.701303	0.278761	0.948837	All genes
DN vs LOF	postDN	0.702303	0.274336	0.948837	All genes
DN vs LOF	postDN	0.703303	0.274336	0.948837	All genes
DN vs LOF	postDN	0.704303	0.274336	0.948837	All genes
DN vs LOF	postDN	0.705303	0.274336	0.948837	All genes
DN vs LOF	postDN	0.706303	0.274336	0.948837	All genes
DN vs LOF	postDN	0.707303	0.274336	0.948837	All genes
DN vs LOF	postDN	0.708303	0.274336	0.948837	All genes
DN vs LOF	postDN	0.709303	0.265487	0.948837	All genes
DN vs LOF	postDN	0.710303	0.261062	0.948837	All genes
DN vs LOF	postDN	0.711303	0.261062	0.948837	All genes
DN vs LOF	postDN	0.712303	0.256637	0.948837	All genes
DN vs LOF	postDN	0.713303	0.256637	0.948837	All genes
DN vs LOF	postDN	0.714303	0.256637	0.948837	All genes
DN vs LOF	postDN	0.715303	0.256637	0.948837	All genes
DN vs LOF	postDN	0.716303	0.256637	0.948837	All genes
DN vs LOF	postDN	0.717303	0.256637	0.948837	All genes
DN vs LOF	postDN	0.718303	0.252212	0.948837	All genes
DN vs LOF	postDN	0.719303	0.252212	0.948837	All genes
DN vs LOF	postDN	0.720303	0.247788	0.948837	All genes
DN vs LOF	postDN	0.721303	0.243363	0.948837	All genes
DN vs LOF	postDN	0.722303	0.243363	0.948837	All genes
DN vs LOF	postDN	0.723303	0.243363	0.953488	All genes
DN vs LOF	postDN	0.724303	0.238938	0.953488	All genes
DN vs LOF	postDN	0.725303	0.238938	0.953488	All genes
DN vs LOF	postDN	0.726303	0.238938	0.953488	All genes
DN vs LOF	postDN	0.727303	0.238938	0.953488	All genes
DN vs LOF	postDN	0.728303	0.238938	0.953488	All genes
DN vs LOF	postDN	0.729303	0.238938	0.953488	All genes
DN vs LOF	postDN	0.730303	0.238938	0.953488	All genes
DN vs LOF	postDN	0.731303	0.238938	0.95814	All genes
DN vs LOF	postDN	0.732303	0.234513	0.95814	All genes
DN vs LOF	postDN	0.733303	0.234513	0.95814	All genes
DN vs LOF	postDN	0.734303	0.234513	0.962791	All genes
DN vs LOF	postDN	0.735303	0.234513	0.962791	All genes
DN vs LOF	postDN	0.736303	0.234513	0.962791	All genes
DN vs LOF	postDN	0.737303	0.234513	0.962791	All genes
DN vs LOF	postDN	0.738303	0.234513	0.962791	All genes
DN vs LOF	postDN	0.739303	0.234513	0.962791	All genes
DN vs LOF	postDN	0.740303	0.234513	0.962791	All genes
DN vs LOF	postDN	0.741303	0.230088	0.962791	All genes
DN vs LOF	postDN	0.742303	0.230088	0.962791	All genes
DN vs LOF	postDN	0.743303	0.230088	0.962791	All genes
DN vs LOF	postDN	0.744303	0.230088	0.962791	All genes
DN vs LOF	postDN	0.745303	0.230088	0.962791	All genes
DN vs LOF	postDN	0.746303	0.225664	0.962791	All genes
DN vs LOF	postDN	0.747303	0.225664	0.967442	All genes
DN vs LOF	postDN	0.748303	0.225664	0.967442	All genes
DN vs LOF	postDN	0.749303	0.225664	0.967442	All genes
DN vs LOF	postDN	0.750303	0.225664	0.967442	All genes
DN vs LOF	postDN	0.751303	0.225664	0.967442	All genes
DN vs LOF	postDN	0.752303	0.221239	0.967442	All genes
DN vs LOF	postDN	0.753303	0.221239	0.967442	All genes
DN vs LOF	postDN	0.754303	0.221239	0.967442	All genes
DN vs LOF	postDN	0.755303	0.216814	0.967442	All genes
DN vs LOF	postDN	0.756303	0.212389	0.967442	All genes
DN vs LOF	postDN	0.757303	0.212389	0.967442	All genes
DN vs LOF	postDN	0.758303	0.207965	0.967442	All genes
DN vs LOF	postDN	0.759303	0.20354	0.967442	All genes
DN vs LOF	postDN	0.760303	0.199115	0.972093	All genes
DN vs LOF	postDN	0.761303	0.199115	0.972093	All genes
DN vs LOF	postDN	0.762303	0.19469	0.972093	All genes
DN vs LOF	postDN	0.763303	0.19469	0.972093	All genes
DN vs LOF	postDN	0.764303	0.19469	0.972093	All genes
DN vs LOF	postDN	0.765303	0.190265	0.972093	All genes
DN vs LOF	postDN	0.766303	0.190265	0.972093	All genes
DN vs LOF	postDN	0.767303	0.190265	0.972093	All genes
DN vs LOF	postDN	0.768303	0.190265	0.972093	All genes
DN vs LOF	postDN	0.769303	0.190265	0.972093	All genes
DN vs LOF	postDN	0.770303	0.190265	0.972093	All genes
DN vs LOF	postDN	0.771303	0.190265	0.972093	All genes
DN vs LOF	postDN	0.772303	0.185841	0.972093	All genes
DN vs LOF	postDN	0.773303	0.185841	0.972093	All genes
DN vs LOF	postDN	0.774303	0.185841	0.972093	All genes
DN vs LOF	postDN	0.775303	0.185841	0.972093	All genes
DN vs LOF	postDN	0.776303	0.185841	0.976744	All genes
DN vs LOF	postDN	0.777303	0.181416	0.976744	All genes
DN vs LOF	postDN	0.778303	0.181416	0.976744	All genes
DN vs LOF	postDN	0.779303	0.181416	0.976744	All genes
DN vs LOF	postDN	0.780303	0.168142	0.976744	All genes
DN vs LOF	postDN	0.781303	0.168142	0.976744	All genes
DN vs LOF	postDN	0.782303	0.168142	0.976744	All genes
DN vs LOF	postDN	0.783303	0.163717	0.976744	All genes
DN vs LOF	postDN	0.784303	0.163717	0.976744	All genes
DN vs LOF	postDN	0.785303	0.163717	0.976744	All genes
DN vs LOF	postDN	0.786303	0.163717	0.976744	All genes
DN vs LOF	postDN	0.787303	0.163717	0.976744	All genes
DN vs LOF	postDN	0.788303	0.159292	0.976744	All genes
DN vs LOF	postDN	0.789303	0.159292	0.981395	All genes
DN vs LOF	postDN	0.790303	0.159292	0.986047	All genes
DN vs LOF	postDN	0.791303	0.159292	0.986047	All genes
DN vs LOF	postDN	0.792303	0.159292	0.986047	All genes
DN vs LOF	postDN	0.793303	0.159292	0.986047	All genes
DN vs LOF	postDN	0.794303	0.159292	0.986047	All genes
DN vs LOF	postDN	0.795303	0.159292	0.986047	All genes
DN vs LOF	postDN	0.796303	0.159292	0.986047	All genes
DN vs LOF	postDN	0.797303	0.154867	0.986047	All genes
DN vs LOF	postDN	0.798303	0.154867	0.986047	All genes
DN vs LOF	postDN	0.799303	0.154867	0.986047	All genes
DN vs LOF	postDN	0.800303	0.150442	0.986047	All genes
DN vs LOF	postDN	0.801303	0.150442	0.986047	All genes
DN vs LOF	postDN	0.802303	0.146018	0.986047	All genes
DN vs LOF	postDN	0.803303	0.146018	0.986047	All genes
DN vs LOF	postDN	0.804303	0.146018	0.986047	All genes
DN vs LOF	postDN	0.805303	0.146018	0.986047	All genes
DN vs LOF	postDN	0.806303	0.146018	0.986047	All genes
DN vs LOF	postDN	0.807303	0.146018	0.986047	All genes
DN vs LOF	postDN	0.808303	0.146018	0.986047	All genes
DN vs LOF	postDN	0.809303	0.146018	0.986047	All genes
DN vs LOF	postDN	0.810303	0.146018	0.986047	All genes
DN vs LOF	postDN	0.811303	0.141593	0.986047	All genes
DN vs LOF	postDN	0.812303	0.132743	0.986047	All genes
DN vs LOF	postDN	0.813303	0.128319	0.986047	All genes
DN vs LOF	postDN	0.814303	0.119469	0.986047	All genes
DN vs LOF	postDN	0.815303	0.119469	0.986047	All genes
DN vs LOF	postDN	0.816303	0.119469	0.986047	All genes
DN vs LOF	postDN	0.817303	0.115044	0.986047	All genes
DN vs LOF	postDN	0.818303	0.115044	0.986047	All genes
DN vs LOF	postDN	0.819303	0.115044	0.986047	All genes
DN vs LOF	postDN	0.820303	0.115044	0.986047	All genes
DN vs LOF	postDN	0.821303	0.110619	0.986047	All genes
DN vs LOF	postDN	0.822303	0.110619	0.986047	All genes
DN vs LOF	postDN	0.823303	0.110619	0.986047	All genes
DN vs LOF	postDN	0.824303	0.10177	0.986047	All genes
DN vs LOF	postDN	0.825303	0.0973451	0.986047	All genes
DN vs LOF	postDN	0.826303	0.0973451	0.986047	All genes
DN vs LOF	postDN	0.827303	0.0973451	0.986047	All genes
DN vs LOF	postDN	0.828303	0.0973451	0.986047	All genes
DN vs LOF	postDN	0.829303	0.0973451	0.986047	All genes
DN vs LOF	postDN	0.830303	0.0973451	0.986047	All genes
DN vs LOF	postDN	0.831303	0.0973451	0.986047	All genes
DN vs LOF	postDN	0.832303	0.0973451	0.990698	All genes
DN vs LOF	postDN	0.833303	0.0973451	0.990698	All genes
DN vs LOF	postDN	0.834303	0.0973451	0.990698	All genes
DN vs LOF	postDN	0.835303	0.0929204	0.990698	All genes
DN vs LOF	postDN	0.836303	0.0884956	0.990698	All genes
DN vs LOF	postDN	0.837303	0.0884956	0.990698	All genes
DN vs LOF	postDN	0.838303	0.0884956	0.990698	All genes
DN vs LOF	postDN	0.839303	0.0884956	0.990698	All genes
DN vs LOF	postDN	0.840303	0.0884956	0.990698	All genes
DN vs LOF	postDN	0.841303	0.0884956	0.990698	All genes
DN vs LOF	postDN	0.842303	0.0884956	0.990698	All genes
DN vs LOF	postDN	0.843303	0.0840708	0.990698	All genes
DN vs LOF	postDN	0.844303	0.0840708	0.990698	All genes
DN vs LOF	postDN	0.845303	0.079646	0.990698	All genes
DN vs LOF	postDN	0.846303	0.079646	0.990698	All genes
DN vs LOF	postDN	0.847303	0.079646	0.990698	All genes
DN vs LOF	postDN	0.848303	0.079646	0.990698	All genes
DN vs LOF	postDN	0.849303	0.079646	0.990698	All genes
DN vs LOF	postDN	0.850303	0.079646	0.990698	All genes
DN vs LOF	postDN	0.851303	0.0752212	0.990698	All genes
DN vs LOF	postDN	0.852303	0.0752212	0.990698	All genes
DN vs LOF	postDN	0.853303	0.0752212	0.990698	All genes
DN vs LOF	postDN	0.854303	0.0752212	0.990698	All genes
DN vs LOF	postDN	0.855303	0.0752212	0.990698	All genes
DN vs LOF	postDN	0.856303	0.0752212	0.990698	All genes
DN vs LOF	postDN	0.857303	0.0752212	0.990698	All genes
DN vs LOF	postDN	0.858303	0.0752212	0.990698	All genes
DN vs LOF	postDN	0.859303	0.0752212	0.990698	All genes
DN vs LOF	postDN	0.860303	0.0752212	0.990698	All genes
DN vs LOF	postDN	0.861303	0.0752212	0.990698	All genes
DN vs LOF	postDN	0.862303	0.0707965	0.990698	All genes
DN vs LOF	postDN	0.863303	0.0707965	0.990698	All genes
DN vs LOF	postDN	0.864303	0.0707965	0.990698	All genes
DN vs LOF	postDN	0.865303	0.0707965	0.990698	All genes
DN vs LOF	postDN	0.866303	0.0707965	0.990698	All genes
DN vs LOF	postDN	0.867303	0.0707965	0.990698	All genes
DN vs LOF	postDN	0.868303	0.0707965	0.990698	All genes
DN vs LOF	postDN	0.869303	0.0707965	0.990698	All genes
DN vs LOF	postDN	0.870303	0.0707965	0.990698	All genes
DN vs LOF	postDN	0.871303	0.0663717	0.990698	All genes
DN vs LOF	postDN	0.872303	0.0663717	0.990698	All genes
DN vs LOF	postDN	0.873303	0.0663717	0.990698	All genes
DN vs LOF	postDN	0.874303	0.0619469	0.990698	All genes
DN vs LOF	postDN	0.875303	0.0575221	0.995349	All genes
DN vs LOF	postDN	0.876303	0.0575221	0.995349	All genes
DN vs LOF	postDN	0.877303	0.0575221	0.995349	All genes
DN vs LOF	postDN	0.878303	0.0575221	0.995349	All genes
DN vs LOF	postDN	0.879303	0.0575221	0.995349	All genes
DN vs LOF	postDN	0.880303	0.0530973	0.995349	All genes
DN vs LOF	postDN	0.881303	0.0530973	0.995349	All genes
DN vs LOF	postDN	0.882303	0.0530973	0.995349	All genes
DN vs LOF	postDN	0.883303	0.0530973	0.995349	All genes
DN vs LOF	postDN	0.884303	0.0530973	0.995349	All genes
DN vs LOF	postDN	0.885303	0.0530973	0.995349	All genes
DN vs LOF	postDN	0.886303	0.0486726	0.995349	All genes
DN vs LOF	postDN	0.887303	0.0442478	0.995349	All genes
DN vs LOF	postDN	0.888303	0.0442478	0.995349	All genes
DN vs LOF	postDN	0.889303	0.0442478	0.995349	All genes
DN vs LOF	postDN	0.890303	0.0442478	0.995349	All genes
DN vs LOF	postDN	0.891303	0.0442478	0.995349	All genes
DN vs LOF	postDN	0.892303	0.0442478	0.995349	All genes
DN vs LOF	postDN	0.893303	0.0442478	0.995349	All genes
DN vs LOF	postDN	0.894303	0.0442478	0.995349	All genes
DN vs LOF	postDN	0.895303	0.039823	0.995349	All genes
DN vs LOF	postDN	0.896303	0.039823	0.995349	All genes
DN vs LOF	postDN	0.897303	0.039823	0.995349	All genes
DN vs LOF	postDN	0.898303	0.039823	0.995349	All genes
DN vs LOF	postDN	0.899303	0.039823	0.995349	All genes
DN vs LOF	postDN	0.900303	0.039823	0.995349	All genes
DN vs LOF	postDN	0.901303	0.039823	0.995349	All genes
DN vs LOF	postDN	0.902303	0.0353982	0.995349	All genes
DN vs LOF	postDN	0.903303	0.0309735	0.995349	All genes
DN vs LOF	postDN	0.904303	0.0309735	0.995349	All genes
DN vs LOF	postDN	0.905303	0.0309735	0.995349	All genes
DN vs LOF	postDN	0.906303	0.0309735	0.995349	All genes
DN vs LOF	postDN	0.907303	0.0309735	0.995349	All genes
DN vs LOF	postDN	0.908303	0.0309735	0.995349	All genes
DN vs LOF	postDN	0.909303	0.0309735	0.995349	All genes
DN vs LOF	postDN	0.910303	0.0309735	0.995349	All genes
DN vs LOF	postDN	0.911303	0.0309735	0.995349	All genes
DN vs LOF	postDN	0.912303	0.0309735	0.995349	All genes
DN vs LOF	postDN	0.913303	0.0309735	0.995349	All genes
DN vs LOF	postDN	0.914303	0.0309735	0.995349	All genes
DN vs LOF	postDN	0.915303	0.0309735	0.995349	All genes
DN vs LOF	postDN	0.916303	0.0309735	0.995349	All genes
DN vs LOF	postDN	0.917303	0.0309735	0.995349	All genes
DN vs LOF	postDN	0.918303	0.0309735	0.995349	All genes
DN vs LOF	postDN	0.919303	0.0309735	0.995349	All genes
DN vs LOF	postDN	0.920303	0.0309735	0.995349	All genes
DN vs LOF	postDN	0.921303	0.0309735	0.995349	All genes
DN vs LOF	postDN	0.922303	0.0309735	1	All genes
DN vs LOF	postDN	0.923303	0.0309735	1	All genes
DN vs LOF	postDN	0.924303	0.0265487	1	All genes
DN vs LOF	postDN	0.925303	0.0265487	1	All genes
DN vs LOF	postDN	0.926303	0.0265487	1	All genes
DN vs LOF	postDN	0.927303	0.0265487	1	All genes
DN vs LOF	postDN	0.928303	0.0265487	1	All genes
DN vs LOF	postDN	0.929303	0.0265487	1	All genes
DN vs LOF	postDN	0.930303	0.0265487	1	All genes
DN vs LOF	postDN	0.931303	0.0265487	1	All genes
DN vs LOF	postDN	0.932303	0.0265487	1	All genes
DN vs LOF	postDN	0.933303	0.0265487	1	All genes
DN vs LOF	postDN	0.934303	0.0265487	1	All genes
DN vs LOF	postDN	0.935303	0.0265487	1	All genes
DN vs LOF	postDN	0.936303	0.0265487	1	All genes
DN vs LOF	postDN	0.937303	0.0221239	1	All genes
DN vs LOF	postDN	0.938303	0.0221239	1	All genes
DN vs LOF	postDN	0.939303	0.0221239	1	All genes
DN vs LOF	postDN	0.940303	0.0221239	1	All genes
DN vs LOF	postDN	0.941303	0.0221239	1	All genes
DN vs LOF	postDN	0.942303	0.0221239	1	All genes
DN vs LOF	postDN	0.943303	0.0221239	1	All genes
DN vs LOF	postDN	0.944303	0.0221239	1	All genes
DN vs LOF	postDN	0.945303	0.0221239	1	All genes
DN vs LOF	postDN	0.946303	0.0221239	1	All genes
DN vs LOF	postDN	0.947303	0.0221239	1	All genes
DN vs LOF	postDN	0.948303	0.0221239	1	All genes
DN vs LOF	postDN	0.949303	0.0221239	1	All genes
DN vs LOF	postDN	0.950303	0.0221239	1	All genes
DN vs LOF	postDN	0.951303	0.0221239	1	All genes
DN vs LOF	postDN	0.952303	0.0221239	1	All genes
DN vs LOF	postDN	0.953303	0.0176991	1	All genes
DN vs LOF	postDN	0.954303	0.0132743	1	All genes
DN vs LOF	postDN	0.955303	0.0132743	1	All genes
DN vs LOF	postDN	0.956303	0.0132743	1	All genes
DN vs LOF	postDN	0.957303	0.0132743	1	All genes
DN vs LOF	postDN	0.958303	0.00884956	1	All genes
DN vs LOF	postDN	0.959303	0.00884956	1	All genes
DN vs LOF	postDN	0.960303	0.00884956	1	All genes
DN vs LOF	postDN	0.961303	0.00884956	1	All genes
DN vs LOF	postDN	0.962303	0.00884956	1	All genes
DN vs LOF	postDN	0.963303	0.00884956	1	All genes
DN vs LOF	postDN	0.964303	0.00884956	1	All genes
DN vs LOF	postDN	0.965303	0.00884956	1	All genes
DN vs LOF	postDN	0.966303	0.00884956	1	All genes
DN vs LOF	postDN	0.967303	0.00884956	1	All genes
DN vs LOF	postDN	0.968303	0.00884956	1	All genes
DN vs LOF	postDN	0.969303	0.00884956	1	All genes
DN vs LOF	postDN	0.970303	0.00884956	1	All genes
DN vs LOF	postDN	0.971303	0.00884956	1	All genes
DN vs LOF	postDN	0.972303	0.00884956	1	All genes
DN vs LOF	postDN	0.973303	0.00884956	1	All genes
DN vs LOF	postDN	0.974303	0.00884956	1	All genes
DN vs LOF	postDN	0.975303	0.00442478	1	All genes
DN vs LOF	postDN	0.976303	0.00442478	1	All genes
DN vs LOF	postDN	0.977303	0.00442478	1	All genes
DN vs LOF	postDN	0.978303	0.00442478	1	All genes
DN vs LOF	pDN	0.114892	1	0	All genes
DN vs LOF	pDN	0.115892	1	0.00465116	All genes
DN vs LOF	pDN	0.116892	1	0.00465116	All genes
DN vs LOF	pDN	0.117892	1	0.00465116	All genes
DN vs LOF	pDN	0.118892	1	0.00465116	All genes
DN vs LOF	pDN	0.119892	1	0.00465116	All genes
DN vs LOF	pDN	0.120892	1	0.00465116	All genes
DN vs LOF	pDN	0.121892	1	0.00465116	All genes
DN vs LOF	pDN	0.122892	1	0.00465116	All genes
DN vs LOF	pDN	0.123892	1	0.00465116	All genes
DN vs LOF	pDN	0.124892	1	0.00465116	All genes
DN vs LOF	pDN	0.125892	1	0.00465116	All genes
DN vs LOF	pDN	0.126892	1	0.00465116	All genes
DN vs LOF	pDN	0.127892	1	0.00465116	All genes
DN vs LOF	pDN	0.128892	1	0.00465116	All genes
DN vs LOF	pDN	0.129892	1	0.00465116	All genes
DN vs LOF	pDN	0.130892	1	0.00465116	All genes
DN vs LOF	pDN	0.131892	1	0.00465116	All genes
DN vs LOF	pDN	0.132892	1	0.00465116	All genes
DN vs LOF	pDN	0.133892	1	0.00465116	All genes
DN vs LOF	pDN	0.134892	1	0.00465116	All genes
DN vs LOF	pDN	0.135892	1	0.00465116	All genes
DN vs LOF	pDN	0.136892	1	0.00465116	All genes
DN vs LOF	pDN	0.137892	1	0.00465116	All genes
DN vs LOF	pDN	0.138892	1	0.00465116	All genes
DN vs LOF	pDN	0.139892	1	0.00465116	All genes
DN vs LOF	pDN	0.140892	1	0.00465116	All genes
DN vs LOF	pDN	0.141892	1	0.00930233	All genes
DN vs LOF	pDN	0.142892	1	0.00930233	All genes
DN vs LOF	pDN	0.143892	1	0.0139535	All genes
DN vs LOF	pDN	0.144892	1	0.0139535	All genes
DN vs LOF	pDN	0.145892	1	0.0186047	All genes
DN vs LOF	pDN	0.146892	1	0.0186047	All genes
DN vs LOF	pDN	0.147892	1	0.0186047	All genes
DN vs LOF	pDN	0.148892	1	0.0186047	All genes
DN vs LOF	pDN	0.149892	1	0.0186047	All genes
DN vs LOF	pDN	0.150892	1	0.0186047	All genes
DN vs LOF	pDN	0.151892	1	0.0232558	All genes
DN vs LOF	pDN	0.152892	1	0.0232558	All genes
DN vs LOF	pDN	0.153892	1	0.0232558	All genes
DN vs LOF	pDN	0.154892	1	0.0232558	All genes
DN vs LOF	pDN	0.155892	1	0.0232558	All genes
DN vs LOF	pDN	0.156892	1	0.0232558	All genes
DN vs LOF	pDN	0.157892	0.99115	0.0232558	All genes
DN vs LOF	pDN	0.158892	0.99115	0.027907	All genes
DN vs LOF	pDN	0.159892	0.99115	0.0325581	All genes
DN vs LOF	pDN	0.160892	0.99115	0.0325581	All genes
DN vs LOF	pDN	0.161892	0.99115	0.0325581	All genes
DN vs LOF	pDN	0.162892	0.99115	0.0372093	All genes
DN vs LOF	pDN	0.163892	0.99115	0.0418605	All genes
DN vs LOF	pDN	0.164892	0.99115	0.0418605	All genes
DN vs LOF	pDN	0.165892	0.99115	0.0418605	All genes
DN vs LOF	pDN	0.166892	0.99115	0.0511628	All genes
DN vs LOF	pDN	0.167892	0.99115	0.0511628	All genes
DN vs LOF	pDN	0.168892	0.99115	0.055814	All genes
DN vs LOF	pDN	0.169892	0.99115	0.055814	All genes
DN vs LOF	pDN	0.170892	0.99115	0.055814	All genes
DN vs LOF	pDN	0.171892	0.99115	0.055814	All genes
DN vs LOF	pDN	0.172892	0.99115	0.055814	All genes
DN vs LOF	pDN	0.173892	0.99115	0.055814	All genes
DN vs LOF	pDN	0.174892	0.99115	0.055814	All genes
DN vs LOF	pDN	0.175892	0.99115	0.055814	All genes
DN vs LOF	pDN	0.176892	0.99115	0.055814	All genes
DN vs LOF	pDN	0.177892	0.99115	0.055814	All genes
DN vs LOF	pDN	0.178892	0.99115	0.055814	All genes
DN vs LOF	pDN	0.179892	0.99115	0.055814	All genes
DN vs LOF	pDN	0.180892	0.99115	0.0604651	All genes
DN vs LOF	pDN	0.181892	0.99115	0.0604651	All genes
DN vs LOF	pDN	0.182892	0.99115	0.0604651	All genes
DN vs LOF	pDN	0.183892	0.99115	0.0604651	All genes
DN vs LOF	pDN	0.184892	0.99115	0.0604651	All genes
DN vs LOF	pDN	0.185892	0.99115	0.0604651	All genes
DN vs LOF	pDN	0.186892	0.99115	0.0604651	All genes
DN vs LOF	pDN	0.187892	0.99115	0.0604651	All genes
DN vs LOF	pDN	0.188892	0.99115	0.0604651	All genes
DN vs LOF	pDN	0.189892	0.99115	0.0604651	All genes
DN vs LOF	pDN	0.190892	0.986726	0.0651163	All genes
DN vs LOF	pDN	0.191892	0.986726	0.0651163	All genes
DN vs LOF	pDN	0.192892	0.986726	0.0651163	All genes
DN vs LOF	pDN	0.193892	0.986726	0.0651163	All genes
DN vs LOF	pDN	0.194892	0.986726	0.0651163	All genes
DN vs LOF	pDN	0.195892	0.986726	0.0651163	All genes
DN vs LOF	pDN	0.196892	0.986726	0.0651163	All genes
DN vs LOF	pDN	0.197892	0.986726	0.0651163	All genes
DN vs LOF	pDN	0.198892	0.986726	0.0651163	All genes
DN vs LOF	pDN	0.199892	0.986726	0.0651163	All genes
DN vs LOF	pDN	0.200892	0.986726	0.0651163	All genes
DN vs LOF	pDN	0.201892	0.986726	0.0651163	All genes
DN vs LOF	pDN	0.202892	0.986726	0.0651163	All genes
DN vs LOF	pDN	0.203892	0.986726	0.0697674	All genes
DN vs LOF	pDN	0.204892	0.986726	0.0744186	All genes
DN vs LOF	pDN	0.205892	0.986726	0.0837209	All genes
DN vs LOF	pDN	0.206892	0.986726	0.0837209	All genes
DN vs LOF	pDN	0.207892	0.986726	0.0883721	All genes
DN vs LOF	pDN	0.208892	0.986726	0.0930233	All genes
DN vs LOF	pDN	0.209892	0.986726	0.0976744	All genes
DN vs LOF	pDN	0.210892	0.986726	0.0976744	All genes
DN vs LOF	pDN	0.211892	0.986726	0.0976744	All genes
DN vs LOF	pDN	0.212892	0.986726	0.0976744	All genes
DN vs LOF	pDN	0.213892	0.986726	0.0976744	All genes
DN vs LOF	pDN	0.214892	0.986726	0.0976744	All genes
DN vs LOF	pDN	0.215892	0.986726	0.0976744	All genes
DN vs LOF	pDN	0.216892	0.986726	0.0976744	All genes
DN vs LOF	pDN	0.217892	0.986726	0.0976744	All genes
DN vs LOF	pDN	0.218892	0.986726	0.0976744	All genes
DN vs LOF	pDN	0.219892	0.986726	0.102326	All genes
DN vs LOF	pDN	0.220892	0.982301	0.102326	All genes
DN vs LOF	pDN	0.221892	0.982301	0.111628	All genes
DN vs LOF	pDN	0.222892	0.982301	0.116279	All genes
DN vs LOF	pDN	0.223892	0.982301	0.125581	All genes
DN vs LOF	pDN	0.224892	0.982301	0.125581	All genes
DN vs LOF	pDN	0.225892	0.982301	0.125581	All genes
DN vs LOF	pDN	0.226892	0.982301	0.125581	All genes
DN vs LOF	pDN	0.227892	0.982301	0.134884	All genes
DN vs LOF	pDN	0.228892	0.982301	0.139535	All genes
DN vs LOF	pDN	0.229892	0.982301	0.139535	All genes
DN vs LOF	pDN	0.230892	0.982301	0.139535	All genes
DN vs LOF	pDN	0.231892	0.982301	0.139535	All genes
DN vs LOF	pDN	0.232892	0.982301	0.144186	All genes
DN vs LOF	pDN	0.233892	0.982301	0.144186	All genes
DN vs LOF	pDN	0.234892	0.982301	0.144186	All genes
DN vs LOF	pDN	0.235892	0.982301	0.144186	All genes
DN vs LOF	pDN	0.236892	0.982301	0.144186	All genes
DN vs LOF	pDN	0.237892	0.982301	0.153488	All genes
DN vs LOF	pDN	0.238892	0.982301	0.153488	All genes
DN vs LOF	pDN	0.239892	0.982301	0.153488	All genes
DN vs LOF	pDN	0.240892	0.982301	0.153488	All genes
DN vs LOF	pDN	0.241892	0.982301	0.15814	All genes
DN vs LOF	pDN	0.242892	0.982301	0.15814	All genes
DN vs LOF	pDN	0.243892	0.982301	0.162791	All genes
DN vs LOF	pDN	0.244892	0.982301	0.162791	All genes
DN vs LOF	pDN	0.245892	0.982301	0.167442	All genes
DN vs LOF	pDN	0.246892	0.982301	0.176744	All genes
DN vs LOF	pDN	0.247892	0.982301	0.176744	All genes
DN vs LOF	pDN	0.248892	0.982301	0.181395	All genes
DN vs LOF	pDN	0.249892	0.982301	0.181395	All genes
DN vs LOF	pDN	0.250892	0.982301	0.181395	All genes
DN vs LOF	pDN	0.251892	0.982301	0.181395	All genes
DN vs LOF	pDN	0.252892	0.982301	0.181395	All genes
DN vs LOF	pDN	0.253892	0.982301	0.181395	All genes
DN vs LOF	pDN	0.254892	0.982301	0.204651	All genes
DN vs LOF	pDN	0.255892	0.969027	0.209302	All genes
DN vs LOF	pDN	0.256892	0.969027	0.209302	All genes
DN vs LOF	pDN	0.257892	0.969027	0.209302	All genes
DN vs LOF	pDN	0.258892	0.969027	0.218605	All genes
DN vs LOF	pDN	0.259892	0.969027	0.218605	All genes
DN vs LOF	pDN	0.260892	0.969027	0.223256	All genes
DN vs LOF	pDN	0.261892	0.969027	0.227907	All genes
DN vs LOF	pDN	0.262892	0.964602	0.237209	All genes
DN vs LOF	pDN	0.263892	0.964602	0.24186	All genes
DN vs LOF	pDN	0.264892	0.960177	0.24186	All genes
DN vs LOF	pDN	0.265892	0.960177	0.24186	All genes
DN vs LOF	pDN	0.266892	0.960177	0.24186	All genes
DN vs LOF	pDN	0.267892	0.960177	0.24186	All genes
DN vs LOF	pDN	0.268892	0.960177	0.24186	All genes
DN vs LOF	pDN	0.269892	0.960177	0.24186	All genes
DN vs LOF	pDN	0.270892	0.955752	0.24186	All genes
DN vs LOF	pDN	0.271892	0.955752	0.24186	All genes
DN vs LOF	pDN	0.272892	0.955752	0.24186	All genes
DN vs LOF	pDN	0.273892	0.951327	0.24186	All genes
DN vs LOF	pDN	0.274892	0.946903	0.24186	All genes
DN vs LOF	pDN	0.275892	0.946903	0.24186	All genes
DN vs LOF	pDN	0.276892	0.946903	0.24186	All genes
DN vs LOF	pDN	0.277892	0.946903	0.246512	All genes
DN vs LOF	pDN	0.278892	0.942478	0.246512	All genes
DN vs LOF	pDN	0.279892	0.942478	0.251163	All genes
DN vs LOF	pDN	0.280892	0.942478	0.251163	All genes
DN vs LOF	pDN	0.281892	0.942478	0.251163	All genes
DN vs LOF	pDN	0.282892	0.942478	0.255814	All genes
DN vs LOF	pDN	0.283892	0.942478	0.255814	All genes
DN vs LOF	pDN	0.284892	0.942478	0.255814	All genes
DN vs LOF	pDN	0.285892	0.938053	0.255814	All genes
DN vs LOF	pDN	0.286892	0.938053	0.255814	All genes
DN vs LOF	pDN	0.287892	0.938053	0.255814	All genes
DN vs LOF	pDN	0.288892	0.938053	0.269767	All genes
DN vs LOF	pDN	0.289892	0.933628	0.269767	All genes
DN vs LOF	pDN	0.290892	0.933628	0.274419	All genes
DN vs LOF	pDN	0.291892	0.933628	0.297674	All genes
DN vs LOF	pDN	0.292892	0.929204	0.297674	All genes
DN vs LOF	pDN	0.293892	0.929204	0.302326	All genes
DN vs LOF	pDN	0.294892	0.929204	0.311628	All genes
DN vs LOF	pDN	0.295892	0.929204	0.316279	All genes
DN vs LOF	pDN	0.296892	0.924779	0.316279	All genes
DN vs LOF	pDN	0.297892	0.924779	0.316279	All genes
DN vs LOF	pDN	0.298892	0.924779	0.325581	All genes
DN vs LOF	pDN	0.299892	0.924779	0.325581	All genes
DN vs LOF	pDN	0.300892	0.924779	0.325581	All genes
DN vs LOF	pDN	0.301892	0.924779	0.325581	All genes
DN vs LOF	pDN	0.302892	0.924779	0.330233	All genes
DN vs LOF	pDN	0.303892	0.924779	0.330233	All genes
DN vs LOF	pDN	0.304892	0.920354	0.339535	All genes
DN vs LOF	pDN	0.305892	0.920354	0.339535	All genes
DN vs LOF	pDN	0.306892	0.915929	0.339535	All genes
DN vs LOF	pDN	0.307892	0.915929	0.348837	All genes
DN vs LOF	pDN	0.308892	0.915929	0.348837	All genes
DN vs LOF	pDN	0.309892	0.915929	0.348837	All genes
DN vs LOF	pDN	0.310892	0.911504	0.353488	All genes
DN vs LOF	pDN	0.311892	0.90708	0.353488	All genes
DN vs LOF	pDN	0.312892	0.902655	0.35814	All genes
DN vs LOF	pDN	0.313892	0.902655	0.35814	All genes
DN vs LOF	pDN	0.314892	0.89823	0.35814	All genes
DN vs LOF	pDN	0.315892	0.89823	0.367442	All genes
DN vs LOF	pDN	0.316892	0.89823	0.372093	All genes
DN vs LOF	pDN	0.317892	0.89823	0.372093	All genes
DN vs LOF	pDN	0.318892	0.89823	0.372093	All genes
DN vs LOF	pDN	0.319892	0.89823	0.372093	All genes
DN vs LOF	pDN	0.320892	0.89823	0.381395	All genes
DN vs LOF	pDN	0.321892	0.89823	0.386047	All genes
DN vs LOF	pDN	0.322892	0.893805	0.390698	All genes
DN vs LOF	pDN	0.323892	0.893805	0.390698	All genes
DN vs LOF	pDN	0.324892	0.893805	0.395349	All genes
DN vs LOF	pDN	0.325892	0.889381	0.4	All genes
DN vs LOF	pDN	0.326892	0.889381	0.404651	All genes
DN vs LOF	pDN	0.327892	0.889381	0.404651	All genes
DN vs LOF	pDN	0.328892	0.889381	0.409302	All genes
DN vs LOF	pDN	0.329892	0.889381	0.409302	All genes
DN vs LOF	pDN	0.330892	0.889381	0.409302	All genes
DN vs LOF	pDN	0.331892	0.889381	0.413953	All genes
DN vs LOF	pDN	0.332892	0.889381	0.418605	All genes
DN vs LOF	pDN	0.333892	0.889381	0.423256	All genes
DN vs LOF	pDN	0.334892	0.889381	0.427907	All genes
DN vs LOF	pDN	0.335892	0.889381	0.427907	All genes
DN vs LOF	pDN	0.336892	0.889381	0.432558	All genes
DN vs LOF	pDN	0.337892	0.889381	0.437209	All genes
DN vs LOF	pDN	0.338892	0.889381	0.44186	All genes
DN vs LOF	pDN	0.339892	0.889381	0.446512	All genes
DN vs LOF	pDN	0.340892	0.889381	0.446512	All genes
DN vs LOF	pDN	0.341892	0.884956	0.446512	All genes
DN vs LOF	pDN	0.342892	0.876106	0.451163	All genes
DN vs LOF	pDN	0.343892	0.871681	0.455814	All genes
DN vs LOF	pDN	0.344892	0.867257	0.455814	All genes
DN vs LOF	pDN	0.345892	0.862832	0.460465	All genes
DN vs LOF	pDN	0.346892	0.862832	0.460465	All genes
DN vs LOF	pDN	0.347892	0.862832	0.460465	All genes
DN vs LOF	pDN	0.348892	0.862832	0.460465	All genes
DN vs LOF	pDN	0.349892	0.862832	0.460465	All genes
DN vs LOF	pDN	0.350892	0.858407	0.460465	All genes
DN vs LOF	pDN	0.351892	0.853982	0.460465	All genes
DN vs LOF	pDN	0.352892	0.849558	0.465116	All genes
DN vs LOF	pDN	0.353892	0.845133	0.469767	All genes
DN vs LOF	pDN	0.354892	0.845133	0.474419	All genes
DN vs LOF	pDN	0.355892	0.845133	0.474419	All genes
DN vs LOF	pDN	0.356892	0.845133	0.474419	All genes
DN vs LOF	pDN	0.357892	0.840708	0.474419	All genes
DN vs LOF	pDN	0.358892	0.840708	0.474419	All genes
DN vs LOF	pDN	0.359892	0.840708	0.483721	All genes
DN vs LOF	pDN	0.360892	0.840708	0.488372	All genes
DN vs LOF	pDN	0.361892	0.840708	0.497674	All genes
DN vs LOF	pDN	0.362892	0.840708	0.506977	All genes
DN vs LOF	pDN	0.363892	0.840708	0.506977	All genes
DN vs LOF	pDN	0.364892	0.840708	0.506977	All genes
DN vs LOF	pDN	0.365892	0.840708	0.506977	All genes
DN vs LOF	pDN	0.366892	0.840708	0.511628	All genes
DN vs LOF	pDN	0.367892	0.840708	0.516279	All genes
DN vs LOF	pDN	0.368892	0.840708	0.525581	All genes
DN vs LOF	pDN	0.369892	0.840708	0.525581	All genes
DN vs LOF	pDN	0.370892	0.840708	0.525581	All genes
DN vs LOF	pDN	0.371892	0.840708	0.525581	All genes
DN vs LOF	pDN	0.372892	0.836283	0.525581	All genes
DN vs LOF	pDN	0.373892	0.836283	0.525581	All genes
DN vs LOF	pDN	0.374892	0.831858	0.525581	All genes
DN vs LOF	pDN	0.375892	0.827434	0.525581	All genes
DN vs LOF	pDN	0.376892	0.827434	0.534884	All genes
DN vs LOF	pDN	0.377892	0.827434	0.539535	All genes
DN vs LOF	pDN	0.378892	0.827434	0.544186	All genes
DN vs LOF	pDN	0.379892	0.823009	0.544186	All genes
DN vs LOF	pDN	0.380892	0.823009	0.544186	All genes
DN vs LOF	pDN	0.381892	0.814159	0.544186	All genes
DN vs LOF	pDN	0.382892	0.80531	0.548837	All genes
DN vs LOF	pDN	0.383892	0.80531	0.553488	All genes
DN vs LOF	pDN	0.384892	0.80531	0.553488	All genes
DN vs LOF	pDN	0.385892	0.80531	0.553488	All genes
DN vs LOF	pDN	0.386892	0.80531	0.55814	All genes
DN vs LOF	pDN	0.387892	0.80531	0.55814	All genes
DN vs LOF	pDN	0.388892	0.80531	0.55814	All genes
DN vs LOF	pDN	0.389892	0.800885	0.55814	All genes
DN vs LOF	pDN	0.390892	0.800885	0.562791	All genes
DN vs LOF	pDN	0.391892	0.79646	0.567442	All genes
DN vs LOF	pDN	0.392892	0.79646	0.567442	All genes
DN vs LOF	pDN	0.393892	0.792035	0.567442	All genes
DN vs LOF	pDN	0.394892	0.787611	0.572093	All genes
DN vs LOF	pDN	0.395892	0.787611	0.572093	All genes
DN vs LOF	pDN	0.396892	0.783186	0.576744	All genes
DN vs LOF	pDN	0.397892	0.783186	0.576744	All genes
DN vs LOF	pDN	0.398892	0.783186	0.576744	All genes
DN vs LOF	pDN	0.399892	0.783186	0.581395	All genes
DN vs LOF	pDN	0.400892	0.774336	0.581395	All genes
DN vs LOF	pDN	0.401892	0.774336	0.590698	All genes
DN vs LOF	pDN	0.402892	0.774336	0.590698	All genes
DN vs LOF	pDN	0.403892	0.774336	0.590698	All genes
DN vs LOF	pDN	0.404892	0.774336	0.590698	All genes
DN vs LOF	pDN	0.405892	0.774336	0.590698	All genes
DN vs LOF	pDN	0.406892	0.774336	0.590698	All genes
DN vs LOF	pDN	0.407892	0.769912	0.595349	All genes
DN vs LOF	pDN	0.408892	0.761062	0.595349	All genes
DN vs LOF	pDN	0.409892	0.756637	0.6	All genes
DN vs LOF	pDN	0.410892	0.756637	0.6	All genes
DN vs LOF	pDN	0.411892	0.756637	0.604651	All genes
DN vs LOF	pDN	0.412892	0.743363	0.609302	All genes
DN vs LOF	pDN	0.413892	0.743363	0.609302	All genes
DN vs LOF	pDN	0.414892	0.743363	0.613953	All genes
DN vs LOF	pDN	0.415892	0.743363	0.613953	All genes
DN vs LOF	pDN	0.416892	0.743363	0.613953	All genes
DN vs LOF	pDN	0.417892	0.743363	0.623256	All genes
DN vs LOF	pDN	0.418892	0.743363	0.627907	All genes
DN vs LOF	pDN	0.419892	0.738938	0.627907	All genes
DN vs LOF	pDN	0.420892	0.738938	0.632558	All genes
DN vs LOF	pDN	0.421892	0.738938	0.632558	All genes
DN vs LOF	pDN	0.422892	0.738938	0.632558	All genes
DN vs LOF	pDN	0.423892	0.738938	0.632558	All genes
DN vs LOF	pDN	0.424892	0.738938	0.637209	All genes
DN vs LOF	pDN	0.425892	0.738938	0.64186	All genes
DN vs LOF	pDN	0.426892	0.738938	0.64186	All genes
DN vs LOF	pDN	0.427892	0.734513	0.64186	All genes
DN vs LOF	pDN	0.428892	0.734513	0.64186	All genes
DN vs LOF	pDN	0.429892	0.734513	0.64186	All genes
DN vs LOF	pDN	0.430892	0.734513	0.651163	All genes
DN vs LOF	pDN	0.431892	0.721239	0.651163	All genes
DN vs LOF	pDN	0.432892	0.721239	0.651163	All genes
DN vs LOF	pDN	0.433892	0.721239	0.651163	All genes
DN vs LOF	pDN	0.434892	0.721239	0.651163	All genes
DN vs LOF	pDN	0.435892	0.721239	0.651163	All genes
DN vs LOF	pDN	0.436892	0.721239	0.651163	All genes
DN vs LOF	pDN	0.437892	0.716814	0.651163	All genes
DN vs LOF	pDN	0.438892	0.716814	0.660465	All genes
DN vs LOF	pDN	0.439892	0.716814	0.660465	All genes
DN vs LOF	pDN	0.440892	0.716814	0.660465	All genes
DN vs LOF	pDN	0.441892	0.716814	0.665116	All genes
DN vs LOF	pDN	0.442892	0.712389	0.674419	All genes
DN vs LOF	pDN	0.443892	0.707965	0.674419	All genes
DN vs LOF	pDN	0.444892	0.707965	0.674419	All genes
DN vs LOF	pDN	0.445892	0.707965	0.674419	All genes
DN vs LOF	pDN	0.446892	0.707965	0.674419	All genes
DN vs LOF	pDN	0.447892	0.70354	0.67907	All genes
DN vs LOF	pDN	0.448892	0.70354	0.67907	All genes
DN vs LOF	pDN	0.449892	0.70354	0.683721	All genes
DN vs LOF	pDN	0.450892	0.699115	0.683721	All genes
DN vs LOF	pDN	0.451892	0.690265	0.683721	All genes
DN vs LOF	pDN	0.452892	0.685841	0.683721	All genes
DN vs LOF	pDN	0.453892	0.681416	0.683721	All genes
DN vs LOF	pDN	0.454892	0.676991	0.683721	All genes
DN vs LOF	pDN	0.455892	0.676991	0.683721	All genes
DN vs LOF	pDN	0.456892	0.676991	0.683721	All genes
DN vs LOF	pDN	0.457892	0.672566	0.683721	All genes
DN vs LOF	pDN	0.458892	0.668142	0.683721	All genes
DN vs LOF	pDN	0.459892	0.668142	0.683721	All genes
DN vs LOF	pDN	0.460892	0.668142	0.688372	All genes
DN vs LOF	pDN	0.461892	0.668142	0.688372	All genes
DN vs LOF	pDN	0.462892	0.668142	0.693023	All genes
DN vs LOF	pDN	0.463892	0.668142	0.697674	All genes
DN vs LOF	pDN	0.464892	0.668142	0.697674	All genes
DN vs LOF	pDN	0.465892	0.663717	0.697674	All genes
DN vs LOF	pDN	0.466892	0.654867	0.702326	All genes
DN vs LOF	pDN	0.467892	0.654867	0.702326	All genes
DN vs LOF	pDN	0.468892	0.654867	0.702326	All genes
DN vs LOF	pDN	0.469892	0.650442	0.702326	All genes
DN vs LOF	pDN	0.470892	0.646018	0.702326	All genes
DN vs LOF	pDN	0.471892	0.646018	0.702326	All genes
DN vs LOF	pDN	0.472892	0.646018	0.702326	All genes
DN vs LOF	pDN	0.473892	0.641593	0.702326	All genes
DN vs LOF	pDN	0.474892	0.641593	0.702326	All genes
DN vs LOF	pDN	0.475892	0.641593	0.702326	All genes
DN vs LOF	pDN	0.476892	0.641593	0.706977	All genes
DN vs LOF	pDN	0.477892	0.637168	0.711628	All genes
DN vs LOF	pDN	0.478892	0.637168	0.711628	All genes
DN vs LOF	pDN	0.479892	0.637168	0.716279	All genes
DN vs LOF	pDN	0.480892	0.637168	0.716279	All genes
DN vs LOF	pDN	0.481892	0.632743	0.72093	All genes
DN vs LOF	pDN	0.482892	0.628319	0.72093	All genes
DN vs LOF	pDN	0.483892	0.628319	0.725581	All genes
DN vs LOF	pDN	0.484892	0.623894	0.730233	All genes
DN vs LOF	pDN	0.485892	0.623894	0.730233	All genes
DN vs LOF	pDN	0.486892	0.623894	0.730233	All genes
DN vs LOF	pDN	0.487892	0.619469	0.734884	All genes
DN vs LOF	pDN	0.488892	0.610619	0.734884	All genes
DN vs LOF	pDN	0.489892	0.606195	0.739535	All genes
DN vs LOF	pDN	0.490892	0.606195	0.739535	All genes
DN vs LOF	pDN	0.491892	0.60177	0.739535	All genes
DN vs LOF	pDN	0.492892	0.60177	0.744186	All genes
DN vs LOF	pDN	0.493892	0.597345	0.744186	All genes
DN vs LOF	pDN	0.494892	0.59292	0.744186	All genes
DN vs LOF	pDN	0.495892	0.59292	0.744186	All genes
DN vs LOF	pDN	0.496892	0.59292	0.744186	All genes
DN vs LOF	pDN	0.497892	0.59292	0.744186	All genes
DN vs LOF	pDN	0.498892	0.59292	0.748837	All genes
DN vs LOF	pDN	0.499892	0.59292	0.748837	All genes
DN vs LOF	pDN	0.500892	0.59292	0.748837	All genes
DN vs LOF	pDN	0.501892	0.59292	0.748837	All genes
DN vs LOF	pDN	0.502892	0.588496	0.748837	All genes
DN vs LOF	pDN	0.503892	0.588496	0.753488	All genes
DN vs LOF	pDN	0.504892	0.588496	0.753488	All genes
DN vs LOF	pDN	0.505892	0.588496	0.753488	All genes
DN vs LOF	pDN	0.506892	0.588496	0.753488	All genes
DN vs LOF	pDN	0.507892	0.588496	0.753488	All genes
DN vs LOF	pDN	0.508892	0.588496	0.753488	All genes
DN vs LOF	pDN	0.509892	0.588496	0.75814	All genes
DN vs LOF	pDN	0.510892	0.588496	0.767442	All genes
DN vs LOF	pDN	0.511892	0.588496	0.767442	All genes
DN vs LOF	pDN	0.512892	0.588496	0.767442	All genes
DN vs LOF	pDN	0.513892	0.588496	0.772093	All genes
DN vs LOF	pDN	0.514892	0.588496	0.772093	All genes
DN vs LOF	pDN	0.515892	0.588496	0.781395	All genes
DN vs LOF	pDN	0.516892	0.588496	0.781395	All genes
DN vs LOF	pDN	0.517892	0.588496	0.781395	All genes
DN vs LOF	pDN	0.518892	0.584071	0.786047	All genes
DN vs LOF	pDN	0.519892	0.584071	0.786047	All genes
DN vs LOF	pDN	0.520892	0.579646	0.786047	All genes
DN vs LOF	pDN	0.521892	0.575221	0.786047	All genes
DN vs LOF	pDN	0.522892	0.575221	0.786047	All genes
DN vs LOF	pDN	0.523892	0.575221	0.786047	All genes
DN vs LOF	pDN	0.524892	0.575221	0.786047	All genes
DN vs LOF	pDN	0.525892	0.575221	0.786047	All genes
DN vs LOF	pDN	0.526892	0.570796	0.790698	All genes
DN vs LOF	pDN	0.527892	0.570796	0.790698	All genes
DN vs LOF	pDN	0.528892	0.566372	0.790698	All genes
DN vs LOF	pDN	0.529892	0.557522	0.790698	All genes
DN vs LOF	pDN	0.530892	0.553097	0.790698	All genes
DN vs LOF	pDN	0.531892	0.553097	0.790698	All genes
DN vs LOF	pDN	0.532892	0.553097	0.790698	All genes
DN vs LOF	pDN	0.533892	0.548673	0.790698	All genes
DN vs LOF	pDN	0.534892	0.548673	0.795349	All genes
DN vs LOF	pDN	0.535892	0.544248	0.8	All genes
DN vs LOF	pDN	0.536892	0.539823	0.8	All genes
DN vs LOF	pDN	0.537892	0.535398	0.809302	All genes
DN vs LOF	pDN	0.538892	0.535398	0.809302	All genes
DN vs LOF	pDN	0.539892	0.535398	0.813953	All genes
DN vs LOF	pDN	0.540892	0.535398	0.818605	All genes
DN vs LOF	pDN	0.541892	0.530973	0.818605	All genes
DN vs LOF	pDN	0.542892	0.526549	0.823256	All genes
DN vs LOF	pDN	0.543892	0.522124	0.823256	All genes
DN vs LOF	pDN	0.544892	0.50885	0.823256	All genes
DN vs LOF	pDN	0.545892	0.504425	0.823256	All genes
DN vs LOF	pDN	0.546892	0.504425	0.827907	All genes
DN vs LOF	pDN	0.547892	0.5	0.832558	All genes
DN vs LOF	pDN	0.548892	0.5	0.832558	All genes
DN vs LOF	pDN	0.549892	0.5	0.832558	All genes
DN vs LOF	pDN	0.550892	0.5	0.84186	All genes
DN vs LOF	pDN	0.551892	0.5	0.84186	All genes
DN vs LOF	pDN	0.552892	0.495575	0.84186	All genes
DN vs LOF	pDN	0.553892	0.495575	0.84186	All genes
DN vs LOF	pDN	0.554892	0.495575	0.84186	All genes
DN vs LOF	pDN	0.555892	0.495575	0.846512	All genes
DN vs LOF	pDN	0.556892	0.495575	0.846512	All genes
DN vs LOF	pDN	0.557892	0.495575	0.846512	All genes
DN vs LOF	pDN	0.558892	0.495575	0.851163	All genes
DN vs LOF	pDN	0.559892	0.495575	0.851163	All genes
DN vs LOF	pDN	0.560892	0.49115	0.851163	All genes
DN vs LOF	pDN	0.561892	0.49115	0.851163	All genes
DN vs LOF	pDN	0.562892	0.486726	0.851163	All genes
DN vs LOF	pDN	0.563892	0.486726	0.851163	All genes
DN vs LOF	pDN	0.564892	0.486726	0.860465	All genes
DN vs LOF	pDN	0.565892	0.482301	0.860465	All genes
DN vs LOF	pDN	0.566892	0.482301	0.860465	All genes
DN vs LOF	pDN	0.567892	0.477876	0.860465	All genes
DN vs LOF	pDN	0.568892	0.473451	0.860465	All genes
DN vs LOF	pDN	0.569892	0.464602	0.865116	All genes
DN vs LOF	pDN	0.570892	0.455752	0.865116	All genes
DN vs LOF	pDN	0.571892	0.451327	0.869767	All genes
DN vs LOF	pDN	0.572892	0.451327	0.869767	All genes
DN vs LOF	pDN	0.573892	0.451327	0.874419	All genes
DN vs LOF	pDN	0.574892	0.446903	0.874419	All genes
DN vs LOF	pDN	0.575892	0.446903	0.874419	All genes
DN vs LOF	pDN	0.576892	0.446903	0.874419	All genes
DN vs LOF	pDN	0.577892	0.438053	0.874419	All genes
DN vs LOF	pDN	0.578892	0.438053	0.874419	All genes
DN vs LOF	pDN	0.579892	0.433628	0.87907	All genes
DN vs LOF	pDN	0.580892	0.433628	0.87907	All genes
DN vs LOF	pDN	0.581892	0.433628	0.87907	All genes
DN vs LOF	pDN	0.582892	0.433628	0.87907	All genes
DN vs LOF	pDN	0.583892	0.433628	0.883721	All genes
DN vs LOF	pDN	0.584892	0.433628	0.883721	All genes
DN vs LOF	pDN	0.585892	0.433628	0.883721	All genes
DN vs LOF	pDN	0.586892	0.433628	0.883721	All genes
DN vs LOF	pDN	0.587892	0.433628	0.883721	All genes
DN vs LOF	pDN	0.588892	0.433628	0.883721	All genes
DN vs LOF	pDN	0.589892	0.433628	0.883721	All genes
DN vs LOF	pDN	0.590892	0.429204	0.888372	All genes
DN vs LOF	pDN	0.591892	0.429204	0.888372	All genes
DN vs LOF	pDN	0.592892	0.429204	0.888372	All genes
DN vs LOF	pDN	0.593892	0.429204	0.888372	All genes
DN vs LOF	pDN	0.594892	0.429204	0.888372	All genes
DN vs LOF	pDN	0.595892	0.429204	0.888372	All genes
DN vs LOF	pDN	0.596892	0.424779	0.888372	All genes
DN vs LOF	pDN	0.597892	0.424779	0.888372	All genes
DN vs LOF	pDN	0.598892	0.424779	0.888372	All genes
DN vs LOF	pDN	0.599892	0.424779	0.888372	All genes
DN vs LOF	pDN	0.600892	0.424779	0.888372	All genes
DN vs LOF	pDN	0.601892	0.420354	0.893023	All genes
DN vs LOF	pDN	0.602892	0.420354	0.893023	All genes
DN vs LOF	pDN	0.603892	0.420354	0.893023	All genes
DN vs LOF	pDN	0.604892	0.415929	0.897674	All genes
DN vs LOF	pDN	0.605892	0.415929	0.897674	All genes
DN vs LOF	pDN	0.606892	0.415929	0.897674	All genes
DN vs LOF	pDN	0.607892	0.415929	0.897674	All genes
DN vs LOF	pDN	0.608892	0.415929	0.902326	All genes
DN vs LOF	pDN	0.609892	0.415929	0.902326	All genes
DN vs LOF	pDN	0.610892	0.415929	0.906977	All genes
DN vs LOF	pDN	0.611892	0.411504	0.906977	All genes
DN vs LOF	pDN	0.612892	0.40708	0.906977	All genes
DN vs LOF	pDN	0.613892	0.40708	0.911628	All genes
DN vs LOF	pDN	0.614892	0.402655	0.911628	All genes
DN vs LOF	pDN	0.615892	0.39823	0.916279	All genes
DN vs LOF	pDN	0.616892	0.39823	0.916279	All genes
DN vs LOF	pDN	0.617892	0.393805	0.916279	All genes
DN vs LOF	pDN	0.618892	0.393805	0.916279	All genes
DN vs LOF	pDN	0.619892	0.393805	0.916279	All genes
DN vs LOF	pDN	0.620892	0.393805	0.916279	All genes
DN vs LOF	pDN	0.621892	0.393805	0.916279	All genes
DN vs LOF	pDN	0.622892	0.389381	0.92093	All genes
DN vs LOF	pDN	0.623892	0.389381	0.925581	All genes
DN vs LOF	pDN	0.624892	0.389381	0.925581	All genes
DN vs LOF	pDN	0.625892	0.384956	0.930233	All genes
DN vs LOF	pDN	0.626892	0.380531	0.930233	All genes
DN vs LOF	pDN	0.627892	0.380531	0.930233	All genes
DN vs LOF	pDN	0.628892	0.371681	0.930233	All genes
DN vs LOF	pDN	0.629892	0.371681	0.930233	All genes
DN vs LOF	pDN	0.630892	0.367257	0.930233	All genes
DN vs LOF	pDN	0.631892	0.367257	0.930233	All genes
DN vs LOF	pDN	0.632892	0.362832	0.930233	All genes
DN vs LOF	pDN	0.633892	0.358407	0.930233	All genes
DN vs LOF	pDN	0.634892	0.358407	0.930233	All genes
DN vs LOF	pDN	0.635892	0.349558	0.930233	All genes
DN vs LOF	pDN	0.636892	0.349558	0.934884	All genes
DN vs LOF	pDN	0.637892	0.349558	0.934884	All genes
DN vs LOF	pDN	0.638892	0.349558	0.934884	All genes
DN vs LOF	pDN	0.639892	0.349558	0.934884	All genes
DN vs LOF	pDN	0.640892	0.349558	0.934884	All genes
DN vs LOF	pDN	0.641892	0.345133	0.934884	All genes
DN vs LOF	pDN	0.642892	0.345133	0.934884	All genes
DN vs LOF	pDN	0.643892	0.345133	0.934884	All genes
DN vs LOF	pDN	0.644892	0.345133	0.934884	All genes
DN vs LOF	pDN	0.645892	0.345133	0.934884	All genes
DN vs LOF	pDN	0.646892	0.340708	0.934884	All genes
DN vs LOF	pDN	0.647892	0.340708	0.934884	All genes
DN vs LOF	pDN	0.648892	0.336283	0.934884	All genes
DN vs LOF	pDN	0.649892	0.336283	0.934884	All genes
DN vs LOF	pDN	0.650892	0.336283	0.934884	All genes
DN vs LOF	pDN	0.651892	0.331858	0.934884	All genes
DN vs LOF	pDN	0.652892	0.327434	0.939535	All genes
DN vs LOF	pDN	0.653892	0.327434	0.939535	All genes
DN vs LOF	pDN	0.654892	0.327434	0.939535	All genes
DN vs LOF	pDN	0.655892	0.323009	0.939535	All genes
DN vs LOF	pDN	0.656892	0.318584	0.939535	All genes
DN vs LOF	pDN	0.657892	0.318584	0.939535	All genes
DN vs LOF	pDN	0.658892	0.318584	0.939535	All genes
DN vs LOF	pDN	0.659892	0.318584	0.939535	All genes
DN vs LOF	pDN	0.660892	0.318584	0.939535	All genes
DN vs LOF	pDN	0.661892	0.309735	0.939535	All genes
DN vs LOF	pDN	0.662892	0.30531	0.939535	All genes
DN vs LOF	pDN	0.663892	0.300885	0.939535	All genes
DN vs LOF	pDN	0.664892	0.300885	0.944186	All genes
DN vs LOF	pDN	0.665892	0.300885	0.944186	All genes
DN vs LOF	pDN	0.666892	0.300885	0.944186	All genes
DN vs LOF	pDN	0.667892	0.300885	0.944186	All genes
DN vs LOF	pDN	0.668892	0.300885	0.944186	All genes
DN vs LOF	pDN	0.669892	0.300885	0.944186	All genes
DN vs LOF	pDN	0.670892	0.300885	0.948837	All genes
DN vs LOF	pDN	0.671892	0.300885	0.953488	All genes
DN vs LOF	pDN	0.672892	0.300885	0.953488	All genes
DN vs LOF	pDN	0.673892	0.300885	0.953488	All genes
DN vs LOF	pDN	0.674892	0.300885	0.953488	All genes
DN vs LOF	pDN	0.675892	0.300885	0.953488	All genes
DN vs LOF	pDN	0.676892	0.300885	0.953488	All genes
DN vs LOF	pDN	0.677892	0.300885	0.953488	All genes
DN vs LOF	pDN	0.678892	0.300885	0.95814	All genes
DN vs LOF	pDN	0.679892	0.292035	0.95814	All genes
DN vs LOF	pDN	0.680892	0.292035	0.95814	All genes
DN vs LOF	pDN	0.681892	0.292035	0.95814	All genes
DN vs LOF	pDN	0.682892	0.292035	0.962791	All genes
DN vs LOF	pDN	0.683892	0.292035	0.962791	All genes
DN vs LOF	pDN	0.684892	0.287611	0.962791	All genes
DN vs LOF	pDN	0.685892	0.278761	0.962791	All genes
DN vs LOF	pDN	0.686892	0.278761	0.962791	All genes
DN vs LOF	pDN	0.687892	0.274336	0.962791	All genes
DN vs LOF	pDN	0.688892	0.269912	0.962791	All genes
DN vs LOF	pDN	0.689892	0.269912	0.962791	All genes
DN vs LOF	pDN	0.690892	0.269912	0.962791	All genes
DN vs LOF	pDN	0.691892	0.256637	0.962791	All genes
DN vs LOF	pDN	0.692892	0.252212	0.962791	All genes
DN vs LOF	pDN	0.693892	0.252212	0.962791	All genes
DN vs LOF	pDN	0.694892	0.252212	0.962791	All genes
DN vs LOF	pDN	0.695892	0.252212	0.962791	All genes
DN vs LOF	pDN	0.696892	0.252212	0.962791	All genes
DN vs LOF	pDN	0.697892	0.243363	0.962791	All genes
DN vs LOF	pDN	0.698892	0.243363	0.962791	All genes
DN vs LOF	pDN	0.699892	0.243363	0.962791	All genes
DN vs LOF	pDN	0.700892	0.238938	0.962791	All genes
DN vs LOF	pDN	0.701892	0.234513	0.962791	All genes
DN vs LOF	pDN	0.702892	0.234513	0.962791	All genes
DN vs LOF	pDN	0.703892	0.234513	0.962791	All genes
DN vs LOF	pDN	0.704892	0.230088	0.962791	All genes
DN vs LOF	pDN	0.705892	0.230088	0.962791	All genes
DN vs LOF	pDN	0.706892	0.230088	0.962791	All genes
DN vs LOF	pDN	0.707892	0.225664	0.962791	All genes
DN vs LOF	pDN	0.708892	0.225664	0.962791	All genes
DN vs LOF	pDN	0.709892	0.225664	0.962791	All genes
DN vs LOF	pDN	0.710892	0.221239	0.967442	All genes
DN vs LOF	pDN	0.711892	0.221239	0.967442	All genes
DN vs LOF	pDN	0.712892	0.216814	0.967442	All genes
DN vs LOF	pDN	0.713892	0.207965	0.967442	All genes
DN vs LOF	pDN	0.714892	0.20354	0.967442	All genes
DN vs LOF	pDN	0.715892	0.199115	0.967442	All genes
DN vs LOF	pDN	0.716892	0.199115	0.967442	All genes
DN vs LOF	pDN	0.717892	0.199115	0.967442	All genes
DN vs LOF	pDN	0.718892	0.199115	0.967442	All genes
DN vs LOF	pDN	0.719892	0.199115	0.967442	All genes
DN vs LOF	pDN	0.720892	0.199115	0.967442	All genes
DN vs LOF	pDN	0.721892	0.19469	0.967442	All genes
DN vs LOF	pDN	0.722892	0.19469	0.967442	All genes
DN vs LOF	pDN	0.723892	0.19469	0.967442	All genes
DN vs LOF	pDN	0.724892	0.19469	0.967442	All genes
DN vs LOF	pDN	0.725892	0.19469	0.967442	All genes
DN vs LOF	pDN	0.726892	0.185841	0.967442	All genes
DN vs LOF	pDN	0.727892	0.185841	0.967442	All genes
DN vs LOF	pDN	0.728892	0.185841	0.967442	All genes
DN vs LOF	pDN	0.729892	0.185841	0.967442	All genes
DN vs LOF	pDN	0.730892	0.185841	0.967442	All genes
DN vs LOF	pDN	0.731892	0.185841	0.967442	All genes
DN vs LOF	pDN	0.732892	0.185841	0.967442	All genes
DN vs LOF	pDN	0.733892	0.176991	0.967442	All genes
DN vs LOF	pDN	0.734892	0.176991	0.967442	All genes
DN vs LOF	pDN	0.735892	0.176991	0.972093	All genes
DN vs LOF	pDN	0.736892	0.176991	0.972093	All genes
DN vs LOF	pDN	0.737892	0.176991	0.972093	All genes
DN vs LOF	pDN	0.738892	0.176991	0.976744	All genes
DN vs LOF	pDN	0.739892	0.176991	0.976744	All genes
DN vs LOF	pDN	0.740892	0.176991	0.976744	All genes
DN vs LOF	pDN	0.741892	0.176991	0.976744	All genes
DN vs LOF	pDN	0.742892	0.172566	0.976744	All genes
DN vs LOF	pDN	0.743892	0.172566	0.976744	All genes
DN vs LOF	pDN	0.744892	0.168142	0.976744	All genes
DN vs LOF	pDN	0.745892	0.168142	0.976744	All genes
DN vs LOF	pDN	0.746892	0.163717	0.976744	All genes
DN vs LOF	pDN	0.747892	0.159292	0.976744	All genes
DN vs LOF	pDN	0.748892	0.159292	0.976744	All genes
DN vs LOF	pDN	0.749892	0.154867	0.976744	All genes
DN vs LOF	pDN	0.750892	0.154867	0.976744	All genes
DN vs LOF	pDN	0.751892	0.154867	0.976744	All genes
DN vs LOF	pDN	0.752892	0.150442	0.976744	All genes
DN vs LOF	pDN	0.753892	0.150442	0.976744	All genes
DN vs LOF	pDN	0.754892	0.150442	0.976744	All genes
DN vs LOF	pDN	0.755892	0.146018	0.976744	All genes
DN vs LOF	pDN	0.756892	0.146018	0.976744	All genes
DN vs LOF	pDN	0.757892	0.146018	0.976744	All genes
DN vs LOF	pDN	0.758892	0.146018	0.976744	All genes
DN vs LOF	pDN	0.759892	0.141593	0.976744	All genes
DN vs LOF	pDN	0.760892	0.141593	0.976744	All genes
DN vs LOF	pDN	0.761892	0.137168	0.976744	All genes
DN vs LOF	pDN	0.762892	0.137168	0.976744	All genes
DN vs LOF	pDN	0.763892	0.137168	0.981395	All genes
DN vs LOF	pDN	0.764892	0.137168	0.981395	All genes
DN vs LOF	pDN	0.765892	0.137168	0.981395	All genes
DN vs LOF	pDN	0.766892	0.137168	0.981395	All genes
DN vs LOF	pDN	0.767892	0.137168	0.981395	All genes
DN vs LOF	pDN	0.768892	0.132743	0.981395	All genes
DN vs LOF	pDN	0.769892	0.123894	0.981395	All genes
DN vs LOF	pDN	0.770892	0.123894	0.981395	All genes
DN vs LOF	pDN	0.771892	0.119469	0.986047	All genes
DN vs LOF	pDN	0.772892	0.119469	0.986047	All genes
DN vs LOF	pDN	0.773892	0.110619	0.986047	All genes
DN vs LOF	pDN	0.774892	0.110619	0.986047	All genes
DN vs LOF	pDN	0.775892	0.106195	0.990698	All genes
DN vs LOF	pDN	0.776892	0.106195	0.990698	All genes
DN vs LOF	pDN	0.777892	0.10177	0.990698	All genes
DN vs LOF	pDN	0.778892	0.0973451	0.990698	All genes
DN vs LOF	pDN	0.779892	0.0929204	0.990698	All genes
DN vs LOF	pDN	0.780892	0.0929204	0.990698	All genes
DN vs LOF	pDN	0.781892	0.0929204	0.990698	All genes
DN vs LOF	pDN	0.782892	0.0929204	0.990698	All genes
DN vs LOF	pDN	0.783892	0.0884956	0.990698	All genes
DN vs LOF	pDN	0.784892	0.0884956	0.990698	All genes
DN vs LOF	pDN	0.785892	0.0840708	0.990698	All genes
DN vs LOF	pDN	0.786892	0.0840708	0.990698	All genes
DN vs LOF	pDN	0.787892	0.079646	0.990698	All genes
DN vs LOF	pDN	0.788892	0.079646	0.990698	All genes
DN vs LOF	pDN	0.789892	0.079646	0.990698	All genes
DN vs LOF	pDN	0.790892	0.0752212	0.990698	All genes
DN vs LOF	pDN	0.791892	0.0663717	0.990698	All genes
DN vs LOF	pDN	0.792892	0.0663717	0.990698	All genes
DN vs LOF	pDN	0.793892	0.0663717	0.990698	All genes
DN vs LOF	pDN	0.794892	0.0663717	0.995349	All genes
DN vs LOF	pDN	0.795892	0.0663717	0.995349	All genes
DN vs LOF	pDN	0.796892	0.0663717	0.995349	All genes
DN vs LOF	pDN	0.797892	0.0619469	0.995349	All genes
DN vs LOF	pDN	0.798892	0.0619469	0.995349	All genes
DN vs LOF	pDN	0.799892	0.0619469	0.995349	All genes
DN vs LOF	pDN	0.800892	0.0619469	0.995349	All genes
DN vs LOF	pDN	0.801892	0.0619469	0.995349	All genes
DN vs LOF	pDN	0.802892	0.0619469	0.995349	All genes
DN vs LOF	pDN	0.803892	0.0619469	0.995349	All genes
DN vs LOF	pDN	0.804892	0.0619469	0.995349	All genes
DN vs LOF	pDN	0.805892	0.0619469	0.995349	All genes
DN vs LOF	pDN	0.806892	0.0619469	0.995349	All genes
DN vs LOF	pDN	0.807892	0.0619469	0.995349	All genes
DN vs LOF	pDN	0.808892	0.0619469	0.995349	All genes
DN vs LOF	pDN	0.809892	0.0619469	0.995349	All genes
DN vs LOF	pDN	0.810892	0.0619469	0.995349	All genes
DN vs LOF	pDN	0.811892	0.0619469	0.995349	All genes
DN vs LOF	pDN	0.812892	0.0575221	0.995349	All genes
DN vs LOF	pDN	0.813892	0.0575221	0.995349	All genes
[truncated: 16,784 more rows]

## Sheet: Fig2ab
gene	uniprot_id	phenotype	mLOF	class	subtype
ACTA1	P68133	OMIM:616852	0.426604	DN	mechanism
ACTA1	P68133	OMIM:620278	0.395319	DN	mechanism
AFG3L2	Q9Y4W6	OMIM:610246	0.392984	DN	mechanism
AFG3L2	Q9Y4W6	OMIM:618977	0.515563	DN	mechanism
ALDH18A1	P54886	OMIM:601162	0.4145	DN	mechanism
ALDH18A1	P54886	OMIM:616603	0.458799	DN	mechanism
ANKH	Q9HCJ1	OMIM:123000	0.503956	DN	mechanism
APP	P05067	OMIM:104300	0.268772	DN	mechanism
ATL1	Q8WXF7	OMIM:182600	0.379121	DN	mechanism
ATP5F1A	P25705	OMIM:620358	0.532877	DN	mechanism
AVP	P01185	OMIM:125700	0.486812	DN	mechanism
BEST1	O76090	OMIM:153700	0.4084	DN	mechanism
BEST1	O76090	OMIM:193220	0.382019	DN	mechanism
BEST1	O76090	OMIM:613194	0.560196	DN	mechanism
CALM2	P0DP24	OMIM:616249	0.246878	DN	mechanism
CALM3	P0DP25	OMIM:618782	0.31688	DN	mechanism
CAMK2A	Q9UQM7	OMIM:617798	0.583642	DN	mechanism
CAMK2B	Q13554	OMIM:617799	0.596449	DN	mechanism
CARD11	Q9BXL7	OMIM:616452	0.387165	DN	mechanism
CARD11	Q9BXL7	OMIM:617638	0.450702	DN	mechanism
CASR	P41180	OMIM:145980	0.569052	DN	mechanism
CASR	P41180	OMIM:601198	0.471638	DN	mechanism
CASR	P41180	OMIM:612899	0.426604	DN	mechanism
CAV3	P56539	OMIM:606072	0.293799	DN	mechanism
CAV3	P56539	OMIM:611818	0.597776	DN	mechanism
CAV3	P56539	OMIM:614321	0.388706	DN	mechanism
CBL	P22681	OMIM:613563	0.425295	DN	mechanism
CDC42	P60953	OMIM:616737	0.533615	DN	mechanism
CDH11	P55287	OMIM:619736	0.499879	DN	mechanism
CDK13	Q14004	OMIM:617360	0.432043	DN	mechanism
CDK19	Q9BWU1	OMIM:618916	0.249147	DN	mechanism
CEBPA	P49715	OMIM:601626	0.477069	DN	mechanism
CELA2A	P08217	OMIM:618620	0.531273	DN	mechanism
CHD1	O14646	OMIM:617682	0.50314	DN	mechanism
CLCN3	P51790	OMIM:619512	0.500805	DN	mechanism
COCH	O43405	OMIM:601369	0.590889	DN	mechanism
COL10A1	Q03692	OMIM:156500	0.503157	DN	mechanism
COL4A3	Q01955	OMIM:104200	0.603645	DN	mechanism
COPA	P53621	OMIM:616414	0.440581	DN	mechanism
CSF1R	P07333	OMIM:221820	0.444883	DN	mechanism
CSNK2A1	P68400	OMIM:617062	0.326323	DN	mechanism
CTLA4	P16410	OMIM:616100	0.595852	DN	mechanism
CUL3	Q13618	OMIM:614496	0.434449	DN	mechanism
DHX16	O60231	OMIM:618733	0.475631	DN	mechanism
DNAJB6	O75190	OMIM:603511	0.39478	DN	mechanism
DNM1	Q05193	OMIM:616346	0.54414	DN	mechanism
DNM1L	O00429	OMIM:610708	0.596471	DN	mechanism
DNMT3A	Q9Y6K1	OMIM:601626	0.534225	DN	mechanism
DNMT3A	Q9Y6K1	OMIM:615879	0.618921	DN	mechanism
DNMT3A	Q9Y6K1	OMIM:618724	0.559193	DN	mechanism
DPF2	Q92785	OMIM:618027	0.587939	DN	mechanism
DSG2	Q14126	OMIM:610193	0.522073	DN	mechanism
EGR2	P11161	OMIM:607678	0.524598	DN	mechanism
EIF2AK2	P19525	OMIM:618877	0.579473	DN	mechanism
ELOVL4	Q9GZR5	OMIM:133190	0.320244	DN	mechanism
FAS	P25445	OMIM:601859	0.45512	DN	mechanism
GABRA1	P14867	OMIM:615744	0.406066	DN	mechanism
GABRB2	P47870	OMIM:617829	0.44851	DN	mechanism
GJA8	P48165	OMIM:116200	0.493051	DN	mechanism
GJB2	P29033	OMIM:124500	0.495381	DN	mechanism
GJB2	P29033	OMIM:148210	0.51397	DN	mechanism
GJB2	P29033	OMIM:148350	0.552573	DN	mechanism
GJB2	P29033	OMIM:149200	0.546721	DN	mechanism
GJB2	P29033	OMIM:601544	0.541937	DN	mechanism
GJB2	P29033	OMIM:602540	0.528476	DN	mechanism
GJB6	O95452	OMIM:129500	0.419532	DN	mechanism
GNAI3	P08754	OMIM:602483	0.486902	DN	mechanism
GNB4	Q9HAV0	OMIM:615185	0.445323	DN	mechanism
GRIA2	P42262	OMIM:618917	0.454834	DN	mechanism
GRIN2A	Q12879	OMIM:245570	0.499495	DN	mechanism
GUCA1A	P43080	OMIM:602093	0.306411	DN	mechanism
H3-3B	P84243	OMIM:619721	0.50901	DN	mechanism
HARS1	P12081	OMIM:616625	0.361941	DN	mechanism
HCN4	Q9Y3Q4	OMIM:163800	0.546526	DN	mechanism
HECW2	Q9P2P5	OMIM:617268	0.326224	DN	mechanism
HRAS	P01112	OMIM:218040	0.467584	DN	mechanism
HSF4	Q9ULV5	OMIM:116800	0.345051	DN	mechanism
IKZF1	Q13422	OMIM:616873	0.510223	DN	mechanism
KAT8	Q9H7Z6	OMIM:618974	0.432078	DN	mechanism
KCNA1	Q09470	OMIM:160120	0.518274	DN	mechanism
KCNA2	P16389	OMIM:616366	0.452089	DN	mechanism
KCNB1	Q14721	OMIM:616056	0.418464	DN	mechanism
KCNC1	P48547	OMIM:616187	0.365668	DN	mechanism
KCNC3	Q14003	OMIM:605259	0.519356	DN	mechanism
KCND3	Q9UK17	OMIM:607346	0.481422	DN	mechanism
KCNJ11	Q14654	OMIM:125853	0.407883	DN	mechanism
KCNJ11	Q14654	OMIM:610582	0.479839	DN	mechanism
KCNJ11	Q14654	OMIM:616329	0.394779	DN	mechanism
KCNJ11	Q14654	OMIM:618856	0.426604	DN	mechanism
KCNJ2	P63252	OMIM:170390	0.417051	DN	mechanism
KCNJ2	P63252	OMIM:609622	0.418159	DN	mechanism
KCNJ2	P63252	OMIM:613980	0.5463	DN	mechanism
KCNJ5	P48544	OMIM:613677	0.320529	DN	mechanism
KCNK9	Q9NPC2	OMIM:612292	0.401077	DN	mechanism
KCNQ3	O43525	OMIM:121201	0.624953	DN	mechanism
KCNQ4	P56696	OMIM:600101	0.468919	DN	mechanism
KCNQ5	Q9NR82	OMIM:617601	0.538418	DN	mechanism
KCTD1	Q719H9	OMIM:181270	0.304323	DN	mechanism
KIF21A	Q7Z4S6	OMIM:135700	0.474966	DN	mechanism
KIF5A	Q12840	OMIM:604187	0.438676	DN	mechanism
KLF1	Q13351	OMIM:613673	0.655681	DN	mechanism
KRT12	Q99456	OMIM:122100	0.470059	DN	mechanism
KRT14	P02533	OMIM:131760	0.399822	DN	mechanism
KRT14	P02533	OMIM:131800	0.498572	DN	mechanism
KRT14	P02533	OMIM:131900	0.432356	DN	mechanism
KRT16	P08779	OMIM:167200	0.453572	DN	mechanism
KRT5	P13647	OMIM:619555	0.39501	DN	mechanism
KRT5	P13647	OMIM:619588	0.300368	DN	mechanism
KRT5	P13647	OMIM:619594	0.457861	DN	mechanism
KRT6A	P02538	OMIM:615726	0.374283	DN	mechanism
LGI1	O95970	OMIM:600512	0.643276	DN	mechanism
LITAF	Q99732	OMIM:601098	0.485633	DN	mechanism
LMNB1	P20700	OMIM:619179	0.527104	DN	mechanism
LRRK2	Q5S007	OMIM:607060	0.551742	DN	mechanism
MATN3	O15232	OMIM:607078	0.448822	DN	mechanism
MET	P08581	OMIM:605074	0.328651	DN	mechanism
MFN2	O95140	OMIM:601152	0.249147	DN	mechanism
MFN2	O95140	OMIM:609260	0.465628	DN	mechanism
MIP	P30301	OMIM:615274	0.595782	DN	mechanism
MMP13	P45452	OMIM:602111	0.484657	DN	mechanism
MPZ	P25189	OMIM:118200	0.511468	DN	mechanism
MPZ	P25189	OMIM:180800	0.59398	DN	mechanism
MPZ	P25189	OMIM:607677	0.436401	DN	mechanism
MPZ	P25189	OMIM:607736	0.557598	DN	mechanism
MPZ	P25189	OMIM:607791	0.566311	DN	mechanism
MYBPC1	Q00872	OMIM:618524	0.434275	DN	mechanism
MYH11	P35749	OMIM:132900	0.41168	DN	mechanism
MYH14	Q7Z406	OMIM:600652	0.439335	DN	mechanism
MYH7	P12883	OMIM:160500	0.585903	DN	mechanism
MYH7	P12883	OMIM:192600	0.512524	DN	mechanism
MYH7	P12883	OMIM:608358	0.523661	DN	mechanism
MYH7	P12883	OMIM:613426	0.520571	DN	mechanism
MYO7A	Q13402	OMIM:601317	0.58726	DN	mechanism
MYOC	Q99972	OMIM:137750	0.484241	DN	mechanism
NEDD4L	Q96PU5	OMIM:617201	0.465437	DN	mechanism
NIPA1	Q7RTP0	OMIM:600363	0.551848	DN	mechanism
NOD2	Q9HC29	OMIM:186580	0.398718	DN	mechanism
NOTCH2	Q04721	OMIM:610205	0.560481	DN	mechanism
NOTCH3	Q9UM47	OMIM:125310	0.443782	DN	mechanism
NPR2	P20594	OMIM:615923	0.541809	DN	mechanism
NPR2	P20594	OMIM:616255	0.394779	DN	mechanism
NPTX1	Q15818	OMIM:620158	0.450474	DN	mechanism
NR3C1	P04150	OMIM:615962	0.581088	DN	mechanism
NRAS	P01111	OMIM:613224	0.469039	DN	mechanism
PAK1	Q13153	OMIM:618158	0.609532	DN	mechanism
PAX8	Q06710	OMIM:218700	0.592682	DN	mechanism
PDE4D	Q08499	OMIM:614613	0.444426	DN	mechanism
PHACTR1	Q9C0D0	OMIM:618298	0.59258	DN	mechanism
PIK3R1	P27986	OMIM:269880	0.444298	DN	mechanism
POLG	P54098	OMIM:157640	0.446373	DN	mechanism
POT1	Q9NUX5	OMIM:615848	0.458235	DN	mechanism
PPARG	P37231	OMIM:604367	0.603296	DN	mechanism
PPP2CA	P67775	OMIM:618354	0.336602	DN	mechanism
PPP2R1A	P30153	OMIM:616362	0.408005	DN	mechanism
PPP2R5D	Q14738	OMIM:616355	0.389879	DN	mechanism
PROKR2	Q8NFJ6	OMIM:244200	0.446256	DN	mechanism
PROM1	O43490	OMIM:603786	0.480141	DN	mechanism
PROM1	O43490	OMIM:608051	0.408786	DN	mechanism
PRPF3	O43395	OMIM:601414	0.455074	DN	mechanism
PRPF31	Q8WWY3	OMIM:600138	0.636424	DN	mechanism
PRPH2	P23942	OMIM:169150	0.634039	DN	mechanism
PRPH2	P23942	OMIM:608161	0.472644	DN	mechanism
PRPH2	P23942	OMIM:613105	0.46673	DN	mechanism
PSEN1	P49768	OMIM:172700	0.613578	DN	mechanism
PSEN1	P49768	OMIM:600274	0.609483	DN	mechanism
PSEN1	P49768	OMIM:607822	0.582136	DN	mechanism
PSEN1	P49768	OMIM:613737	0.62455	DN	mechanism
RAB11B	Q15907	OMIM:617807	0.594212	DN	mechanism
RAB7A	P51149	OMIM:600882	0.469023	DN	mechanism
RAC1	P63000	OMIM:617751	0.432281	DN	mechanism
RAC2	P15153	OMIM:618986	0.411424	DN	mechanism
RAD51	Q06609	OMIM:617244	0.439118	DN	mechanism
REEP1	Q9H902	OMIM:610250	0.380968	DN	mechanism
RUNX2	Q13950	OMIM:119600	0.554081	DN	mechanism
SFTPC	P11686	OMIM:610913	0.529519	DN	mechanism
SLC12A6	Q9UHW9	OMIM:620068	0.592227	DN	mechanism
SLC1A2	P43004	OMIM:617105	0.442989	DN	mechanism
SLC20A2	Q08357	OMIM:213600	0.536539	DN	mechanism
SLC25A4	P12235	OMIM:609283	0.575351	DN	mechanism
SLC40A1	Q9NP59	OMIM:606069	0.404582	DN	mechanism
SLC4A1	P02730	OMIM:179800	0.449922	DN	mechanism
SLC4A1	P02730	OMIM:185020	0.531136	DN	mechanism
SLC4A1	P02730	OMIM:612653	0.469633	DN	mechanism
SLFN14	P0C7P3	OMIM:616913	0.242718	DN	mechanism
SMARCE1	Q969G3	OMIM:607174	0.333922	DN	mechanism
SNAP25	P60880	OMIM:616330	0.65263	DN	mechanism
SNRNP200	O75643	OMIM:610359	0.267844	DN	mechanism
SRP54	P61011	OMIM:618752	0.458365	DN	mechanism
SSBP1	Q04837	OMIM:165510	0.242718	DN	mechanism
STAT1	P42224	OMIM:614162	0.30035	DN	mechanism
STAT1	P42224	OMIM:614892	0.390043	DN	mechanism
STAT5B	P51692	OMIM:618985	0.645961	DN	mechanism
SYT1	P21579	OMIM:618218	0.35031	DN	mechanism
SYT2	Q8N9I0	OMIM:616040	0.505388	DN	mechanism
TBK1	Q9UHD2	OMIM:616439	0.429585	DN	mechanism
TECTA	O75443	OMIM:601543	0.648057	DN	mechanism
THRA	P10827	OMIM:614450	0.585529	DN	mechanism
TIMP3	P35625	OMIM:136900	0.359028	DN	mechanism
TNNI3	P19429	OMIM:613690	0.313921	DN	mechanism
TNNT2	P45379	OMIM:115195	0.362846	DN	mechanism
TNNT2	P45379	OMIM:601494	0.34557	DN	mechanism
TNNT2	P45379	OMIM:612422	0.360617	DN	mechanism
TP63	Q9H3D4	OMIM:103285	0.631003	DN	mechanism
TP63	Q9H3D4	OMIM:129400	0.653313	DN	mechanism
TP63	Q9H3D4	OMIM:604292	0.488687	DN	mechanism
TP63	Q9H3D4	OMIM:605289	0.328782	DN	mechanism
TRPC6	Q9Y210	OMIM:603965	0.319801	DN	mechanism
TRRAP	Q9Y4A5	OMIM:618454	0.396093	DN	mechanism
TUBA1A	Q71U36	OMIM:611603	0.500256	DN	mechanism
TUBA4A	P68366	OMIM:616208	0.616045	DN	mechanism
TUBB2B	Q9BVA1	OMIM:610031	0.461191	DN	mechanism
TUBG1	P23258	OMIM:615412	0.457427	DN	mechanism
UMOD	P07911	OMIM:162000	0.578875	DN	mechanism
VAMP2	P63027	OMIM:618760	0.463083	DN	mechanism
VCP	P55072	OMIM:167320	0.465833	DN	mechanism
VCP	P55072	OMIM:613954	0.457227	DN	mechanism
VCP	P55072	OMIM:616687	0.48101	DN	mechanism
VKORC1	Q9BQB6	OMIM:122700	0.472512	DN	mechanism
VPS4A	Q9UN37	OMIM:619273	0.623973	DN	mechanism
WARS1	P23381	OMIM:617721	0.530602	DN	mechanism
WFS1	O76024	OMIM:116400	0.566028	DN	mechanism
WFS1	O76024	OMIM:125853	0.5109	DN	mechanism
WFS1	O76024	OMIM:600965	0.576354	DN	mechanism
WFS1	O76024	OMIM:614296	0.515557	DN	mechanism
XPR1	Q9UBH6	OMIM:616413	0.547835	DN	mechanism
ZBTB20	Q9HC78	OMIM:259050	0.414236	DN	mechanism
ZBTB7A	O95365	OMIM:619769	0.655681	DN	mechanism
ABCB6	Q9NP58	OMIM:615402	0.509994	GOF	mechanism
ABCC8	Q09428	OMIM:125853	0.558979	GOF	mechanism
ABCC8	Q09428	OMIM:240800	0.599727	GOF	mechanism
ABCC8	Q09428	OMIM:610374	0.613009	GOF	mechanism
ABL1	P00519	OMIM:617602	0.528554	GOF	mechanism
ACTC1	P68032	OMIM:612098	0.448224	GOF	mechanism
ACTC1	P68032	OMIM:612794	0.499783	GOF	mechanism
ACTC1	P68032	OMIM:613424	0.484854	GOF	mechanism
ACTN4	O43707	OMIM:603278	0.494564	GOF	mechanism
ACVR1	Q04771	OMIM:135100	0.55905	GOF	mechanism
AKT3	Q9Y243	OMIM:615937	0.511443	GOF	mechanism
ANKH	Q9HCJ1	OMIM:123000	0.503956	GOF	mechanism
APP	P05067	OMIM:104300	0.268772	GOF	mechanism
AQP5	P55064	OMIM:600231	0.407189	GOF	mechanism
ATP1A2	P50993	OMIM:104290	0.52802	GOF	mechanism
ATP1A2	P50993	OMIM:602481	0.502818	GOF	mechanism
ATP1A2	P50993	OMIM:619605	0.618214	GOF	mechanism
ATP1A3	P13637	OMIM:128235	0.522422	GOF	mechanism
ATP1A3	P13637	OMIM:601338	0.555977	GOF	mechanism
ATP1A3	P13637	OMIM:614820	0.450502	GOF	mechanism
ATP1A3	P13637	OMIM:619606	0.51571	GOF	mechanism
ATP2A2	P16615	OMIM:124200	0.595288	GOF	mechanism
ATP6V1A	P38606	OMIM:618012	0.551348	GOF	mechanism
AVP	P01185	OMIM:125700	0.486812	GOF	mechanism
BEST1	O76090	OMIM:153700	0.4084	GOF	mechanism
BEST1	O76090	OMIM:193220	0.382019	GOF	mechanism
BEST1	O76090	OMIM:613194	0.560196	GOF	mechanism
BRAF	P15056	OMIM:114500	0.499591	GOF	mechanism
BRAF	P15056	OMIM:115150	0.420557	GOF	mechanism
BRAF	P15056	OMIM:163950	0.631986	GOF	mechanism
BRAF	P15056	OMIM:613706	0.599368	GOF	mechanism
BRAF	P15056	OMIM:613707	0.602405	GOF	mechanism
C3	P01024	OMIM:612925	0.455537	GOF	mechanism
CACNA1E	Q15878	OMIM:618285	0.596442	GOF	mechanism
CACNA1G	O43497	OMIM:616795	0.580045	GOF	mechanism
CAMK2A	Q9UQM7	OMIM:617798	0.583642	GOF	mechanism
CAMK2B	Q13554	OMIM:617799	0.596449	GOF	mechanism
CAPN5	O15484	OMIM:193235	0.255012	GOF	mechanism
CARD11	Q9BXL7	OMIM:616452	0.387165	GOF	mechanism
CARD11	Q9BXL7	OMIM:617638	0.450702	GOF	mechanism
CARD14	Q9BXL6	OMIM:602723	0.266291	GOF	mechanism
CASR	P41180	OMIM:145980	0.569052	GOF	mechanism
CASR	P41180	OMIM:601198	0.471638	GOF	mechanism
CASR	P41180	OMIM:612899	0.426604	GOF	mechanism
CAV3	P56539	OMIM:606072	0.293799	GOF	mechanism
CAV3	P56539	OMIM:611818	0.597776	GOF	mechanism
CAV3	P56539	OMIM:614321	0.388706	GOF	mechanism
CBL	P22681	OMIM:613563	0.425295	GOF	mechanism
CDC42	P60953	OMIM:616737	0.533615	GOF	mechanism
CEBPA	P49715	OMIM:601626	0.477069	GOF	mechanism
CHD1	O14646	OMIM:617682	0.50314	GOF	mechanism
CHMP4B	Q9H444	OMIM:605387	0.394779	GOF	mechanism
CHN1	P15882	OMIM:604356	0.497479	GOF	mechanism
CHRNB1	P11230	OMIM:616313	0.351029	GOF	mechanism
CLCN3	P51790	OMIM:619512	0.500805	GOF	mechanism
COCH	O43405	OMIM:601369	0.590889	GOF	mechanism
COL10A1	Q03692	OMIM:156500	0.503157	GOF	mechanism
CRB1	P82279	OMIM:172870	0.564616	GOF	mechanism
CSF1R	P07333	OMIM:221820	0.444883	GOF	mechanism
CYFIP2	Q96F07	OMIM:618008	0.34669	GOF	mechanism
DHX30	Q7L2E3	OMIM:617804	0.373567	GOF	mechanism
DNMT3A	Q9Y6K1	OMIM:601626	0.534225	GOF	mechanism
DNMT3A	Q9Y6K1	OMIM:615879	0.618921	GOF	mechanism
DNMT3A	Q9Y6K1	OMIM:618724	0.559193	GOF	mechanism
EGLN1	Q9GZT9	OMIM:609820	0.563732	GOF	mechanism
ELOVL4	Q9GZR5	OMIM:133190	0.320244	GOF	mechanism
EZH2	Q15910	OMIM:277590	0.250162	GOF	mechanism
FAM111A	Q96PZ2	OMIM:602361	0.33507	GOF	mechanism
FAS	P25445	OMIM:601859	0.45512	GOF	mechanism
FGF12	P61328	OMIM:617166	0.633573	GOF	mechanism
FGFR2	P21802	OMIM:101600	0.518995	GOF	mechanism
FGFR2	P21802	OMIM:123150	0.465584	GOF	mechanism
FGFR2	P21802	OMIM:123500	0.520293	GOF	mechanism
FLNB	O75369	OMIM:108720	0.615455	GOF	mechanism
FLNB	O75369	OMIM:108721	0.621394	GOF	mechanism
FLNB	O75369	OMIM:150250	0.490036	GOF	mechanism
GARS1	P41250	OMIM:600794	0.448531	GOF	mechanism
GARS1	P41250	OMIM:601472	0.460803	GOF	mechanism
GARS1	P41250	OMIM:619042	0.462068	GOF	mechanism
GCK	P35557	OMIM:125851	0.588323	GOF	mechanism
GCK	P35557	OMIM:125853	0.451029	GOF	mechanism
GCK	P35557	OMIM:602485	0.387796	GOF	mechanism
GFAP	P14136	OMIM:203450	0.428639	GOF	mechanism
GJB2	P29033	OMIM:124500	0.495381	GOF	mechanism
GJB2	P29033	OMIM:148210	0.51397	GOF	mechanism
GJB2	P29033	OMIM:148350	0.552573	GOF	mechanism
GJB2	P29033	OMIM:149200	0.546721	GOF	mechanism
GJB2	P29033	OMIM:601544	0.541937	GOF	mechanism
GJB2	P29033	OMIM:602540	0.528476	GOF	mechanism
GJB6	O95452	OMIM:129500	0.419532	GOF	mechanism
GLUD1	P00367	OMIM:606762	0.305825	GOF	mechanism
GNA11	P29992	OMIM:615361	0.454904	GOF	mechanism
GNB1	P62873	OMIM:616973	0.50322	GOF	mechanism
GNB2	P62879	OMIM:619503	0.498111	GOF	mechanism
GP1BA	P07359	OMIM:153670	0.630843	GOF	mechanism
GP1BA	P07359	OMIM:177820	0.543916	GOF	mechanism
GRIN2D	O15399	OMIM:617162	0.274407	GOF	mechanism
GUCA1A	P43080	OMIM:602093	0.306411	GOF	mechanism
GUCY2C	P25092	OMIM:614616	0.547588	GOF	mechanism
HCN4	Q9Y3Q4	OMIM:163800	0.546526	GOF	mechanism
HRAS	P01112	OMIM:218040	0.467584	GOF	mechanism
JAK1	P23458	OMIM:618999	0.490874	GOF	mechanism
KCNA1	Q09470	OMIM:160120	0.518274	GOF	mechanism
KCNA2	P16389	OMIM:616366	0.452089	GOF	mechanism
KCNB1	Q14721	OMIM:616056	0.418464	GOF	mechanism
KCNC1	P48547	OMIM:616187	0.365668	GOF	mechanism
KCNC2	Q96PR1	OMIM:619913	0.466185	GOF	mechanism
KCNC3	Q14003	OMIM:605259	0.519356	GOF	mechanism
KCND3	Q9UK17	OMIM:607346	0.481422	GOF	mechanism
KCNJ11	Q14654	OMIM:125853	0.407883	GOF	mechanism
KCNJ11	Q14654	OMIM:610582	0.479839	GOF	mechanism
KCNJ11	Q14654	OMIM:616329	0.394779	GOF	mechanism
KCNJ11	Q14654	OMIM:618856	0.426604	GOF	mechanism
KCNJ2	P63252	OMIM:170390	0.417051	GOF	mechanism
KCNJ2	P63252	OMIM:609622	0.418159	GOF	mechanism
KCNJ2	P63252	OMIM:613980	0.5463	GOF	mechanism
KCNJ5	P48544	OMIM:613677	0.320529	GOF	mechanism
KCNK3	O14649	OMIM:615344	0.640938	GOF	mechanism
KCNN3	Q9UGI6	OMIM:618658	0.601392	GOF	mechanism
KCNQ3	O43525	OMIM:121201	0.624953	GOF	mechanism
KCNQ5	Q9NR82	OMIM:617601	0.538418	GOF	mechanism
KCNT2	Q6UVM3	OMIM:617771	0.363636	GOF	mechanism
KIF21A	Q7Z4S6	OMIM:135700	0.474966	GOF	mechanism
KRAS	P01116	OMIM:609942	0.519067	GOF	mechanism
KRAS	P01116	OMIM:614470	0.400784	GOF	mechanism
KRAS	P01116	OMIM:615278	0.62334	GOF	mechanism
KRT16	P08779	OMIM:167200	0.453572	GOF	mechanism
KRT5	P13647	OMIM:619555	0.39501	GOF	mechanism
KRT5	P13647	OMIM:619588	0.300368	GOF	mechanism
KRT5	P13647	OMIM:619594	0.457861	GOF	mechanism
LITAF	Q99732	OMIM:601098	0.485633	GOF	mechanism
LMBRD2	Q68DH5	OMIM:619694	0.467609	GOF	mechanism
LRP5	O75197	OMIM:133780	0.425559	GOF	mechanism
LRP5	O75197	OMIM:144750	0.595193	GOF	mechanism
LRP5	O75197	OMIM:607634	0.604733	GOF	mechanism
LRP5	O75197	OMIM:617875	0.53688	GOF	mechanism
LRRK2	Q5S007	OMIM:607060	0.551742	GOF	mechanism
MAP2K1	Q02750	OMIM:615279	0.517088	GOF	mechanism
MAP2K2	P36507	OMIM:615280	0.427146	GOF	mechanism
MAP3K1	Q13233	OMIM:613762	0.632425	GOF	mechanism
MAPT	P10636	OMIM:600274	0.323074	GOF	mechanism
MECOM	Q03112	OMIM:616738	0.387841	GOF	mechanism
MET	P08581	OMIM:605074	0.328651	GOF	mechanism
MFN2	O95140	OMIM:601152	0.249147	GOF	mechanism
MFN2	O95140	OMIM:609260	0.465628	GOF	mechanism
MMP13	P45452	OMIM:602111	0.484657	GOF	mechanism
MPZ	P25189	OMIM:118200	0.511468	GOF	mechanism
MPZ	P25189	OMIM:180800	0.59398	GOF	mechanism
MPZ	P25189	OMIM:607677	0.436401	GOF	mechanism
MPZ	P25189	OMIM:607736	0.557598	GOF	mechanism
MPZ	P25189	OMIM:607791	0.566311	GOF	mechanism
MRAS	O14807	OMIM:618499	0.420098	GOF	mechanism
MTOR	P42345	OMIM:616638	0.501241	GOF	mechanism
MYOC	Q99972	OMIM:137750	0.484241	GOF	mechanism
NFE2L2	Q16236	OMIM:617744	0.415261	GOF	mechanism
NIPA1	Q7RTP0	OMIM:600363	0.551848	GOF	mechanism
NLRP1	Q9C000	OMIM:615225	0.503621	GOF	mechanism
NOD2	Q9HC29	OMIM:186580	0.398718	GOF	mechanism
NOTCH1	P46531	OMIM:616028	0.389152	GOF	mechanism
NOTCH2	Q04721	OMIM:610205	0.560481	GOF	mechanism
NOTCH3	Q9UM47	OMIM:125310	0.443782	GOF	mechanism
NPR2	P20594	OMIM:615923	0.541809	GOF	mechanism
NPR2	P20594	OMIM:616255	0.394779	GOF	mechanism
NRAS	P01111	OMIM:613224	0.469039	GOF	mechanism
PAK1	Q13153	OMIM:618158	0.609532	GOF	mechanism
PAX8	Q06710	OMIM:218700	0.592682	GOF	mechanism
PCSK9	Q8NBP7	OMIM:603776	0.463818	GOF	mechanism
PDGFRB	P09619	OMIM:601812	0.545115	GOF	mechanism
PDGFRB	P09619	OMIM:615007	0.621458	GOF	mechanism
PDGFRB	P09619	OMIM:616592	0.639888	GOF	mechanism
PIEZO2	Q9H5I5	OMIM:108145	0.419742	GOF	mechanism
PIK3CD	O00329	OMIM:615513	0.250576	GOF	mechanism
PIK3R1	P27986	OMIM:269880	0.444298	GOF	mechanism
PIK3R2	O00459	OMIM:603387	0.465922	GOF	mechanism
PLCG2	P16885	OMIM:614468	0.534622	GOF	mechanism
POU3F3	P20264	OMIM:618604	0.518259	GOF	mechanism
PROKR2	Q8NFJ6	OMIM:244200	0.446256	GOF	mechanism
PRPF3	O43395	OMIM:601414	0.455074	GOF	mechanism
PRPH2	P23942	OMIM:169150	0.634039	GOF	mechanism
PRPH2	P23942	OMIM:608161	0.472644	GOF	mechanism
PRPH2	P23942	OMIM:613105	0.46673	GOF	mechanism
PRSS1	P07477	OMIM:167800	0.469039	GOF	mechanism
PSEN1	P49768	OMIM:172700	0.613578	GOF	mechanism
PSEN1	P49768	OMIM:600274	0.609483	GOF	mechanism
PSEN1	P49768	OMIM:607822	0.582136	GOF	mechanism
PSEN1	P49768	OMIM:613737	0.62455	GOF	mechanism
PSEN2	P49810	OMIM:606889	0.548996	GOF	mechanism
PTDSS1	P48651	OMIM:151050	0.551146	GOF	mechanism
RAC1	P63000	OMIM:617751	0.432281	GOF	mechanism
RAC2	P15153	OMIM:618986	0.411424	GOF	mechanism
RAC3	P60763	OMIM:618577	0.266302	GOF	mechanism
RAF1	P04049	OMIM:611553	0.456327	GOF	mechanism
RAF1	P04049	OMIM:611554	0.473445	GOF	mechanism
RAF1	P04049	OMIM:615916	0.596471	GOF	mechanism
RALA	P11233	OMIM:619311	0.400391	GOF	mechanism
RAP1B	P61224	OMIM:620654	0.312655	GOF	mechanism
REEP1	Q9H902	OMIM:610250	0.380968	GOF	mechanism
RHO	P08100	OMIM:610445	0.623512	GOF	mechanism
RIGI	O95786	OMIM:616298	0.418037	GOF	mechanism
RIT1	Q92963	OMIM:615355	0.447816	GOF	mechanism
RUNX2	Q13950	OMIM:119600	0.554081	GOF	mechanism
SCN1B	Q07699	OMIM:604233	0.611078	GOF	mechanism
SCN1B	Q07699	OMIM:612838	0.423375	GOF	mechanism
SCN4A	P35499	OMIM:168300	0.375927	GOF	mechanism
SCN4A	P35499	OMIM:170500	0.50684	GOF	mechanism
SCN4A	P35499	OMIM:608390	0.532338	GOF	mechanism
SCN4A	P35499	OMIM:613345	0.446087	GOF	mechanism
SCN8A	Q9UQD0	OMIM:614306	0.533733	GOF	mechanism
SCN8A	Q9UQD0	OMIM:614558	0.446487	GOF	mechanism
SCN8A	Q9UQD0	OMIM:617080	0.471967	GOF	mechanism
SCN8A	Q9UQD0	OMIM:618364	0.627067	GOF	mechanism
SCN9A	Q15858	OMIM:133020	0.417345	GOF	mechanism
SCN9A	Q15858	OMIM:167400	0.393284	GOF	mechanism
SCNN1B	P51168	OMIM:211400	0.419784	GOF	mechanism
SFTPC	P11686	OMIM:610913	0.529519	GOF	mechanism
SLC1A2	P43004	OMIM:617105	0.442989	GOF	mechanism
SLC40A1	Q9NP59	OMIM:606069	0.404582	GOF	mechanism
SMCHD1	A6NHR9	OMIM:603457	0.274436	GOF	mechanism
SNCA	P37840	OMIM:168601	0.565789	GOF	mechanism
SOS1	Q07889	OMIM:610733	0.56952	GOF	mechanism
SOS2	Q07890	OMIM:616559	0.502045	GOF	mechanism
SPECC1L	Q69YQ0	OMIM:145420	0.461084	GOF	mechanism
STAT1	P42224	OMIM:614162	0.30035	GOF	mechanism
STAT1	P42224	OMIM:614892	0.390043	GOF	mechanism
STAT5B	P51692	OMIM:618985	0.645961	GOF	mechanism
STIM1	Q13586	OMIM:160565	0.469029	GOF	mechanism
STIM1	Q13586	OMIM:185070	0.524066	GOF	mechanism
STING1	Q86WV6	OMIM:615934	0.251558	GOF	mechanism
SYK	P43405	OMIM:619381	0.463041	GOF	mechanism
TBK1	Q9UHD2	OMIM:616439	0.429585	GOF	mechanism
TBX1	O43435	OMIM:192430	0.462919	GOF	mechanism
TEK	Q02763	OMIM:600195	0.252821	GOF	mechanism
THRA	P10827	OMIM:614450	0.585529	GOF	mechanism
TNFRSF1A	P19438	OMIM:142680	0.431774	GOF	mechanism
TP63	Q9H3D4	OMIM:103285	0.631003	GOF	mechanism
TP63	Q9H3D4	OMIM:129400	0.653313	GOF	mechanism
TP63	Q9H3D4	OMIM:604292	0.488687	GOF	mechanism
TP63	Q9H3D4	OMIM:605289	0.328782	GOF	mechanism
TRAF7	Q6Q0C0	OMIM:618164	0.486981	GOF	mechanism
TREX1	Q9NSU2	OMIM:610448	0.394779	GOF	mechanism
TRPC6	Q9Y210	OMIM:603965	0.319801	GOF	mechanism
TRPV4	Q9HBA0	OMIM:156530	0.567921	GOF	mechanism
TRPV4	Q9HBA0	OMIM:184252	0.460702	GOF	mechanism
TRPV4	Q9HBA0	OMIM:600175	0.388404	GOF	mechanism
TRPV4	Q9HBA0	OMIM:606071	0.35511	GOF	mechanism
TRPV4	Q9HBA0	OMIM:606835	0.503621	GOF	mechanism
UMOD	P07911	OMIM:162000	0.578875	GOF	mechanism
VCP	P55072	OMIM:167320	0.465833	GOF	mechanism
VCP	P55072	OMIM:613954	0.457227	GOF	mechanism
VCP	P55072	OMIM:616687	0.48101	GOF	mechanism
AARS1	P49588	OMIM:613287	0.365552	Unknown	mechanism
ABCA4	P78363	OMIM:153800	0.624239	Unknown	mechanism
ABCC9	O60706	OMIM:239850	0.48867	Unknown	mechanism
ABCC9	O60706	OMIM:608569	0.464502	Unknown	mechanism
ACTA2	P62736	OMIM:611788	0.504156	Unknown	mechanism
ACTB	P60709	OMIM:243310	0.482867	Unknown	mechanism
ACTB	P60709	OMIM:607371	0.547189	Unknown	mechanism
ACTG1	P63261	OMIM:604717	0.436979	Unknown	mechanism
ACTG1	P63261	OMIM:614583	0.495326	Unknown	mechanism
ACTG2	P63267	OMIM:155310	0.442761	Unknown	mechanism
ACTG2	P63267	OMIM:619431	0.535232	Unknown	mechanism
ACTL6B	O94805	OMIM:618470	0.564949	Unknown	mechanism
ACTN1	P12814	OMIM:615193	0.432566	Unknown	mechanism
ACTN2	P35609	OMIM:612158	0.538538	Unknown	mechanism
ADAR	P55265	OMIM:127400	0.57693	Unknown	mechanism
ADCY5	O95622	OMIM:606703	0.364238	Unknown	mechanism
AGO1	Q9UL18	OMIM:620292	0.430745	Unknown	mechanism
ANO3	Q9BYT9	OMIM:615034	0.5563	Unknown	mechanism
ANO5	Q75V66	OMIM:166260	0.519613	Unknown	mechanism
APOA1	P02647	OMIM:105200	0.430127	Unknown	mechanism
ATP1A1	P05023	OMIM:618036	0.583039	Unknown	mechanism
ATP1A1	P05023	OMIM:618314	0.4816	Unknown	mechanism
ATP2B1	P20020	OMIM:619910	0.517603	Unknown	mechanism
ATP5MC3	P48201	OMIM:619681	0.559902	Unknown	mechanism
ATP6V0A1	Q93050	OMIM:619970	0.493404	Unknown	mechanism
ATP6V0C	P27449	OMIM:620465	0.556475	Unknown	mechanism
BAP1	Q92560	OMIM:614327	0.409382	Unknown	mechanism
BAP1	Q92560	OMIM:619762	0.332409	Unknown	mechanism
BICD2	Q8TD16	OMIM:615290	0.54215	Unknown	mechanism
BICD2	Q8TD16	OMIM:618291	0.394779	Unknown	mechanism
BMPR1B	O00238	OMIM:112600	0.518782	Unknown	mechanism
CACNA1C	Q13936	OMIM:601005	0.548279	Unknown	mechanism
CACNA1C	Q13936	OMIM:620029	0.478128	Unknown	mechanism
CACNA1S	Q13698	OMIM:170400	0.550223	Unknown	mechanism
CACNA1S	Q13698	OMIM:601887	0.547281	Unknown	mechanism
CALM1	P0DP23	OMIM:614916	0.366699	Unknown	mechanism
CALM1	P0DP23	OMIM:616247	0.255198	Unknown	mechanism
CAPN3	P20807	OMIM:618129	0.54145	Unknown	mechanism
CCM2	Q9BSQ5	OMIM:603284	0.482489	Unknown	mechanism
CDC42BPB	Q9Y5S2	OMIM:619841	0.598866	Unknown	mechanism
CDH23	Q9H251	OMIM:617540	0.513345	Unknown	mechanism
CDK8	P49336	OMIM:618748	0.411424	Unknown	mechanism
CEACAM16	Q2WEN9	OMIM:614614	0.402401	Unknown	mechanism
CFI	P05156	OMIM:612923	0.594996	Unknown	mechanism
CFTR	P13569	OMIM:167800	0.547287	Unknown	mechanism
CFTR	P13569	OMIM:211400	0.535153	Unknown	mechanism
CHD3	Q12873	OMIM:618205	0.397004	Unknown	mechanism
CHD4	Q14839	OMIM:617159	0.465517	Unknown	mechanism
CHEK1	O14757	OMIM:620610	0.447865	Unknown	mechanism
CHRNA1	P02708	OMIM:601462	0.415031	Unknown	mechanism
CLCN1	P35523	OMIM:160800	0.541884	Unknown	mechanism
CLCN7	P51798	OMIM:166600	0.454862	Unknown	mechanism
COMP	P49747	OMIM:132400	0.531427	Unknown	mechanism
COMP	P49747	OMIM:177170	0.322569	Unknown	mechanism
CPOX	P36551	OMIM:121300	0.506163	Unknown	mechanism
CRX	O43186	OMIM:120970	0.555385	Unknown	mechanism
CRYBA4	P53673	OMIM:610425	0.539382	Unknown	mechanism
CRYBB2	P43320	OMIM:601547	0.651446	Unknown	mechanism
CRYGC	P07315	OMIM:604307	0.655681	Unknown	mechanism
CRYGD	P07320	OMIM:115700	0.56657	Unknown	mechanism
CRYGS	P22914	OMIM:116100	0.613205	Unknown	mechanism
CYCS	P99999	OMIM:612004	0.607583	Unknown	mechanism
CYP11B1	P15538	OMIM:103900	0.598611	Unknown	mechanism
DCTN1	Q14203	OMIM:168605	0.521181	Unknown	mechanism
DCTN1	Q14203	OMIM:607641	0.553586	Unknown	mechanism
DDB1	Q16531	OMIM:619426	0.386107	Unknown	mechanism
DDX6	P26196	OMIM:618653	0.248158	Unknown	mechanism
DEAF1	O75398	OMIM:615828	0.489654	Unknown	mechanism
DES	P17661	OMIM:181400	0.461282	Unknown	mechanism
DES	P17661	OMIM:604765	0.498473	Unknown	mechanism
DHDDS	Q86SQ9	OMIM:617836	0.359752	Unknown	mechanism
DHX37	Q8IY37	OMIM:273250	0.388223	Unknown	mechanism
DNM2	P50570	OMIM:160150	0.331923	Unknown	mechanism
DNM2	P50570	OMIM:606482	0.263495	Unknown	mechanism
DTNA	Q9Y4J8	OMIM:604169	0.394779	Unknown	mechanism
EDAR	Q9UNE0	OMIM:129490	0.479193	Unknown	mechanism
EDARADD	Q8WWZ3	OMIM:614940	0.382255	Unknown	mechanism
EEF1A2	Q05639	OMIM:616393	0.559325	Unknown	mechanism
EEF1A2	Q05639	OMIM:616409	0.465503	Unknown	mechanism
EIF5A	P63241	OMIM:619376	0.541809	Unknown	mechanism
ELANE	P08246	OMIM:162800	0.627024	Unknown	mechanism
ELANE	P08246	OMIM:202700	0.629279	Unknown	mechanism
EPHA2	P29317	OMIM:116600	0.610737	Unknown	mechanism
EPHB4	P54760	OMIM:617300	0.480589	Unknown	mechanism
EPHB4	P54760	OMIM:618196	0.545918	Unknown	mechanism
F5	P12259	OMIM:188055	0.639602	Unknown	mechanism
FBXW11	Q9UKB1	OMIM:618914	0.328325	Unknown	mechanism
FBXW7	Q969H0	OMIM:620012	0.262236	Unknown	mechanism
FGFR3	P22607	OMIM:100800	0.35377	Unknown	mechanism
FGFR3	P22607	OMIM:146000	0.338662	Unknown	mechanism
FN1	P02751	OMIM:184255	0.542711	Unknown	mechanism
FN1	P02751	OMIM:601894	0.520676	Unknown	mechanism
FOXI3	A8MTJ6	OMIM:620444	0.505526	Unknown	mechanism
FSHR	P23945	OMIM:608115	0.518527	Unknown	mechanism
FZR1	Q9UM11	OMIM:620145	0.54757	Unknown	mechanism
GABBR2	O75899	OMIM:617903	0.42815	Unknown	mechanism
GABBR2	O75899	OMIM:617904	0.367289	Unknown	mechanism
GABRB1	P18505	OMIM:617153	0.431565	Unknown	mechanism
GABRB3	P28472	OMIM:612269	0.539671	Unknown	mechanism
GABRB3	P28472	OMIM:617113	0.428704	Unknown	mechanism
GABRG2	P18507	OMIM:607681	0.573541	Unknown	mechanism
GABRG2	P18507	OMIM:618396	0.361413	Unknown	mechanism
GANAB	Q14697	OMIM:600666	0.569308	Unknown	mechanism
GATM	P50440	OMIM:134600	0.613089	Unknown	mechanism
GBA1	P04062	OMIM:127750	0.603161	Unknown	mechanism
GBA1	P04062	OMIM:168600	0.602736	Unknown	mechanism
GDF2	Q9UK05	OMIM:615506	0.591491	Unknown	mechanism
GH1	P01241	OMIM:173100	0.628952	Unknown	mechanism
GHR	P10912	OMIM:604271	0.499013	Unknown	mechanism
GJA1	P17302	OMIM:164200	0.5438	Unknown	mechanism
GJA3	Q9Y6H8	OMIM:601885	0.4331	Unknown	mechanism
GJA5	P36382	OMIM:614049	0.380863	Unknown	mechanism
GJB4	Q9NTQ9	OMIM:617524	0.440222	Unknown	mechanism
GNAI1	P63096	OMIM:619854	0.508015	Unknown	mechanism
GNAO1	P09471	OMIM:615473	0.564513	Unknown	mechanism
GNAO1	P09471	OMIM:617493	0.579032	Unknown	mechanism
GNE	Q9Y223	OMIM:269921	0.533805	Unknown	mechanism
GRIA1	P42261	OMIM:619927	0.479842	Unknown	mechanism
GRIA4	P48058	OMIM:617864	0.289791	Unknown	mechanism
GRIN1	Q05586	OMIM:614254	0.279229	Unknown	mechanism
HBA2	P69905	OMIM:140700	0.651446	Unknown	mechanism
HBA2	P69905	OMIM:617981	0.519894	Unknown	mechanism
HBB	P68871	OMIM:140700	0.407883	Unknown	mechanism
HBB	P68871	OMIM:141749	0.391588	Unknown	mechanism
HBB	P68871	OMIM:603902	0.391588	Unknown	mechanism
HBB	P68871	OMIM:617971	0.394779	Unknown	mechanism
HBB	P68871	OMIM:617980	0.535336	Unknown	mechanism
HBG2	P69892	OMIM:613977	0.417981	Unknown	mechanism
HCN1	O60741	OMIM:615871	0.432968	Unknown	mechanism
HCN1	O60741	OMIM:618482	0.408994	Unknown	mechanism
HK1	P19367	OMIM:618547	0.512096	Unknown	mechanism
HSPB1	P04792	OMIM:606595	0.519064	Unknown	mechanism
HSPB1	P04792	OMIM:608634	0.426165	Unknown	mechanism
HSPD1	P10809	OMIM:605280	0.39839	Unknown	mechanism
IFIH1	Q9BYX4	OMIM:182250	0.318175	Unknown	mechanism
IFIH1	Q9BYX4	OMIM:615846	0.349104	Unknown	mechanism
IKZF5	Q9H5V7	OMIM:619130	0.611035	Unknown	mechanism
IMPG2	Q9BZV3	OMIM:616152	0.648393	Unknown	mechanism
INF2	Q27J81	OMIM:613237	0.481056	Unknown	mechanism
INF2	Q27J81	OMIM:614455	0.472946	Unknown	mechanism
ITGB3	P05106	OMIM:619271	0.470806	Unknown	mechanism
ITPR1	Q14643	OMIM:117360	0.40429	Unknown	mechanism
ITPR1	Q14643	OMIM:606658	0.352276	Unknown	mechanism
KAT5	Q92993	OMIM:619103	0.472512	Unknown	mechanism
KCNH1	O95259	OMIM:135500	0.242718	Unknown	mechanism
KCNH1	O95259	OMIM:611816	0.469518	Unknown	mechanism
KCNH5	Q8NCM2	OMIM:620537	0.45803	Unknown	mechanism
KCNMA1	Q12791	OMIM:609446	0.482804	Unknown	mechanism
KCNMA1	Q12791	OMIM:618729	0.555089	Unknown	mechanism
KCNT1	Q5JUK3	OMIM:614959	0.481725	Unknown	mechanism
KCNT1	Q5JUK3	OMIM:615005	0.478421	Unknown	mechanism
KDM1A	O60341	OMIM:616728	0.391467	Unknown	mechanism
KIF1A	Q12756	OMIM:614255	0.403642	Unknown	mechanism
KIF22	Q14807	OMIM:603546	0.45259	Unknown	mechanism
KIF2A	O00139	OMIM:615411	0.414944	Unknown	mechanism
KLHL7	Q8IXQ5	OMIM:612943	0.425671	Unknown	mechanism
KPNA3	O00505	OMIM:620106	0.61081	Unknown	mechanism
KRT17	Q04695	OMIM:167210	0.467589	Unknown	mechanism
KRT17	Q04695	OMIM:184500	0.502181	Unknown	mechanism
KRT2	P35908	OMIM:146800	0.304324	Unknown	mechanism
KRT86	O43790	OMIM:158000	0.261647	Unknown	mechanism
LPL	P06858	OMIM:144250	0.617532	Unknown	mechanism
LRP6	O75581	OMIM:610947	0.378464	Unknown	mechanism
LRP6	O75581	OMIM:616724	0.655681	Unknown	mechanism
MAPK8IP3	Q9UPT6	OMIM:618443	0.644066	Unknown	mechanism
MORC2	Q9Y6X9	OMIM:616688	0.40279	Unknown	mechanism
MORC2	Q9Y6X9	OMIM:619090	0.496122	Unknown	mechanism
MVK	Q03426	OMIM:175900	0.561701	Unknown	mechanism
MYH3	P11055	OMIM:178110	0.509326	Unknown	mechanism
MYH3	P11055	OMIM:193700	0.550442	Unknown	mechanism
MYH3	P11055	OMIM:618436	0.522991	Unknown	mechanism
MYH9	P35579	OMIM:155100	0.468546	Unknown	mechanism
MYH9	P35579	OMIM:603622	0.426771	Unknown	mechanism
MYL2	P10916	OMIM:608758	0.505154	Unknown	mechanism
NAGLU	P54802	OMIM:616491	0.620616	Unknown	mechanism
NALCN	Q8IZF0	OMIM:616266	0.505122	Unknown	mechanism
NEFL	P07196	OMIM:607684	0.435321	Unknown	mechanism
NEFL	P07196	OMIM:617882	0.573388	Unknown	mechanism
NKX2-1	P43699	OMIM:118700	0.574036	Unknown	mechanism
NKX2-1	P43699	OMIM:610978	0.578419	Unknown	mechanism
NLRC4	Q9NPP4	OMIM:616050	0.386838	Unknown	mechanism
NLRC4	Q9NPP4	OMIM:616115	0.503621	Unknown	mechanism
NTRK2	Q16620	OMIM:613886	0.437512	Unknown	mechanism
OPA1	O60313	OMIM:125250	0.540245	Unknown	mechanism
OPA1	O60313	OMIM:165500	0.46094	Unknown	mechanism
OPA3	Q9H6K4	OMIM:165300	0.490777	Unknown	mechanism
ORAI1	Q96D31	OMIM:615883	0.469283	Unknown	mechanism
OSMR	Q99650	OMIM:105250	0.428237	Unknown	mechanism
PDE6B	P35913	OMIM:163500	0.445409	Unknown	mechanism
PDX1	P52945	OMIM:606392	0.559718	Unknown	mechanism
PIEZO1	Q92508	OMIM:194380	0.577608	Unknown	mechanism
PLS1	Q14651	OMIM:618787	0.585256	Unknown	mechanism
PMP2	P02689	OMIM:618279	0.51065	Unknown	mechanism
POLD1	P28340	OMIM:612591	0.372108	Unknown	mechanism
POLR3B	Q9NW08	OMIM:619742	0.384656	Unknown	mechanism
PPOX	P50336	OMIM:176200	0.603847	Unknown	mechanism
PPP1CB	P62140	OMIM:617506	0.411916	Unknown	mechanism
PPP3CA	Q08209	OMIM:617711	0.520166	Unknown	mechanism
PPP3CA	Q08209	OMIM:618265	0.481392	Unknown	mechanism
PRKACB	P22694	OMIM:619143	0.450474	Unknown	mechanism
PRKAR1A	P10644	OMIM:101800	0.512796	Unknown	mechanism
PRKAR1A	P10644	OMIM:160980	0.544513	Unknown	mechanism
PRKCG	P05129	OMIM:605361	0.449672	Unknown	mechanism
PRNP	P04156	OMIM:123400	0.331277	Unknown	mechanism
PRNP	P04156	OMIM:137440	0.552388	Unknown	mechanism
PROC	P04070	OMIM:176860	0.550303	Unknown	mechanism
PROS1	P07225	OMIM:612336	0.642202	Unknown	mechanism
RHAG	Q02094	OMIM:185000	0.548611	Unknown	mechanism
RHAG	Q02094	OMIM:268150	0.655681	Unknown	mechanism
RHOBTB2	Q9BYZ6	OMIM:618004	0.385057	Unknown	mechanism
RORB	Q92753	OMIM:618357	0.636851	Unknown	mechanism
RPL13	P26373	OMIM:618728	0.325996	Unknown	mechanism
RRAGD	Q9NQL2	OMIM:620152	0.432232	Unknown	mechanism
RTEL1	Q9NZ71	OMIM:616373	0.439478	Unknown	mechanism
RYR1	P21817	OMIM:145600	0.556364	Unknown	mechanism
RYR2	Q92736	OMIM:115000	0.42906	Unknown	mechanism
RYR2	Q92736	OMIM:604772	0.492558	Unknown	mechanism
SAMD9	Q5K651	OMIM:617053	0.519454	Unknown	mechanism
SAMD9	Q5K651	OMIM:619041	0.574889	Unknown	mechanism
SAMD9L	Q8IVG5	OMIM:159550	0.457883	Unknown	mechanism
SCN3A	Q9NY46	OMIM:617935	0.503621	Unknown	mechanism
SCN3A	Q9NY46	OMIM:617938	0.565046	Unknown	mechanism
SCN4B	Q8IWT1	OMIM:611819	0.255822	Unknown	mechanism
SDHA	P31040	OMIM:614165	0.636395	Unknown	mechanism
SEC23B	Q15437	OMIM:616858	0.490071	Unknown	mechanism
SERPINI1	Q99574	OMIM:604218	0.527572	Unknown	mechanism
SETX	Q7Z333	OMIM:602433	0.520658	Unknown	mechanism
SFTPA1	Q8IWL2	OMIM:619611	0.618544	Unknown	mechanism
SFTPA2	Q8IWL1	OMIM:178500	0.599787	Unknown	mechanism
SH3TC2	Q8TF17	OMIM:613353	0.558001	Unknown	mechanism
SHOX	O15266	OMIM:127300	0.519483	Unknown	mechanism
SIAH1	Q8IUQ4	OMIM:619314	0.576564	Unknown	mechanism
SKI	P12755	OMIM:182212	0.355694	Unknown	mechanism
SLC25A11	Q02978	OMIM:618464	0.628536	Unknown	mechanism
SLC26A8	Q96RN1	OMIM:606766	0.429794	Unknown	mechanism
SLC32A1	Q9H598	OMIM:620755	0.641155	Unknown	mechanism
SLC32A1	Q9H598	OMIM:620774	0.396533	Unknown	mechanism
SLCO2A1	Q92959	OMIM:167100	0.606983	Unknown	mechanism
SMAD2	Q15796	OMIM:619656	0.5111	Unknown	mechanism
SMARCA2	P51531	OMIM:601358	0.370245	Unknown	mechanism
SMARCA2	P51531	OMIM:619293	0.576544	Unknown	mechanism
SMARCD1	Q96GM5	OMIM:618779	0.484854	Unknown	mechanism
SMC3	Q9UQE7	OMIM:610759	0.593493	Unknown	mechanism
SOX4	Q06945	OMIM:618506	0.617938	Unknown	mechanism
SPI1	P17947	OMIM:619707	0.655681	Unknown	mechanism
SPOP	O43791	OMIM:618828	0.30134	Unknown	mechanism
SPOP	O43791	OMIM:618829	0.396014	Unknown	mechanism
SPTAN1	Q13813	OMIM:613477	0.445336	Unknown	mechanism
SPTAN1	Q13813	OMIM:620540	0.394779	Unknown	mechanism
SPTB	P11277	OMIM:616649	0.423175	Unknown	mechanism
SPTB	P11277	OMIM:617948	0.420571	Unknown	mechanism
SPTBN1	Q01082	OMIM:619475	0.36028	Unknown	mechanism
SPTBN2	O15020	OMIM:600224	0.421569	Unknown	mechanism
SPTLC1	O15269	OMIM:162400	0.313309	Unknown	mechanism
SPTLC1	O15269	OMIM:620285	0.38096	Unknown	mechanism
SPTLC2	O15270	OMIM:613640	0.320237	Unknown	mechanism
STAT3	P40763	OMIM:147060	0.325434	Unknown	mechanism
STAT3	P40763	OMIM:615952	0.439832	Unknown	mechanism
STAT6	P42226	OMIM:620532	0.308524	Unknown	mechanism
STT3A	P46977	OMIM:619714	0.473284	Unknown	mechanism
STUB1	Q9UNE7	OMIM:618093	0.625395	Unknown	mechanism
SUPT16H	Q9Y5B9	OMIM:619480	0.492557	Unknown	mechanism
TERT	O14746	OMIM:178500	0.394779	Unknown	mechanism
TERT	O14746	OMIM:614742	0.507065	Unknown	mechanism
TGFBI	Q15582	OMIM:121900	0.48222	Unknown	mechanism
TGFBI	Q15582	OMIM:122200	0.650235	Unknown	mechanism
TGFBR2	P37173	OMIM:610168	0.621934	Unknown	mechanism
TGFBR2	P37173	OMIM:614331	0.655681	Unknown	mechanism
THRB	P10828	OMIM:145650	0.456472	Unknown	mechanism
THRB	P10828	OMIM:188570	0.452715	Unknown	mechanism
TMC1	Q8TDI8	OMIM:606705	0.553069	Unknown	mechanism
TMEM151A	Q8N4L1	OMIM:620245	0.592183	Unknown	mechanism
TMEM63A	O94886	OMIM:618688	0.628065	Unknown	mechanism
TNNC1	P63316	OMIM:611879	0.394705	Unknown	mechanism
TNNC1	P63316	OMIM:613243	0.415031	Unknown	mechanism
TPM1	P09493	OMIM:115196	0.335632	Unknown	mechanism
TPM1	P09493	OMIM:611878	0.484035	Unknown	mechanism
TPM2	P07951	OMIM:108120	0.519591	Unknown	mechanism
TPM2	P07951	OMIM:609285	0.487815	Unknown	mechanism
TRPV3	Q8NET8	OMIM:614594	0.470949	Unknown	mechanism
TRPV3	Q8NET8	OMIM:616400	0.5071	Unknown	mechanism
TUBB	P07437	OMIM:156610	0.415031	Unknown	mechanism
TUBB	P07437	OMIM:615771	0.435066	Unknown	mechanism
TUBB1	Q9H4B7	OMIM:613112	0.655681	Unknown	mechanism
TUBB3	Q13509	OMIM:600638	0.452825	Unknown	mechanism
TUBB3	Q13509	OMIM:614039	0.46282	Unknown	mechanism
TUBB4A	P04350	OMIM:128101	0.387796	Unknown	mechanism
TUBB4A	P04350	OMIM:612438	0.462516	Unknown	mechanism
TWNK	Q96RR1	OMIM:609286	0.345529	Unknown	mechanism
UBA2	Q9UBT2	OMIM:619959	0.422995	Unknown	mechanism
UBIAD1	Q9Y5Z9	OMIM:121800	0.377839	Unknown	mechanism
UFSP2	Q9NUQ7	OMIM:617974	0.242718	Unknown	mechanism
UNC45B	Q8IWX7	OMIM:619178	0.655681	Unknown	mechanism
UQCRC1	P31930	OMIM:619279	0.549923	Unknown	mechanism
VWF	P04275	OMIM:193400	0.575718	Unknown	mechanism
WASHC5	Q12768	OMIM:603563	0.551506	Unknown	mechanism
WNT5A	P41221	OMIM:180700	0.452279	Unknown	mechanism
YARS1	P54577	OMIM:608323	0.50027	Unknown	mechanism
AARS1	P49588	OMIM:613287	0.365552	[AD]-AD/ARmixed	inheritance
ABCC9	O60706	OMIM:239850	0.48867	[AD]-AD/ARmixed	inheritance
ABCC9	O60706	OMIM:608569	0.464502	[AD]-AD/ARmixed	inheritance
ACTB	P60709	OMIM:243310	0.482867	[AD]-AD/ARmixed	inheritance
ACTB	P60709	OMIM:607371	0.547189	[AD]-AD/ARmixed	inheritance
ACTG1	P63261	OMIM:604717	0.436979	[AD]-AD/ARmixed	inheritance
ACTG1	P63261	OMIM:614583	0.495326	[AD]-AD/ARmixed	inheritance
ACTG2	P63267	OMIM:155310	0.442761	[AD]-AD/ARmixed	inheritance
ACTG2	P63267	OMIM:619431	0.535232	[AD]-AD/ARmixed	inheritance
ACTL6B	O94805	OMIM:618470	0.564949	[AD]-AD/ARmixed	inheritance
ADAR	P55265	OMIM:127400	0.57693	[AD]-AD/ARmixed	inheritance
ADCY5	O95622	OMIM:606703	0.364238	[AD]-AD/ARmixed	inheritance
ANO5	Q75V66	OMIM:166260	0.519613	[AD]-AD/ARmixed	inheritance
APOB	P04114	OMIM:144010	0.38778	[AD]-AD/ARmixed	inheritance
ATM	Q13315	OMIM:114480	0.58528	[AD]-AD/ARmixed	inheritance
ATP1A1	P05023	OMIM:618036	0.583039	[AD]-AD/ARmixed	inheritance
ATP1A1	P05023	OMIM:618314	0.4816	[AD]-AD/ARmixed	inheritance
BAP1	Q92560	OMIM:614327	0.409382	[AD]-AD/ARmixed	inheritance
BAP1	Q92560	OMIM:619762	0.332409	[AD]-AD/ARmixed	inheritance
BICD2	Q8TD16	OMIM:615290	0.54215	[AD]-AD/ARmixed	inheritance
BICD2	Q8TD16	OMIM:618291	0.394779	[AD]-AD/ARmixed	inheritance
BMPR1B	O00238	OMIM:112600	0.518782	[AD]-AD/ARmixed	inheritance
BRIP1	Q9BX63	OMIM:114480	0.534442	[AD]-AD/ARmixed	inheritance
CACNA1C	Q13936	OMIM:601005	0.548279	[AD]-AD/ARmixed	inheritance
CACNA1C	Q13936	OMIM:620029	0.478128	[AD]-AD/ARmixed	inheritance
CACNA1S	Q13698	OMIM:170400	0.550223	[AD]-AD/ARmixed	inheritance
CACNA1S	Q13698	OMIM:601887	0.547281	[AD]-AD/ARmixed	inheritance
CALM1	P0DP23	OMIM:614916	0.366699	[AD]-AD/ARmixed	inheritance
CALM1	P0DP23	OMIM:616247	0.255198	[AD]-AD/ARmixed	inheritance
CAPN3	P20807	OMIM:618129	0.54145	[AD]-AD/ARmixed	inheritance
CASQ2	O14958	OMIM:604772	0.640149	[AD]-AD/ARmixed	inheritance
CDH23	Q9H251	OMIM:617540	0.513345	[AD]-AD/ARmixed	inheritance
CFI	P05156	OMIM:612923	0.594996	[AD]-AD/ARmixed	inheritance
CHD7	Q9P2D1	OMIM:214800	0.608463	[AD]-AD/ARmixed	inheritance
CHD7	Q9P2D1	OMIM:612370	0.573224	[AD]-AD/ARmixed	inheritance
CHRNA1	P02708	OMIM:601462	0.415031	[AD]-AD/ARmixed	inheritance
CLCN1	P35523	OMIM:160800	0.541884	[AD]-AD/ARmixed	inheritance
CLCN7	P51798	OMIM:166600	0.454862	[AD]-AD/ARmixed	inheritance
COMP	P49747	OMIM:132400	0.531427	[AD]-AD/ARmixed	inheritance
COMP	P49747	OMIM:177170	0.322569	[AD]-AD/ARmixed	inheritance
CREBBP	Q92793	OMIM:180849	0.619332	[AD]-AD/ARmixed	inheritance
CREBBP	Q92793	OMIM:618332	0.493079	[AD]-AD/ARmixed	inheritance
CRX	O43186	OMIM:120970	0.555385	[AD]-AD/ARmixed	inheritance
CYP11B1	P15538	OMIM:103900	0.598611	[AD]-AD/ARmixed	inheritance
DCTN1	Q14203	OMIM:168605	0.521181	[AD]-AD/ARmixed	inheritance
DCTN1	Q14203	OMIM:607641	0.553586	[AD]-AD/ARmixed	inheritance
DEAF1	O75398	OMIM:615828	0.489654	[AD]-AD/ARmixed	inheritance
DES	P17661	OMIM:181400	0.461282	[AD]-AD/ARmixed	inheritance
DES	P17661	OMIM:604765	0.498473	[AD]-AD/ARmixed	inheritance
DHDDS	Q86SQ9	OMIM:617836	0.359752	[AD]-AD/ARmixed	inheritance
DHX37	Q8IY37	OMIM:273250	0.388223	[AD]-AD/ARmixed	inheritance
DNM2	P50570	OMIM:160150	0.331923	[AD]-AD/ARmixed	inheritance
DNM2	P50570	OMIM:606482	0.263495	[AD]-AD/ARmixed	inheritance
DNMT1	P26358	OMIM:604121	0.570321	[AD]-AD/ARmixed	inheritance
DNMT1	P26358	OMIM:614116	0.569237	[AD]-AD/ARmixed	inheritance
EDAR	Q9UNE0	OMIM:129490	0.479193	[AD]-AD/ARmixed	inheritance
EDARADD	Q8WWZ3	OMIM:614940	0.382255	[AD]-AD/ARmixed	inheritance
EEF1A2	Q05639	OMIM:616393	0.559325	[AD]-AD/ARmixed	inheritance
EEF1A2	Q05639	OMIM:616409	0.465503	[AD]-AD/ARmixed	inheritance
ELANE	P08246	OMIM:162800	0.627024	[AD]-AD/ARmixed	inheritance
ELANE	P08246	OMIM:202700	0.629279	[AD]-AD/ARmixed	inheritance
EPHB4	P54760	OMIM:617300	0.480589	[AD]-AD/ARmixed	inheritance
EPHB4	P54760	OMIM:618196	0.545918	[AD]-AD/ARmixed	inheritance
F5	P12259	OMIM:188055	0.639602	[AD]-AD/ARmixed	inheritance
FBN2	P35556	OMIM:121050	0.530737	[AD]-AD/ARmixed	inheritance
FBN2	P35556	OMIM:616118	0.655681	[AD]-AD/ARmixed	inheritance
FGFR3	P22607	OMIM:100800	0.35377	[AD]-AD/ARmixed	inheritance
FGFR3	P22607	OMIM:146000	0.338662	[AD]-AD/ARmixed	inheritance
FH	P07954	OMIM:150800	0.517039	[AD]-AD/ARmixed	inheritance
FN1	P02751	OMIM:184255	0.542711	[AD]-AD/ARmixed	inheritance
FN1	P02751	OMIM:601894	0.520676	[AD]-AD/ARmixed	inheritance
FOXC1	Q12948	OMIM:601631	0.552629	[AD]-AD/ARmixed	inheritance
FOXC1	Q12948	OMIM:602482	0.583913	[AD]-AD/ARmixed	inheritance
FSHR	P23945	OMIM:608115	0.518527	[AD]-AD/ARmixed	inheritance
GABBR2	O75899	OMIM:617903	0.42815	[AD]-AD/ARmixed	inheritance
GABBR2	O75899	OMIM:617904	0.367289	[AD]-AD/ARmixed	inheritance
GABRB3	P28472	OMIM:612269	0.539671	[AD]-AD/ARmixed	inheritance
GABRB3	P28472	OMIM:617113	0.428704	[AD]-AD/ARmixed	inheritance
GABRG2	P18507	OMIM:607681	0.573541	[AD]-AD/ARmixed	inheritance
GABRG2	P18507	OMIM:618396	0.361413	[AD]-AD/ARmixed	inheritance
GATA2	P23769	OMIM:614038	0.573797	[AD]-AD/ARmixed	inheritance
GATA2	P23769	OMIM:614172	0.493916	[AD]-AD/ARmixed	inheritance
GATM	P50440	OMIM:134600	0.613089	[AD]-AD/ARmixed	inheritance
GDF5	P43026	OMIM:610017	0.462158	[AD]-AD/ARmixed	inheritance
GH1	P01241	OMIM:173100	0.628952	[AD]-AD/ARmixed	inheritance
GHR	P10912	OMIM:604271	0.499013	[AD]-AD/ARmixed	inheritance
GJA1	P17302	OMIM:164200	0.5438	[AD]-AD/ARmixed	inheritance
GLI3	P10071	OMIM:146510	0.390226	[AD]-AD/ARmixed	inheritance
GLI3	P10071	OMIM:175700	0.521659	[AD]-AD/ARmixed	inheritance
GNAO1	P09471	OMIM:615473	0.564513	[AD]-AD/ARmixed	inheritance
GNAO1	P09471	OMIM:617493	0.579032	[AD]-AD/ARmixed	inheritance
GNE	Q9Y223	OMIM:269921	0.533805	[AD]-AD/ARmixed	inheritance
GRIN1	Q05586	OMIM:614254	0.279229	[AD]-AD/ARmixed	inheritance
GRIN2B	Q13224	OMIM:613970	0.487186	[AD]-AD/ARmixed	inheritance
GRIN2B	Q13224	OMIM:616139	0.458863	[AD]-AD/ARmixed	inheritance
HBA2	P69905	OMIM:140700	0.651446	[AD]-AD/ARmixed	inheritance
HBA2	P69905	OMIM:617981	0.519894	[AD]-AD/ARmixed	inheritance
HCN1	O60741	OMIM:615871	0.432968	[AD]-AD/ARmixed	inheritance
HCN1	O60741	OMIM:618482	0.408994	[AD]-AD/ARmixed	inheritance
HK1	P19367	OMIM:618547	0.512096	[AD]-AD/ARmixed	inheritance
HNF4A	P41235	OMIM:125850	0.56534	[AD]-AD/ARmixed	inheritance
HNF4A	P41235	OMIM:616026	0.568951	[AD]-AD/ARmixed	inheritance
HSPB1	P04792	OMIM:606595	0.519064	[AD]-AD/ARmixed	inheritance
HSPB1	P04792	OMIM:608634	0.426165	[AD]-AD/ARmixed	inheritance
HTRA1	Q92743	OMIM:616779	0.468719	[AD]-AD/ARmixed	inheritance
IFIH1	Q9BYX4	OMIM:182250	0.318175	[AD]-AD/ARmixed	inheritance
IFIH1	Q9BYX4	OMIM:615846	0.349104	[AD]-AD/ARmixed	inheritance
INF2	Q27J81	OMIM:613237	0.481056	[AD]-AD/ARmixed	inheritance
INF2	Q27J81	OMIM:614455	0.472946	[AD]-AD/ARmixed	inheritance
ITGB3	P05106	OMIM:619271	0.470806	[AD]-AD/ARmixed	inheritance
ITPR1	Q14643	OMIM:117360	0.40429	[AD]-AD/ARmixed	inheritance
ITPR1	Q14643	OMIM:606658	0.352276	[AD]-AD/ARmixed	inheritance
JUP	P14923	OMIM:611528	0.525171	[AD]-AD/ARmixed	inheritance
KCNH1	O95259	OMIM:135500	0.242718	[AD]-AD/ARmixed	inheritance
KCNH1	O95259	OMIM:611816	0.469518	[AD]-AD/ARmixed	inheritance
KCNH2	Q12809	OMIM:609620	0.417295	[AD]-AD/ARmixed	inheritance
KCNH2	Q12809	OMIM:613688	0.551843	[AD]-AD/ARmixed	inheritance
KCNMA1	Q12791	OMIM:609446	0.482804	[AD]-AD/ARmixed	inheritance
KCNMA1	Q12791	OMIM:618729	0.555089	[AD]-AD/ARmixed	inheritance
KCNQ2	O43526	OMIM:121200	0.521891	[AD]-AD/ARmixed	inheritance
KCNQ2	O43526	OMIM:613720	0.541823	[AD]-AD/ARmixed	inheritance
KCNT1	Q5JUK3	OMIM:614959	0.481725	[AD]-AD/ARmixed	inheritance
KCNT1	Q5JUK3	OMIM:615005	0.478421	[AD]-AD/ARmixed	inheritance
KIF1A	Q12756	OMIM:614255	0.403642	[AD]-AD/ARmixed	inheritance
KLHL7	Q8IXQ5	OMIM:612943	0.425671	[AD]-AD/ARmixed	inheritance
KMT2D	O14686	OMIM:147920	0.602467	[AD]-AD/ARmixed	inheritance
KMT2D	O14686	OMIM:620186	0.534885	[AD]-AD/ARmixed	inheritance
KRT17	Q04695	OMIM:167210	0.467589	[AD]-AD/ARmixed	inheritance
KRT17	Q04695	OMIM:184500	0.502181	[AD]-AD/ARmixed	inheritance
LPL	P06858	OMIM:144250	0.617532	[AD]-AD/ARmixed	inheritance
LRP6	O75581	OMIM:610947	0.378464	[AD]-AD/ARmixed	inheritance
LRP6	O75581	OMIM:616724	0.655681	[AD]-AD/ARmixed	inheritance
MAF	O75444	OMIM:601088	0.283129	[AD]-AD/ARmixed	inheritance
MAF	O75444	OMIM:610202	0.424619	[AD]-AD/ARmixed	inheritance
MAP3K7	O43318	OMIM:157800	0.655413	[AD]-AD/ARmixed	inheritance
MAP3K7	O43318	OMIM:617137	0.649618	[AD]-AD/ARmixed	inheritance
MORC2	Q9Y6X9	OMIM:616688	0.40279	[AD]-AD/ARmixed	inheritance
MORC2	Q9Y6X9	OMIM:619090	0.496122	[AD]-AD/ARmixed	inheritance
MSH6	P52701	OMIM:608089	0.640641	[AD]-AD/ARmixed	inheritance
MSH6	P52701	OMIM:614350	0.626652	[AD]-AD/ARmixed	inheritance
MYH9	P35579	OMIM:155100	0.468546	[AD]-AD/ARmixed	inheritance
MYH9	P35579	OMIM:603622	0.426771	[AD]-AD/ARmixed	inheritance
NAGLU	P54802	OMIM:616491	0.620616	[AD]-AD/ARmixed	inheritance
NALCN	Q8IZF0	OMIM:616266	0.505122	[AD]-AD/ARmixed	inheritance
NEFL	P07196	OMIM:607684	0.435321	[AD]-AD/ARmixed	inheritance
NEFL	P07196	OMIM:617882	0.573388	[AD]-AD/ARmixed	inheritance
NFIX	Q14938	OMIM:602535	0.611274	[AD]-AD/ARmixed	inheritance
NFIX	Q14938	OMIM:614753	0.626895	[AD]-AD/ARmixed	inheritance
NKX2-1	P43699	OMIM:118700	0.574036	[AD]-AD/ARmixed	inheritance
NKX2-1	P43699	OMIM:610978	0.578419	[AD]-AD/ARmixed	inheritance
NLRC4	Q9NPP4	OMIM:616050	0.386838	[AD]-AD/ARmixed	inheritance
NLRC4	Q9NPP4	OMIM:616115	0.503621	[AD]-AD/ARmixed	inheritance
NOG	Q13253	OMIM:185800	0.551884	[AD]-AD/ARmixed	inheritance
NOG	Q13253	OMIM:186570	0.428741	[AD]-AD/ARmixed	inheritance
OPA1	O60313	OMIM:125250	0.540245	[AD]-AD/ARmixed	inheritance
OPA1	O60313	OMIM:165500	0.46094	[AD]-AD/ARmixed	inheritance
OPA3	Q9H6K4	OMIM:165300	0.490777	[AD]-AD/ARmixed	inheritance
ORAI1	Q96D31	OMIM:615883	0.469283	[AD]-AD/ARmixed	inheritance
PARN	O95453	OMIM:616371	0.636805	[AD]-AD/ARmixed	inheritance
PAX2	Q02962	OMIM:120330	0.633088	[AD]-AD/ARmixed	inheritance
PAX2	Q02962	OMIM:616002	0.611474	[AD]-AD/ARmixed	inheritance
PDE6B	P35913	OMIM:163500	0.445409	[AD]-AD/ARmixed	inheritance
PDX1	P52945	OMIM:606392	0.559718	[AD]-AD/ARmixed	inheritance
PIEZO1	Q92508	OMIM:194380	0.577608	[AD]-AD/ARmixed	inheritance
PITX2	Q99697	OMIM:137600	0.632128	[AD]-AD/ARmixed	inheritance
PITX2	Q99697	OMIM:180500	0.583925	[AD]-AD/ARmixed	inheritance
PMP22	Q01453	OMIM:118220	0.620242	[AD]-AD/ARmixed	inheritance
PMP22	Q01453	OMIM:118300	0.655681	[AD]-AD/ARmixed	inheritance
PMS2	P54278	OMIM:614337	0.551822	[AD]-AD/ARmixed	inheritance
POLR3B	Q9NW08	OMIM:619742	0.384656	[AD]-AD/ARmixed	inheritance
PPOX	P50336	OMIM:176200	0.603847	[AD]-AD/ARmixed	inheritance
PPP3CA	Q08209	OMIM:617711	0.520166	[AD]-AD/ARmixed	inheritance
PPP3CA	Q08209	OMIM:618265	0.481392	[AD]-AD/ARmixed	inheritance
PRKAG2	Q9UGJ0	OMIM:261740	0.30629	[AD]-AD/ARmixed	inheritance
PRKAG2	Q9UGJ0	OMIM:600858	0.356387	[AD]-AD/ARmixed	inheritance
PRKAR1A	P10644	OMIM:101800	0.512796	[AD]-AD/ARmixed	inheritance
PRKAR1A	P10644	OMIM:160980	0.544513	[AD]-AD/ARmixed	inheritance
PRNP	P04156	OMIM:123400	0.331277	[AD]-AD/ARmixed	inheritance
PRNP	P04156	OMIM:137440	0.552388	[AD]-AD/ARmixed	inheritance
PROC	P04070	OMIM:176860	0.550303	[AD]-AD/ARmixed	inheritance
PROS1	P07225	OMIM:612336	0.642202	[AD]-AD/ARmixed	inheritance
RHAG	Q02094	OMIM:185000	0.548611	[AD]-AD/ARmixed	inheritance
RHAG	Q02094	OMIM:268150	0.655681	[AD]-AD/ARmixed	inheritance
RYR1	P21817	OMIM:145600	0.556364	[AD]-AD/ARmixed	inheritance
RYR2	Q92736	OMIM:115000	0.42906	[AD]-AD/ARmixed	inheritance
RYR2	Q92736	OMIM:604772	0.492558	[AD]-AD/ARmixed	inheritance
SAMD9	Q5K651	OMIM:617053	0.519454	[AD]-AD/ARmixed	inheritance
SAMD9	Q5K651	OMIM:619041	0.574889	[AD]-AD/ARmixed	inheritance
SAMD9L	Q8IVG5	OMIM:159550	0.457883	[AD]-AD/ARmixed	inheritance
SCN3A	Q9NY46	OMIM:617935	0.503621	[AD]-AD/ARmixed	inheritance
SCN3A	Q9NY46	OMIM:617938	0.565046	[AD]-AD/ARmixed	inheritance
SDHB	P21912	OMIM:115310	0.558875	[AD]-AD/ARmixed	inheritance
SDHB	P21912	OMIM:606764	0.543159	[AD]-AD/ARmixed	inheritance
SDHC	Q99643	OMIM:605373	0.546986	[AD]-AD/ARmixed	inheritance
SDHC	Q99643	OMIM:606764	0.546986	[AD]-AD/ARmixed	inheritance
SDHD	O14521	OMIM:168000	0.502133	[AD]-AD/ARmixed	inheritance
SEC23B	Q15437	OMIM:616858	0.490071	[AD]-AD/ARmixed	inheritance
SETX	Q7Z333	OMIM:602433	0.520658	[AD]-AD/ARmixed	inheritance
SH3TC2	Q8TF17	OMIM:613353	0.558001	[AD]-AD/ARmixed	inheritance
SIX1	Q15475	OMIM:605192	0.469039	[AD]-AD/ARmixed	inheritance
SIX1	Q15475	OMIM:608389	0.472222	[AD]-AD/ARmixed	inheritance
SLC32A1	Q9H598	OMIM:620755	0.641155	[AD]-AD/ARmixed	inheritance
SLC32A1	Q9H598	OMIM:620774	0.396533	[AD]-AD/ARmixed	inheritance
SLCO2A1	Q92959	OMIM:167100	0.606983	[AD]-AD/ARmixed	inheritance
SMARCA2	P51531	OMIM:601358	0.370245	[AD]-AD/ARmixed	inheritance
SMARCA2	P51531	OMIM:619293	0.576544	[AD]-AD/ARmixed	inheritance
SMARCA4	P51532	OMIM:613325	0.536028	[AD]-AD/ARmixed	inheritance
SMARCA4	P51532	OMIM:614609	0.456799	[AD]-AD/ARmixed	inheritance
SMARCB1	Q12824	OMIM:162091	0.630105	[AD]-AD/ARmixed	inheritance
SMARCB1	Q12824	OMIM:614608	0.317551	[AD]-AD/ARmixed	inheritance
SPOP	O43791	OMIM:618828	0.30134	[AD]-AD/ARmixed	inheritance
SPOP	O43791	OMIM:618829	0.396014	[AD]-AD/ARmixed	inheritance
SPTAN1	Q13813	OMIM:613477	0.445336	[AD]-AD/ARmixed	inheritance
SPTAN1	Q13813	OMIM:620540	0.394779	[AD]-AD/ARmixed	inheritance
SPTB	P11277	OMIM:616649	0.423175	[AD]-AD/ARmixed	inheritance
SPTB	P11277	OMIM:617948	0.420571	[AD]-AD/ARmixed	inheritance
SPTBN2	O15020	OMIM:600224	0.421569	[AD]-AD/ARmixed	inheritance
SPTLC1	O15269	OMIM:162400	0.313309	[AD]-AD/ARmixed	inheritance
SPTLC1	O15269	OMIM:620285	0.38096	[AD]-AD/ARmixed	inheritance
STAT3	P40763	OMIM:147060	0.325434	[AD]-AD/ARmixed	inheritance
STAT3	P40763	OMIM:615952	0.439832	[AD]-AD/ARmixed	inheritance
STK11	Q15831	OMIM:155600	0.394779	[AD]-AD/ARmixed	inheritance
STK11	Q15831	OMIM:175200	0.598473	[AD]-AD/ARmixed	inheritance
STUB1	Q9UNE7	OMIM:618093	0.625395	[AD]-AD/ARmixed	inheritance
TBL1XR1	Q9BZK7	OMIM:602342	0.606177	[AD]-AD/ARmixed	inheritance
TBL1XR1	Q9BZK7	OMIM:616944	0.605829	[AD]-AD/ARmixed	inheritance
TERT	O14746	OMIM:178500	0.394779	[AD]-AD/ARmixed	inheritance
TERT	O14746	OMIM:614742	0.507065	[AD]-AD/ARmixed	inheritance
TGFB1	P01137	OMIM:131300	0.499234	[AD]-AD/ARmixed	inheritance
TGFB3	P10600	OMIM:107970	0.65263	[AD]-AD/ARmixed	inheritance
TGFB3	P10600	OMIM:615582	0.633613	[AD]-AD/ARmixed	inheritance
TGFBI	Q15582	OMIM:121900	0.48222	[AD]-AD/ARmixed	inheritance
TGFBI	Q15582	OMIM:122200	0.650235	[AD]-AD/ARmixed	inheritance
TGFBR2	P37173	OMIM:610168	0.621934	[AD]-AD/ARmixed	inheritance
TGFBR2	P37173	OMIM:614331	0.655681	[AD]-AD/ARmixed	inheritance
THRB	P10828	OMIM:145650	0.456472	[AD]-AD/ARmixed	inheritance
THRB	P10828	OMIM:188570	0.452715	[AD]-AD/ARmixed	inheritance
TMC1	Q8TDI8	OMIM:606705	0.553069	[AD]-AD/ARmixed	inheritance
TNNC1	P63316	OMIM:611879	0.394705	[AD]-AD/ARmixed	inheritance
TNNC1	P63316	OMIM:613243	0.415031	[AD]-AD/ARmixed	inheritance
TPM1	P09493	OMIM:115196	0.335632	[AD]-AD/ARmixed	inheritance
TPM1	P09493	OMIM:611878	0.484035	[AD]-AD/ARmixed	inheritance
TPM2	P07951	OMIM:108120	0.519591	[AD]-AD/ARmixed	inheritance
TPM2	P07951	OMIM:609285	0.487815	[AD]-AD/ARmixed	inheritance
TRPS1	Q9UHF7	OMIM:190350	0.488183	[AD]-AD/ARmixed	inheritance
TRPS1	Q9UHF7	OMIM:190351	0.482283	[AD]-AD/ARmixed	inheritance
TRPV3	Q8NET8	OMIM:614594	0.470949	[AD]-AD/ARmixed	inheritance
TRPV3	Q8NET8	OMIM:616400	0.5071	[AD]-AD/ARmixed	inheritance
TUBB	P07437	OMIM:156610	0.415031	[AD]-AD/ARmixed	inheritance
TUBB	P07437	OMIM:615771	0.435066	[AD]-AD/ARmixed	inheritance
TUBB3	Q13509	OMIM:600638	0.452825	[AD]-AD/ARmixed	inheritance
TUBB3	Q13509	OMIM:614039	0.46282	[AD]-AD/ARmixed	inheritance
TUBB4A	P04350	OMIM:128101	0.387796	[AD]-AD/ARmixed	inheritance
TUBB4A	P04350	OMIM:612438	0.462516	[AD]-AD/ARmixed	inheritance
TWIST1	Q15672	OMIM:101400	0.557358	[AD]-AD/ARmixed	inheritance
TWIST1	Q15672	OMIM:123100	0.592278	[AD]-AD/ARmixed	inheritance
VWF	P04275	OMIM:193400	0.575718	[AD]-AD/ARmixed	inheritance
YARS1	P54577	OMIM:608323	0.50027	[AD]-AD/ARmixed	inheritance
ABCB6	Q9NP58	OMIM:615402	0.509994	AD	inheritance
ABL1	P00519	OMIM:617602	0.528554	AD	inheritance
ACTA2	P62736	OMIM:611788	0.504156	AD	inheritance
ACTB	P60709	OMIM:243310	0.482867	AD	inheritance
ACTB	P60709	OMIM:607371	0.547189	AD	inheritance
ACTC1	P68032	OMIM:612098	0.448224	AD	inheritance
ACTC1	P68032	OMIM:612794	0.499783	AD	inheritance
ACTC1	P68032	OMIM:613424	0.484854	AD	inheritance
ACTG1	P63261	OMIM:604717	0.436979	AD	inheritance
ACTG1	P63261	OMIM:614583	0.495326	AD	inheritance
ACTG2	P63267	OMIM:155310	0.442761	AD	inheritance
ACTG2	P63267	OMIM:619431	0.535232	AD	inheritance
ACTN1	P12814	OMIM:615193	0.432566	AD	inheritance
ACTN2	P35609	OMIM:612158	0.538538	AD	inheritance
ACTN4	O43707	OMIM:603278	0.494564	AD	inheritance
ACVR1	Q04771	OMIM:135100	0.55905	AD	inheritance
ACVRL1	P37023	OMIM:600376	0.592189	AD	inheritance
ADNP	Q9H2P0	OMIM:615873	0.535433	AD	inheritance
AGO1	Q9UL18	OMIM:620292	0.430745	AD	inheritance
AGO2	Q9UKV8	OMIM:619149	0.639189	AD	inheritance
AKT3	Q9Y243	OMIM:615937	0.511443	AD	inheritance
ANKH	Q9HCJ1	OMIM:123000	0.503956	AD	inheritance
ANKRD11	Q6UB99	OMIM:148050	0.570853	AD	inheritance
ANKRD17	O75179	OMIM:619504	0.597931	AD	inheritance
ANO3	Q9BYT9	OMIM:615034	0.5563	AD	inheritance
APC	P25054	OMIM:175100	0.527618	AD	inheritance
APP	P05067	OMIM:104300	0.268772	AD	inheritance
AQP5	P55064	OMIM:600231	0.407189	AD	inheritance
ARF1	P84077	OMIM:618185	0.551646	AD	inheritance
ARID1A	O14497	OMIM:614607	0.599369	AD	inheritance
ARID1B	Q8NFD5	OMIM:135900	0.633911	AD	inheritance
ARMC5	Q96C12	OMIM:615954	0.628284	AD	inheritance
ATL1	Q8WXF7	OMIM:182600	0.379121	AD	inheritance
ATP1A1	P05023	OMIM:618036	0.583039	AD	inheritance
ATP1A1	P05023	OMIM:618314	0.4816	AD	inheritance
ATP1A3	P13637	OMIM:128235	0.522422	AD	inheritance
ATP1A3	P13637	OMIM:601338	0.555977	AD	inheritance
ATP1A3	P13637	OMIM:614820	0.450502	AD	inheritance
ATP1A3	P13637	OMIM:619606	0.51571	AD	inheritance
ATP2A2	P16615	OMIM:124200	0.595288	AD	inheritance
ATP2B1	P20020	OMIM:619910	0.517603	AD	inheritance
ATP2C1	P98194	OMIM:169600	0.655681	AD	inheritance
ATP5MC3	P48201	OMIM:619681	0.559902	AD	inheritance
ATP6V0C	P27449	OMIM:620465	0.556475	AD	inheritance
ATP6V1B2	P21281	OMIM:616455	0.611158	AD	inheritance
AVP	P01185	OMIM:125700	0.486812	AD	inheritance
BAG3	O95817	OMIM:613881	0.616045	AD	inheritance
BAP1	Q92560	OMIM:614327	0.409382	AD	inheritance
BAP1	Q92560	OMIM:619762	0.332409	AD	inheritance
BARD1	Q99728	OMIM:114480	0.625207	AD	inheritance
BCL11A	Q9H165	OMIM:617101	0.441964	AD	inheritance
BICD2	Q8TD16	OMIM:615290	0.54215	AD	inheritance
BICD2	Q8TD16	OMIM:618291	0.394779	AD	inheritance
BMPR1A	P36894	OMIM:174900	0.607708	AD	inheritance
BMPR2	Q13873	OMIM:178600	0.584324	AD	inheritance
BPTF	Q12830	OMIM:617755	0.531119	AD	inheritance
BRAF	P15056	OMIM:114500	0.499591	AD	inheritance
BRAF	P15056	OMIM:115150	0.420557	AD	inheritance
BRAF	P15056	OMIM:163950	0.631986	AD	inheritance
BRAF	P15056	OMIM:613706	0.599368	AD	inheritance
BRAF	P15056	OMIM:613707	0.602405	AD	inheritance
BRIP1	Q9BX63	OMIM:114480	0.534442	AD	inheritance
BRPF1	P55201	OMIM:617333	0.652216	AD	inheritance
CACNA1A	O00555	OMIM:108500	0.476336	AD	inheritance
CACNA1A	O00555	OMIM:141500	0.466309	AD	inheritance
CACNA1A	O00555	OMIM:183086	0.48396	AD	inheritance
CACNA1A	O00555	OMIM:617106	0.49524	AD	inheritance
CACNA1C	Q13936	OMIM:601005	0.548279	AD	inheritance
CACNA1C	Q13936	OMIM:620029	0.478128	AD	inheritance
CACNA1E	Q15878	OMIM:618285	0.596442	AD	inheritance
CACNA1G	O43497	OMIM:616795	0.580045	AD	inheritance
CALM1	P0DP23	OMIM:614916	0.366699	AD	inheritance
CALM1	P0DP23	OMIM:616247	0.255198	AD	inheritance
CALM2	P0DP24	OMIM:616249	0.246878	AD	inheritance
CALM3	P0DP25	OMIM:618782	0.31688	AD	inheritance
CAMK2B	Q13554	OMIM:617799	0.596449	AD	inheritance
CAMTA1	Q9Y6Y1	OMIM:614756	0.505654	AD	inheritance
CAPN5	O15484	OMIM:193235	0.255012	AD	inheritance
CARD14	Q9BXL6	OMIM:602723	0.266291	AD	inheritance
CAV3	P56539	OMIM:606072	0.293799	AD	inheritance
CAV3	P56539	OMIM:611818	0.597776	AD	inheritance
CAV3	P56539	OMIM:614321	0.388706	AD	inheritance
CBL	P22681	OMIM:613563	0.425295	AD	inheritance
CCM2	Q9BSQ5	OMIM:603284	0.482489	AD	inheritance
CDC42	P60953	OMIM:616737	0.533615	AD	inheritance
CDC42BPB	Q9Y5S2	OMIM:619841	0.598866	AD	inheritance
CDH1	P12830	OMIM:114480	0.642126	AD	inheritance
CDH1	P12830	OMIM:119580	0.452636	AD	inheritance
CDH1	P12830	OMIM:137215	0.426604	AD	inheritance
CDK13	Q14004	OMIM:617360	0.432043	AD	inheritance
CDK19	Q9BWU1	OMIM:618916	0.249147	AD	inheritance
CDK8	P49336	OMIM:618748	0.411424	AD	inheritance
CDKN2A	P42771	OMIM:155601	0.647259	AD	inheritance
CDKN2A	P42771	OMIM:155755	0.592215	AD	inheritance
CDKN2A	P42771	OMIM:606719	0.614555	AD	inheritance
CEBPA	P49715	OMIM:601626	0.477069	AD	inheritance
CELA2A	P08217	OMIM:618620	0.531273	AD	inheritance
CHD1	O14646	OMIM:617682	0.50314	AD	inheritance
CHD2	O14647	OMIM:615369	0.601422	AD	inheritance
CHD3	Q12873	OMIM:618205	0.397004	AD	inheritance
CHD4	Q14839	OMIM:617159	0.465517	AD	inheritance
CHD5	Q8TDI0	OMIM:619873	0.415059	AD	inheritance
CHD7	Q9P2D1	OMIM:214800	0.608463	AD	inheritance
CHD7	Q9P2D1	OMIM:612370	0.573224	AD	inheritance
CHD8	Q9HCK8	OMIM:615032	0.60446	AD	inheritance
CHEK1	O14757	OMIM:620610	0.447865	AD	inheritance
CHEK2	O96017	OMIM:609265	0.653675	AD	inheritance
CHMP4B	Q9H444	OMIM:605387	0.394779	AD	inheritance
CHN1	P15882	OMIM:604356	0.497479	AD	inheritance
CNOT3	O75175	OMIM:618672	0.520498	AD	inheritance
COL10A1	Q03692	OMIM:156500	0.503157	AD	inheritance
COL1A1	P02452	OMIM:166200	0.590434	AD	inheritance
COL1A1	P02452	OMIM:166210	0.472424	AD	inheritance
COL1A1	P02452	OMIM:166220	0.6227	AD	inheritance
COL2A1	P02458	OMIM:183900	0.551465	AD	inheritance
COL4A1	P02462	OMIM:175780	0.554572	AD	inheritance
COL5A1	P20908	OMIM:130000	0.460894	AD	inheritance
COMP	P49747	OMIM:132400	0.531427	AD	inheritance
COMP	P49747	OMIM:177170	0.322569	AD	inheritance
COPA	P53621	OMIM:616414	0.440581	AD	inheritance
CREBBP	Q92793	OMIM:180849	0.619332	AD	inheritance
CREBBP	Q92793	OMIM:618332	0.493079	AD	inheritance
CRX	O43186	OMIM:120970	0.555385	AD	inheritance
CRYBA4	P53673	OMIM:610425	0.539382	AD	inheritance
CRYBB2	P43320	OMIM:601547	0.651446	AD	inheritance
CRYGC	P07315	OMIM:604307	0.655681	AD	inheritance
CRYGD	P07320	OMIM:115700	0.56657	AD	inheritance
CRYGS	P22914	OMIM:116100	0.613205	AD	inheritance
CSNK2A1	P68400	OMIM:617062	0.326323	AD	inheritance
CSNK2B	P67870	OMIM:618732	0.48357	AD	inheritance
CTCF	P49711	OMIM:615502	0.561799	AD	inheritance
CTLA4	P16410	OMIM:616100	0.595852	AD	inheritance
CTNNA1	P35221	OMIM:608970	0.242718	AD	inheritance
CTNNB1	P35222	OMIM:615075	0.584433	AD	inheritance
CUL3	Q13618	OMIM:614496	0.434449	AD	inheritance
CYCS	P99999	OMIM:612004	0.607583	AD	inheritance
CYFIP2	Q96F07	OMIM:618008	0.34669	AD	inheritance
DDB1	Q16531	OMIM:619426	0.386107	AD	inheritance
DDX41	Q9UJV9	OMIM:616871	0.551321	AD	inheritance
DDX6	P26196	OMIM:618653	0.248158	AD	inheritance
DHX16	O60231	OMIM:618733	0.475631	AD	inheritance
DHX30	Q7L2E3	OMIM:617804	0.373567	AD	inheritance
DLG4	P78352	OMIM:618793	0.52302	AD	inheritance
DLL1	O00548	OMIM:618709	0.558344	AD	inheritance
DLL4	Q9NR61	OMIM:616589	0.633134	AD	inheritance
DNAJB6	O75190	OMIM:603511	0.39478	AD	inheritance
DNMT1	P26358	OMIM:604121	0.570321	AD	inheritance
DNMT1	P26358	OMIM:614116	0.569237	AD	inheritance
DNMT3A	Q9Y6K1	OMIM:601626	0.534225	AD	inheritance
DNMT3A	Q9Y6K1	OMIM:615879	0.618921	AD	inheritance
DNMT3A	Q9Y6K1	OMIM:618724	0.559193	AD	inheritance
DPF2	Q92785	OMIM:618027	0.587939	AD	inheritance
DTNA	Q9Y4J8	OMIM:604169	0.394779	AD	inheritance
DYNC1H1	Q14204	OMIM:158600	0.563995	AD	inheritance
DYNC1H1	Q14204	OMIM:614228	0.494124	AD	inheritance
DYNC1H1	Q14204	OMIM:614563	0.56905	AD	inheritance
DYRK1A	Q13627	OMIM:614104	0.591021	AD	inheritance
EBF3	Q9H4W6	OMIM:617330	0.504461	AD	inheritance
EED	O75530	OMIM:617561	0.377705	AD	inheritance
EEF1A2	Q05639	OMIM:616393	0.559325	AD	inheritance
EEF1A2	Q05639	OMIM:616409	0.465503	AD	inheritance
EFTUD2	Q15029	OMIM:610536	0.647801	AD	inheritance
EGLN1	Q9GZT9	OMIM:609820	0.563732	AD	inheritance
EHMT1	Q9H9B1	OMIM:610253	0.548137	AD	inheritance
EIF5A	P63241	OMIM:619376	0.541809	AD	inheritance
ELANE	P08246	OMIM:162800	0.627024	AD	inheritance
ELANE	P08246	OMIM:202700	0.629279	AD	inheritance
ENG	P17813	OMIM:187300	0.640384	AD	inheritance
EP300	Q09472	OMIM:613684	0.594347	AD	inheritance
EPHA2	P29317	OMIM:116600	0.610737	AD	inheritance
EPHB4	P54760	OMIM:617300	0.480589	AD	inheritance
EPHB4	P54760	OMIM:618196	0.545918	AD	inheritance
ERF	P50548	OMIM:600775	0.583808	AD	inheritance
ETV6	P41212	OMIM:616216	0.441094	AD	inheritance
EXT1	Q16394	OMIM:133700	0.271006	AD	inheritance
EYA1	Q99502	OMIM:113650	0.655681	AD	inheritance
EZH2	Q15910	OMIM:277590	0.250162	AD	inheritance
FAM111A	Q96PZ2	OMIM:602361	0.33507	AD	inheritance
FAS	P25445	OMIM:601859	0.45512	AD	inheritance
FBN1	P35555	OMIM:102370	0.60153	AD	inheritance
FBN1	P35555	OMIM:129600	0.596619	AD	inheritance
FBN1	P35555	OMIM:154700	0.631534	AD	inheritance
FBN1	P35555	OMIM:184900	0.606414	AD	inheritance
FBN1	P35555	OMIM:604308	0.594664	AD	inheritance
FBN1	P35555	OMIM:608328	0.59212	AD	inheritance
FBN1	P35555	OMIM:614185	0.613209	AD	inheritance
FBN1	P35555	OMIM:616914	0.592948	AD	inheritance
FBN2	P35556	OMIM:121050	0.530737	AD	inheritance
FBN2	P35556	OMIM:616118	0.655681	AD	inheritance
FBXO11	Q86XK2	OMIM:618089	0.530883	AD	inheritance
FBXW11	Q9UKB1	OMIM:618914	0.328325	AD	inheritance
FBXW7	Q969H0	OMIM:620012	0.262236	AD	inheritance
FGF10	O15520	OMIM:180920	0.655681	AD	inheritance
FGF12	P61328	OMIM:617166	0.633573	AD	inheritance
FGF8	P55075	OMIM:612702	0.428727	AD	inheritance
FGF9	P31371	OMIM:612961	0.425308	AD	inheritance
FGFR1	P11362	OMIM:101600	0.540135	AD	inheritance
FGFR1	P11362	OMIM:147950	0.591267	AD	inheritance
FGFR1	P11362	OMIM:166250	0.559835	AD	inheritance
FGFR1	P11362	OMIM:615465	0.423356	AD	inheritance
FGFR2	P21802	OMIM:101600	0.518995	AD	inheritance
FGFR2	P21802	OMIM:123150	0.465584	AD	inheritance
FGFR2	P21802	OMIM:123500	0.520293	AD	inheritance
FLNC	Q14315	OMIM:609524	0.518505	AD	inheritance
FLNC	Q14315	OMIM:614065	0.524372	AD	inheritance
FLNC	Q14315	OMIM:617047	0.478477	AD	inheritance
FLT4	P35916	OMIM:153100	0.471184	AD	inheritance
FN1	P02751	OMIM:184255	0.542711	AD	inheritance
FN1	P02751	OMIM:601894	0.520676	AD	inheritance
FOXC1	Q12948	OMIM:601631	0.552629	AD	inheritance
FOXC1	Q12948	OMIM:602482	0.583913	AD	inheritance
FOXC2	Q99958	OMIM:153400	0.602721	AD	inheritance
FOXF1	Q12946	OMIM:265380	0.558328	AD	inheritance
FOXG1	P55316	OMIM:613454	0.445501	AD	inheritance
FOXP1	Q9H334	OMIM:613670	0.449294	AD	inheritance
FZD4	Q9ULV1	OMIM:133780	0.620356	AD	inheritance
FZR1	Q9UM11	OMIM:620145	0.54757	AD	inheritance
GABBR2	O75899	OMIM:617903	0.42815	AD	inheritance
GABBR2	O75899	OMIM:617904	0.367289	AD	inheritance
GABRA1	P14867	OMIM:615744	0.406066	AD	inheritance
GABRA2	P47869	OMIM:618557	0.254504	AD	inheritance
GABRB1	P18505	OMIM:617153	0.431565	AD	inheritance
GABRB2	P47870	OMIM:617829	0.44851	AD	inheritance
GABRB3	P28472	OMIM:612269	0.539671	AD	inheritance
GABRB3	P28472	OMIM:617113	0.428704	AD	inheritance
GABRG2	P18507	OMIM:607681	0.573541	AD	inheritance
GABRG2	P18507	OMIM:618396	0.361413	AD	inheritance
GANAB	Q14697	OMIM:600666	0.569308	AD	inheritance
GARS1	P41250	OMIM:600794	0.448531	AD	inheritance
GARS1	P41250	OMIM:601472	0.460803	AD	inheritance
GARS1	P41250	OMIM:619042	0.462068	AD	inheritance
GATA2	P23769	OMIM:614038	0.573797	AD	inheritance
GATA2	P23769	OMIM:614172	0.493916	AD	inheritance
GATA3	P23771	OMIM:146255	0.578885	AD	inheritance
GATA4	P43694	OMIM:607941	0.588806	AD	inheritance
GATA4	P43694	OMIM:614430	0.471471	AD	inheritance
GATA4	P43694	OMIM:615542	0.62748	AD	inheritance
GATA6	Q92908	OMIM:600001	0.355861	AD	inheritance
GATAD2B	Q8WXI9	OMIM:615074	0.638286	AD	inheritance
GDF2	Q9UK05	OMIM:615506	0.591491	AD	inheritance
GFAP	P14136	OMIM:203450	0.428639	AD	inheritance
GJA3	Q9Y6H8	OMIM:601885	0.4331	AD	inheritance
GJA5	P36382	OMIM:614049	0.380863	AD	inheritance
GJA8	P48165	OMIM:116200	0.493051	AD	inheritance
GJB4	Q9NTQ9	OMIM:617524	0.440222	AD	inheritance
GLI3	P10071	OMIM:146510	0.390226	AD	inheritance
GLI3	P10071	OMIM:175700	0.521659	AD	inheritance
GLUD1	P00367	OMIM:606762	0.305825	AD	inheritance
GNA11	P29992	OMIM:615361	0.454904	AD	inheritance
GNAI1	P63096	OMIM:619854	0.508015	AD	inheritance
GNAI3	P08754	OMIM:602483	0.486902	AD	inheritance
GNAO1	P09471	OMIM:615473	0.564513	AD	inheritance
GNAO1	P09471	OMIM:617493	0.579032	AD	inheritance
GNAS	Q5JWF2	OMIM:103580	0.613653	AD	inheritance
GNAS	Q5JWF2	OMIM:612462	0.611821	AD	inheritance
GNAS	Q5JWF2	OMIM:612463	0.658614	AD	inheritance
GNB1	P62873	OMIM:616973	0.50322	AD	inheritance
GNB2	P62879	OMIM:619503	0.498111	AD	inheritance
GNB4	Q9HAV0	OMIM:615185	0.445323	AD	inheritance
GREB1L	Q9C091	OMIM:617805	0.568028	AD	inheritance
GRIA2	P42262	OMIM:618917	0.454834	AD	inheritance
GRIA4	P48058	OMIM:617864	0.289791	AD	inheritance
GRIN2A	Q12879	OMIM:245570	0.499495	AD	inheritance
GRIN2B	Q13224	OMIM:613970	0.487186	AD	inheritance
GRIN2B	Q13224	OMIM:616139	0.458863	AD	inheritance
GRIN2D	O15399	OMIM:617162	0.274407	AD	inheritance
GUCA1A	P43080	OMIM:602093	0.306411	AD	inheritance
H3-3B	P84243	OMIM:619721	0.50901	AD	inheritance
HBA2	P69905	OMIM:140700	0.651446	AD	inheritance
HBA2	P69905	OMIM:617981	0.519894	AD	inheritance
HBG2	P69892	OMIM:613977	0.417981	AD	inheritance
HCN1	O60741	OMIM:615871	0.432968	AD	inheritance
HCN1	O60741	OMIM:618482	0.408994	AD	inheritance
HCN4	Q9Y3Q4	OMIM:163800	0.546526	AD	inheritance
HECW2	Q9P2P5	OMIM:617268	0.326224	AD	inheritance
HNF1B	P35680	OMIM:137920	0.583701	AD	inheritance
HNF4A	P41235	OMIM:125850	0.56534	AD	inheritance
HNF4A	P41235	OMIM:616026	0.568951	AD	inheritance
HNRNPK	P61978	OMIM:616580	0.583401	AD	inheritance
HNRNPU	Q00839	OMIM:617391	0.655681	AD	inheritance
HRAS	P01112	OMIM:218040	0.467584	AD	inheritance
HSF4	Q9ULV5	OMIM:116800	0.345051	AD	inheritance
HSPB1	P04792	OMIM:606595	0.519064	AD	inheritance
HSPB1	P04792	OMIM:608634	0.426165	AD	inheritance
IKZF1	Q13422	OMIM:616873	0.510223	AD	inheritance
IKZF5	Q9H5V7	OMIM:619130	0.611035	AD	inheritance
INF2	Q27J81	OMIM:613237	0.481056	AD	inheritance
INF2	Q27J81	OMIM:614455	0.472946	AD	inheritance
IRF2BPL	Q9H1B7	OMIM:618088	0.606091	AD	inheritance
IRF6	O14896	OMIM:119300	0.501245	AD	inheritance
IRF6	O14896	OMIM:119500	0.565865	AD	inheritance
IRF6	O14896	OMIM:608864	0.628631	AD	inheritance
JAG1	P78504	OMIM:118450	0.554635	AD	inheritance
JAK1	P23458	OMIM:618999	0.490874	AD	inheritance
KANSL1	Q7Z3B3	OMIM:610443	0.583678	AD	inheritance
KAT5	Q92993	OMIM:619103	0.472512	AD	inheritance
KAT6A	Q92794	OMIM:616268	0.555742	AD	inheritance
KAT8	Q9H7Z6	OMIM:618974	0.432078	AD	inheritance
KCNA1	Q09470	OMIM:160120	0.518274	AD	inheritance
KCNA2	P16389	OMIM:616366	0.452089	AD	inheritance
KCNB1	Q14721	OMIM:616056	0.418464	AD	inheritance
KCNC1	P48547	OMIM:616187	0.365668	AD	inheritance
KCNC2	Q96PR1	OMIM:619913	0.466185	AD	inheritance
KCNC3	Q14003	OMIM:605259	0.519356	AD	inheritance
KCND3	Q9UK17	OMIM:607346	0.481422	AD	inheritance
KCNH1	O95259	OMIM:135500	0.242718	AD	inheritance
KCNH1	O95259	OMIM:611816	0.469518	AD	inheritance
KCNH2	Q12809	OMIM:609620	0.417295	AD	inheritance
KCNH2	Q12809	OMIM:613688	0.551843	AD	inheritance
KCNH5	Q8NCM2	OMIM:620537	0.45803	AD	inheritance
KCNJ2	P63252	OMIM:170390	0.417051	AD	inheritance
KCNJ2	P63252	OMIM:609622	0.418159	AD	inheritance
KCNJ2	P63252	OMIM:613980	0.5463	AD	inheritance
KCNJ5	P48544	OMIM:613677	0.320529	AD	inheritance
KCNK3	O14649	OMIM:615344	0.640938	AD	inheritance
KCNN3	Q9UGI6	OMIM:618658	0.601392	AD	inheritance
KCNQ2	O43526	OMIM:121200	0.521891	AD	inheritance
KCNQ2	O43526	OMIM:613720	0.541823	AD	inheritance
KCNQ3	O43525	OMIM:121201	0.624953	AD	inheritance
KCNQ4	P56696	OMIM:600101	0.468919	AD	inheritance
KCNQ5	Q9NR82	OMIM:617601	0.538418	AD	inheritance
KCNT1	Q5JUK3	OMIM:614959	0.481725	AD	inheritance
KCNT1	Q5JUK3	OMIM:615005	0.478421	AD	inheritance
KCNT2	Q6UVM3	OMIM:617771	0.363636	AD	inheritance
KCTD1	Q719H9	OMIM:181270	0.304323	AD	inheritance
KDM1A	O60341	OMIM:616728	0.391467	AD	inheritance
KDM3B	Q7LBC6	OMIM:618846	0.518295	AD	inheritance
KDM6B	O15054	OMIM:618505	0.580126	AD	inheritance
KIF11	P52732	OMIM:152950	0.59008	AD	inheritance
KIF21A	Q7Z4S6	OMIM:135700	0.474966	AD	inheritance
KIF22	Q14807	OMIM:603546	0.45259	AD	inheritance
KIF2A	O00139	OMIM:615411	0.414944	AD	inheritance
KIF5A	Q12840	OMIM:604187	0.438676	AD	inheritance
KIT	P10721	OMIM:154800	0.597936	AD	inheritance
KIT	P10721	OMIM:172800	0.58133	AD	inheritance
KIT	P10721	OMIM:606764	0.546884	AD	inheritance
KLF1	Q13351	OMIM:613673	0.655681	AD	inheritance
KMT2A	Q03164	OMIM:605130	0.455474	AD	inheritance
KMT2B	Q9UMN6	OMIM:617284	0.576581	AD	inheritance
KMT2D	O14686	OMIM:147920	0.602467	AD	inheritance
KMT2D	O14686	OMIM:620186	0.534885	AD	inheritance
KMT5B	Q4FZB7	OMIM:617788	0.655681	AD	inheritance
KPNA3	O00505	OMIM:620106	0.61081	AD	inheritance
KRAS	P01116	OMIM:609942	0.519067	AD	inheritance
KRAS	P01116	OMIM:614470	0.400784	AD	inheritance
KRAS	P01116	OMIM:615278	0.62334	AD	inheritance
KRIT1	O00522	OMIM:116860	0.599509	AD	inheritance
KRT12	Q99456	OMIM:122100	0.470059	AD	inheritance
KRT16	P08779	OMIM:167200	0.453572	AD	inheritance
KRT17	Q04695	OMIM:167210	0.467589	AD	inheritance
KRT17	Q04695	OMIM:184500	0.502181	AD	inheritance
KRT2	P35908	OMIM:146800	0.304324	AD	inheritance
KRT6A	P02538	OMIM:615726	0.374283	AD	inheritance
KRT86	O43790	OMIM:158000	0.261647	AD	inheritance
LGI1	O95970	OMIM:600512	0.643276	AD	inheritance
LITAF	Q99732	OMIM:601098	0.485633	AD	inheritance
LMBRD2	Q68DH5	OMIM:619694	0.467609	AD	inheritance
LMNB1	P20700	OMIM:619179	0.527104	AD	inheritance
LMX1A	Q8TE12	OMIM:601412	0.394779	AD	inheritance
LMX1B	O60663	OMIM:161200	0.490867	AD	inheritance
LOX	P28300	OMIM:617168	0.421456	AD	inheritance
LRP6	O75581	OMIM:610947	0.378464	AD	inheritance
LRP6	O75581	OMIM:616724	0.655681	AD	inheritance
LRRK2	Q5S007	OMIM:607060	0.551742	AD	inheritance
MAF	O75444	OMIM:601088	0.283129	AD	inheritance
MAF	O75444	OMIM:610202	0.424619	AD	inheritance
MAP2K1	Q02750	OMIM:615279	0.517088	AD	inheritance
MAP2K2	P36507	OMIM:615280	0.427146	AD	inheritance
MAP3K1	Q13233	OMIM:613762	0.632425	AD	inheritance
MAP3K7	O43318	OMIM:157800	0.655413	AD	inheritance
MAP3K7	O43318	OMIM:617137	0.649618	AD	inheritance
MAPK1	P28482	OMIM:619087	0.440552	AD	inheritance
MAPK8IP3	Q9UPT6	OMIM:618443	0.644066	AD	inheritance
MAPRE2	Q15555	OMIM:616734	0.6367	AD	inheritance
MECOM	Q03112	OMIM:616738	0.387841	AD	inheritance
MED13L	Q71F56	OMIM:616789	0.468031	AD	inheritance
MEF2C	Q06413	OMIM:613443	0.553501	AD	inheritance
MEIS2	O14770	OMIM:600987	0.411502	AD	inheritance
MEN1	O00255	OMIM:131100	0.642366	AD	inheritance
MIP	P30301	OMIM:615274	0.595782	AD	inheritance
MNX1	P50219	OMIM:176450	0.568601	AD	inheritance
MORC2	Q9Y6X9	OMIM:616688	0.40279	AD	inheritance
MORC2	Q9Y6X9	OMIM:619090	0.496122	AD	inheritance
MRAS	O14807	OMIM:618499	0.420098	AD	inheritance
MTOR	P42345	OMIM:616638	0.501241	AD	inheritance
MYCN	P04198	OMIM:164280	0.508108	AD	inheritance
MYH14	Q7Z406	OMIM:600652	0.439335	AD	inheritance
MYH9	P35579	OMIM:155100	0.468546	AD	inheritance
MYH9	P35579	OMIM:603622	0.426771	AD	inheritance
MYOC	Q99972	OMIM:137750	0.484241	AD	inheritance
MYRF	Q9Y2G1	OMIM:618280	0.63295	AD	inheritance
MYT1L	Q9UL68	OMIM:616521	0.491734	AD	inheritance
NAA15	Q9BXJ9	OMIM:617787	0.549019	AD	inheritance
NCDN	Q9UBB6	OMIM:619373	0.562878	AD	inheritance
NEDD4L	Q96PU5	OMIM:617201	0.465437	AD	inheritance
NF1	P21359	OMIM:162200	0.615636	AD	inheritance
NF1	P21359	OMIM:162210	0.56363	AD	inheritance
NF1	P21359	OMIM:193520	0.586031	AD	inheritance
NF1	P21359	OMIM:601321	0.570053	AD	inheritance
NF1	P21359	OMIM:607785	0.597585	AD	inheritance
NF2	P35240	OMIM:101000	0.654742	AD	inheritance
NFE2L2	Q16236	OMIM:617744	0.415261	AD	inheritance
NFIB	O00712	OMIM:618286	0.627541	AD	inheritance
NFIX	Q14938	OMIM:602535	0.611274	AD	inheritance
NFIX	Q14938	OMIM:614753	0.626895	AD	inheritance
NFKB1	P19838	OMIM:616576	0.584158	AD	inheritance
NIPA1	Q7RTP0	OMIM:600363	0.551848	AD	inheritance
NIPBL	Q6KC79	OMIM:122470	0.616239	AD	inheritance
NKX2-1	P43699	OMIM:118700	0.574036	AD	inheritance
NKX2-1	P43699	OMIM:610978	0.578419	AD	inheritance
NKX2-5	P52952	OMIM:108900	0.618298	AD	inheritance
NLRC4	Q9NPP4	OMIM:616050	0.386838	AD	inheritance
NLRC4	Q9NPP4	OMIM:616115	0.503621	AD	inheritance
NOD2	Q9HC29	OMIM:186580	0.398718	AD	inheritance
NOG	Q13253	OMIM:185800	0.551884	AD	inheritance
NOG	Q13253	OMIM:186570	0.428741	AD	inheritance
NOTCH1	P46531	OMIM:616028	0.389152	AD	inheritance
NOTCH2	Q04721	OMIM:610205	0.560481	AD	inheritance
NOTCH3	Q9UM47	OMIM:125310	0.443782	AD	inheritance
NPTX1	Q15818	OMIM:620158	0.450474	AD	inheritance
NR2F1	P10589	OMIM:615722	0.521017	AD	inheritance
NR3C1	P04150	OMIM:615962	0.581088	AD	inheritance
NR3C2	P08235	OMIM:177735	0.65314	AD	inheritance
NR4A2	P43354	OMIM:619911	0.525848	AD	inheritance
NRAS	P01111	OMIM:613224	0.469039	AD	inheritance
NSD1	Q96L73	OMIM:117550	0.616823	AD	inheritance
NSD2	O96028	OMIM:619695	0.571002	AD	inheritance
NTRK2	Q16620	OMIM:613886	0.437512	AD	inheritance
OSMR	Q99650	OMIM:105250	0.428237	AD	inheritance
OTX2	P32243	OMIM:610125	0.633773	AD	inheritance
PAFAH1B1	P43034	OMIM:607432	0.624798	AD	inheritance
PAK1	Q13153	OMIM:618158	0.609532	AD	inheritance
PAX2	Q02962	OMIM:120330	0.633088	AD	inheritance
PAX2	Q02962	OMIM:616002	0.611474	AD	inheritance
PAX6	P26367	OMIM:106210	0.606879	AD	inheritance
PAX6	P26367	OMIM:120200	0.394779	AD	inheritance
PAX6	P26367	OMIM:136520	0.568091	AD	inheritance
PAX6	P26367	OMIM:604229	0.582881	AD	inheritance
PAX8	Q06710	OMIM:218700	0.592682	AD	inheritance
PAX9	P55771	OMIM:604625	0.622576	AD	inheritance
PBX1	P40424	OMIM:617641	0.57663	AD	inheritance
PCSK9	Q8NBP7	OMIM:603776	0.463818	AD	inheritance
PDE4D	Q08499	OMIM:614613	0.444426	AD	inheritance
PDGFRB	P09619	OMIM:601812	0.545115	AD	inheritance
PDGFRB	P09619	OMIM:615007	0.621458	AD	inheritance
PDGFRB	P09619	OMIM:616592	0.639888	AD	inheritance
PHACTR1	Q9C0D0	OMIM:618298	0.59258	AD	inheritance
PHIP	Q8WWQ0	OMIM:617991	0.521681	AD	inheritance
PIK3R2	O00459	OMIM:603387	0.465922	AD	inheritance
PITX2	Q99697	OMIM:137600	0.632128	AD	inheritance
PITX2	Q99697	OMIM:180500	0.583925	AD	inheritance
PKD1	P98161	OMIM:173900	0.625074	AD	inheritance
PKD2	Q13563	OMIM:613095	0.62601	AD	inheritance
PKP2	Q99959	OMIM:609040	0.612939	AD	inheritance
PLCG2	P16885	OMIM:614468	0.534622	AD	inheritance
PLS1	Q14651	OMIM:618787	0.585256	AD	inheritance
PMP2	P02689	OMIM:618279	0.51065	AD	inheritance
POGZ	Q7Z3K3	OMIM:616364	0.616101	AD	inheritance
POU3F3	P20264	OMIM:618604	0.518259	AD	inheritance
POU4F3	Q15319	OMIM:602459	0.655681	AD	inheritance
PPP1CB	P62140	OMIM:617506	0.411916	AD	inheritance
PPP2CA	P67775	OMIM:618354	0.336602	AD	inheritance
PPP2R1A	P30153	OMIM:616362	0.408005	AD	inheritance
PPP2R5D	Q14738	OMIM:616355	0.389879	AD	inheritance
PPP3CA	Q08209	OMIM:617711	0.520166	AD	inheritance
PPP3CA	Q08209	OMIM:618265	0.481392	AD	inheritance
PRKACB	P22694	OMIM:619143	0.450474	AD	inheritance
PRKAG2	Q9UGJ0	OMIM:261740	0.30629	AD	inheritance
PRKAG2	Q9UGJ0	OMIM:600858	0.356387	AD	inheritance
PRKAR1A	P10644	OMIM:101800	0.512796	AD	inheritance
PRKAR1A	P10644	OMIM:160980	0.544513	AD	inheritance
PRKCG	P05129	OMIM:605361	0.449672	AD	inheritance
PRNP	P04156	OMIM:123400	0.331277	AD	inheritance
PRNP	P04156	OMIM:137440	0.552388	AD	inheritance
PROKR2	Q8NFJ6	OMIM:244200	0.446256	AD	inheritance
PRPF3	O43395	OMIM:601414	0.455074	AD	inheritance
PRPF31	Q8WWY3	OMIM:600138	0.636424	AD	inheritance
PRPF8	Q6P2Q9	OMIM:600059	0.339212	AD	inheritance
PRRT2	Q7Z6L0	OMIM:605751	0.505019	AD	inheritance
PRSS1	P07477	OMIM:167800	0.469039	AD	inheritance
PSEN1	P49768	OMIM:172700	0.613578	AD	inheritance
PSEN1	P49768	OMIM:600274	0.609483	AD	inheritance
PSEN1	P49768	OMIM:607822	0.582136	AD	inheritance
PSEN1	P49768	OMIM:613737	0.62455	AD	inheritance
PSEN2	P49810	OMIM:606889	0.548996	AD	inheritance
PTCH1	Q13635	OMIM:109400	0.5027	AD	inheritance
PTDSS1	P48651	OMIM:151050	0.551146	AD	inheritance
PTEN	P60484	OMIM:158350	0.561481	AD	inheritance
PTEN	P60484	OMIM:605309	0.617228	AD	inheritance
PTEN	P60484	OMIM:607174	0.623168	AD	inheritance
PTEN	P60484	OMIM:613028	0.485821	AD	inheritance
PTHLH	P12272	OMIM:613382	0.655681	AD	inheritance
PTPN11	Q06124	OMIM:151100	0.496738	AD	inheritance
PTPN11	Q06124	OMIM:156250	0.576859	AD	inheritance
PTPN11	Q06124	OMIM:163950	0.420532	AD	inheritance
PTPN11	Q06124	OMIM:607785	0.408672	AD	inheritance
PUF60	Q9UHX1	OMIM:615583	0.640397	AD	inheritance
PURA	Q00577	OMIM:616158	0.575807	AD	inheritance
QRICH1	Q2TAL8	OMIM:617982	0.630462	AD	inheritance
RAB11B	Q15907	OMIM:617807	0.594212	AD	inheritance
RAB7A	P51149	OMIM:600882	0.469023	AD	inheritance
RAC1	P63000	OMIM:617751	0.432281	AD	inheritance
RAC3	P60763	OMIM:618577	0.266302	AD	inheritance
RAD51	Q06609	OMIM:617244	0.439118	AD	inheritance
RAF1	P04049	OMIM:611553	0.456327	AD	inheritance
RAF1	P04049	OMIM:611554	0.473445	AD	inheritance
RAF1	P04049	OMIM:615916	0.596471	AD	inheritance
RALA	P11233	OMIM:619311	0.400391	AD	inheritance
RAP1B	P61224	OMIM:620654	0.312655	AD	inheritance
RB1	P06400	OMIM:180200	0.549214	AD	inheritance
RBPJ	Q06330	OMIM:614814	0.276201	AD	inheritance
RET	P07949	OMIM:142623	0.622361	AD	inheritance
RET	P07949	OMIM:155240	0.520356	AD	inheritance
RET	P07949	OMIM:162300	0.469399	AD	inheritance
RET	P07949	OMIM:171400	0.515005	AD	inheritance
RHOBTB2	Q9BYZ6	OMIM:618004	0.385057	AD	inheritance
RIGI	O95786	OMIM:616298	0.418037	AD	inheritance
RIT1	Q92963	OMIM:615355	0.447816	AD	inheritance
RORA	P35398	OMIM:618060	0.251706	AD	inheritance
RORB	Q92753	OMIM:618357	0.636851	AD	inheritance
RPL13	P26373	OMIM:618728	0.325996	AD	inheritance
RPL15	P61313	OMIM:615550	0.394779	AD	inheritance
RPS19	P39019	OMIM:105650	0.512522	AD	inheritance
RPSA	P08865	OMIM:271400	0.587143	AD	inheritance
RRAGD	Q9NQL2	OMIM:620152	0.432232	AD	inheritance
RUNX1	Q01196	OMIM:601399	0.493363	AD	inheritance
RUNX2	Q13950	OMIM:119600	0.554081	AD	inheritance
RYR2	Q92736	OMIM:115000	0.42906	AD	inheritance
RYR2	Q92736	OMIM:604772	0.492558	AD	inheritance
SAMD9L	Q8IVG5	OMIM:159550	0.457883	AD	inheritance
SATB1	Q01826	OMIM:619229	0.492585	AD	inheritance
SATB2	Q9UPW6	OMIM:612313	0.485032	AD	inheritance
SCN1A	P35498	OMIM:604403	0.584438	AD	inheritance
SCN1A	P35498	OMIM:607208	0.605505	AD	inheritance
SCN1A	P35498	OMIM:609634	0.612618	AD	inheritance
SCN1A	P35498	OMIM:619317	0.536245	AD	inheritance
SCN2A	Q99250	OMIM:607745	0.511951	AD	inheritance
SCN2A	Q99250	OMIM:613721	0.503042	AD	inheritance
SCN2A	Q99250	OMIM:618924	0.453594	AD	inheritance
SCN3A	Q9NY46	OMIM:617935	0.503621	AD	inheritance
SCN3A	Q9NY46	OMIM:617938	0.565046	AD	inheritance
SCN4B	Q8IWT1	OMIM:611819	0.255822	AD	inheritance
SCN8A	Q9UQD0	OMIM:614306	0.533733	AD	inheritance
SCN8A	Q9UQD0	OMIM:614558	0.446487	AD	inheritance
SCN8A	Q9UQD0	OMIM:617080	0.471967	AD	inheritance
SCN8A	Q9UQD0	OMIM:618364	0.627067	AD	inheritance
SDHC	Q99643	OMIM:605373	0.546986	AD	inheritance
SDHC	Q99643	OMIM:606764	0.546986	AD	inheritance
SERPINI1	Q99574	OMIM:604218	0.527572	AD	inheritance
SETD1B	Q9UPS6	OMIM:619000	0.414678	AD	inheritance
SETD5	Q9C0A6	OMIM:615761	0.591656	AD	inheritance
SFTPA2	Q8IWL1	OMIM:178500	0.599787	AD	inheritance
SFTPC	P11686	OMIM:610913	0.529519	AD	inheritance
SGCE	O43556	OMIM:159900	0.621607	AD	inheritance
SHH	Q15465	OMIM:142945	0.595223	AD	inheritance
SIAH1	Q8IUQ4	OMIM:619314	0.576564	AD	inheritance
SIX1	Q15475	OMIM:605192	0.469039	AD	inheritance
SIX1	Q15475	OMIM:608389	0.472222	AD	inheritance
SIX3	O95343	OMIM:157170	0.652709	AD	inheritance
SKI	P12755	OMIM:182212	0.355694	AD	inheritance
SLC1A2	P43004	OMIM:617105	0.442989	AD	inheritance
SLC20A2	Q08357	OMIM:213600	0.536539	AD	inheritance
SLC25A11	Q02978	OMIM:618464	0.628536	AD	inheritance
SLC32A1	Q9H598	OMIM:620755	0.641155	AD	inheritance
SLC32A1	Q9H598	OMIM:620774	0.396533	AD	inheritance
SLC40A1	Q9NP59	OMIM:606069	0.404582	AD	inheritance
SLC6A1	P30531	OMIM:616421	0.551533	AD	inheritance
SLFN14	P0C7P3	OMIM:616913	0.242718	AD	inheritance
SMAD2	Q15796	OMIM:619656	0.5111	AD	inheritance
SMAD3	P84022	OMIM:613795	0.534503	AD	inheritance
SMAD4	Q13485	OMIM:139210	0.534921	AD	inheritance
SMAD4	Q13485	OMIM:174900	0.556086	AD	inheritance
SMAD4	Q13485	OMIM:175050	0.506005	AD	inheritance
SMARCA2	P51531	OMIM:601358	0.370245	AD	inheritance
SMARCA2	P51531	OMIM:619293	0.576544	AD	inheritance
SMARCA4	P51532	OMIM:613325	0.536028	AD	inheritance
SMARCA4	P51532	OMIM:614609	0.456799	AD	inheritance
SMARCB1	Q12824	OMIM:162091	0.630105	AD	inheritance
SMARCB1	Q12824	OMIM:614608	0.317551	AD	inheritance
SMARCC2	Q8TAQ2	OMIM:618362	0.500706	AD	inheritance
SMARCD1	Q96GM5	OMIM:618779	0.484854	AD	inheritance
SMARCE1	Q969G3	OMIM:607174	0.333922	AD	inheritance
SMC3	Q9UQE7	OMIM:610759	0.593493	AD	inheritance
SMCHD1	A6NHR9	OMIM:603457	0.274436	AD	inheritance
SNAP25	P60880	OMIM:616330	0.65263	AD	inheritance
SNCA	P37840	OMIM:168601	0.565789	AD	inheritance
SNRNP200	O75643	OMIM:610359	0.267844	AD	inheritance
SOS1	Q07889	OMIM:610733	0.56952	AD	inheritance
SOS2	Q07890	OMIM:616559	0.502045	AD	inheritance
SOX10	P56693	OMIM:609136	0.61901	AD	inheritance
SOX10	P56693	OMIM:611584	0.6154	AD	inheritance
SOX10	P56693	OMIM:613266	0.647227	AD	inheritance
SOX11	P35716	OMIM:615866	0.596261	AD	inheritance
SOX2	P48431	OMIM:206900	0.650133	AD	inheritance
SOX4	Q06945	OMIM:618506	0.617938	AD	inheritance
SOX5	P35711	OMIM:616803	0.506354	AD	inheritance
SOX9	P48436	OMIM:114290	0.596691	AD	inheritance
SPAST	Q9UBP0	OMIM:182601	0.432762	AD	inheritance
SPECC1L	Q69YQ0	OMIM:145420	0.461084	AD	inheritance
SPI1	P17947	OMIM:619707	0.655681	AD	inheritance
SPOP	O43791	OMIM:618828	0.30134	AD	inheritance
SPOP	O43791	OMIM:618829	0.396014	AD	inheritance
SPTAN1	Q13813	OMIM:613477	0.445336	AD	inheritance
SPTAN1	Q13813	OMIM:620540	0.394779	AD	inheritance
SPTBN1	Q01082	OMIM:619475	0.36028	AD	inheritance
SPTLC1	O15269	OMIM:162400	0.313309	AD	inheritance
SPTLC1	O15269	OMIM:620285	0.38096	AD	inheritance
SPTLC2	O15270	OMIM:613640	0.320237	AD	inheritance
SRP54	P61011	OMIM:618752	0.458365	AD	inheritance
SSBP1	Q04837	OMIM:165510	0.242718	AD	inheritance
STAG1	Q8WVM7	OMIM:617635	0.457719	AD	inheritance
STAT3	P40763	OMIM:147060	0.325434	AD	inheritance
STAT3	P40763	OMIM:615952	0.439832	AD	inheritance
STAT6	P42226	OMIM:620532	0.308524	AD	inheritance
STING1	Q86WV6	OMIM:615934	0.251558	AD	inheritance
STK11	Q15831	OMIM:155600	0.394779	AD	inheritance
STK11	Q15831	OMIM:175200	0.598473	AD	inheritance
STX1B	P61266	OMIM:616172	0.419532	AD	inheritance
SUPT16H	Q9Y5B9	OMIM:619480	0.492557	AD	inheritance
SUZ12	Q15022	OMIM:618786	0.375735	AD	inheritance
SYK	P43405	OMIM:619381	0.463041	AD	inheritance
SYNGAP1	Q96PV0	OMIM:612621	0.615723	AD	inheritance
SYT1	P21579	OMIM:618218	0.35031	AD	inheritance
TAOK1	Q7L7X3	OMIM:619575	0.649566	AD	inheritance
TBL1XR1	Q9BZK7	OMIM:602342	0.606177	AD	inheritance
TBL1XR1	Q9BZK7	OMIM:616944	0.605829	AD	inheritance
TBR1	Q16650	OMIM:606053	0.477754	AD	inheritance
TBX1	O43435	OMIM:192430	0.462919	AD	inheritance
TBX5	Q99593	OMIM:142900	0.537155	AD	inheritance
TCF4	P15884	OMIM:610954	0.553114	AD	inheritance
TCOF1	Q13428	OMIM:154500	0.566462	AD	inheritance
TEK	Q02763	OMIM:600195	0.252821	AD	inheritance
TFAP2B	Q92481	OMIM:169100	0.540545	AD	inheritance
TGFB2	P61812	OMIM:614816	0.540086	AD	inheritance
TGFB3	P10600	OMIM:107970	0.65263	AD	inheritance
TGFB3	P10600	OMIM:615582	0.633613	AD	inheritance
TGFBI	Q15582	OMIM:121900	0.48222	AD	inheritance
TGFBI	Q15582	OMIM:122200	0.650235	AD	inheritance
TGFBR1	P36897	OMIM:609192	0.331093	AD	inheritance
TGFBR2	P37173	OMIM:610168	0.621934	AD	inheritance
TGFBR2	P37173	OMIM:614331	0.655681	AD	inheritance
THAP1	Q9NVV9	OMIM:602629	0.451658	AD	inheritance
THRA	P10827	OMIM:614450	0.585529	AD	inheritance
TIMP3	P35625	OMIM:136900	0.359028	AD	inheritance
TLK2	Q86UE8	OMIM:618050	0.62952	AD	inheritance
TMEM151A	Q8N4L1	OMIM:620245	0.592183	AD	inheritance
TMEM63A	O94886	OMIM:618688	0.628065	AD	inheritance
TNFRSF1A	P19438	OMIM:142680	0.431774	AD	inheritance
TNNC1	P63316	OMIM:611879	0.394705	AD	inheritance
TNNC1	P63316	OMIM:613243	0.415031	AD	inheritance
TNNT2	P45379	OMIM:115195	0.362846	AD	inheritance
TNNT2	P45379	OMIM:601494	0.34557	AD	inheritance
TNNT2	P45379	OMIM:612422	0.360617	AD	inheritance
TNPO2	O14787	OMIM:619556	0.464799	AD	inheritance
TP53	P04637	OMIM:114480	0.64834	AD	inheritance
TP53	P04637	OMIM:137800	0.646726	AD	inheritance
TP53	P04637	OMIM:151623	0.596414	AD	inheritance
TP53	P04637	OMIM:202300	0.57599	AD	inheritance
TP53	P04637	OMIM:260500	0.646726	AD	inheritance
TP63	Q9H3D4	OMIM:103285	0.631003	AD	inheritance
TP63	Q9H3D4	OMIM:129400	0.653313	AD	inheritance
TP63	Q9H3D4	OMIM:604292	0.488687	AD	inheritance
TP63	Q9H3D4	OMIM:605289	0.328782	AD	inheritance
TPM1	P09493	OMIM:115196	0.335632	AD	inheritance
TPM1	P09493	OMIM:611878	0.484035	AD	inheritance
TPM2	P07951	OMIM:108120	0.519591	AD	inheritance
TPM2	P07951	OMIM:609285	0.487815	AD	inheritance
TRAF7	Q6Q0C0	OMIM:618164	0.486981	AD	inheritance
TRIO	O75962	OMIM:618825	0.409343	AD	inheritance
TRIP12	Q14669	OMIM:617752	0.579497	AD	inheritance
TRPC6	Q9Y210	OMIM:603965	0.319801	AD	inheritance
TRPS1	Q9UHF7	OMIM:190350	0.488183	AD	inheritance
TRPS1	Q9UHF7	OMIM:190351	0.482283	AD	inheritance
TRPV3	Q8NET8	OMIM:614594	0.470949	AD	inheritance
TRPV3	Q8NET8	OMIM:616400	0.5071	AD	inheritance
TRPV4	Q9HBA0	OMIM:156530	0.567921	AD	inheritance
TRPV4	Q9HBA0	OMIM:184252	0.460702	AD	inheritance
TRPV4	Q9HBA0	OMIM:600175	0.388404	AD	inheritance
TRPV4	Q9HBA0	OMIM:606071	0.35511	AD	inheritance
TRPV4	Q9HBA0	OMIM:606835	0.503621	AD	inheritance
TRRAP	Q9Y4A5	OMIM:618454	0.396093	AD	inheritance
TSC1	Q92574	OMIM:191100	0.478263	AD	inheritance
TSC2	P49815	OMIM:613254	0.637774	AD	inheritance
TSPAN12	O95859	OMIM:613310	0.655681	AD	inheritance
TTR	P02766	OMIM:105210	0.599783	AD	inheritance
TUBA1A	Q71U36	OMIM:611603	0.500256	AD	inheritance
TUBA4A	P68366	OMIM:616208	0.616045	AD	inheritance
TUBB	P07437	OMIM:156610	0.415031	AD	inheritance
TUBB	P07437	OMIM:615771	0.435066	AD	inheritance
TUBB1	Q9H4B7	OMIM:613112	0.655681	AD	inheritance
TUBB2A	Q13885	OMIM:615763	0.495641	AD	inheritance
TUBB2B	Q9BVA1	OMIM:610031	0.461191	AD	inheritance
TUBB3	Q13509	OMIM:600638	0.452825	AD	inheritance
TUBB3	Q13509	OMIM:614039	0.46282	AD	inheritance
TUBB4A	P04350	OMIM:128101	0.387796	AD	inheritance
TUBB4A	P04350	OMIM:612438	0.462516	AD	inheritance
TUBG1	P23258	OMIM:615412	0.457427	AD	inheritance
TWIST1	Q15672	OMIM:101400	0.557358	AD	inheritance
TWIST1	Q15672	OMIM:123100	0.592278	AD	inheritance
UBA2	Q9UBT2	OMIM:619959	0.422995	AD	inheritance
UBE3A	Q05086	OMIM:105830	0.605618	AD	inheritance
UBIAD1	Q9Y5Z9	OMIM:121800	0.377839	AD	inheritance
UMOD	P07911	OMIM:162000	0.578875	AD	inheritance
UQCRC1	P31930	OMIM:619279	0.549923	AD	inheritance
VAMP2	P63027	OMIM:618760	0.463083	AD	inheritance
VCP	P55072	OMIM:167320	0.465833	AD	inheritance
VCP	P55072	OMIM:613954	0.457227	AD	inheritance
VCP	P55072	OMIM:616687	0.48101	AD	inheritance
VPS4A	Q9UN37	OMIM:619273	0.623973	AD	inheritance
WDR26	Q9H7D7	OMIM:617616	0.587318	AD	inheritance
WNT5A	P41221	OMIM:180700	0.452279	AD	inheritance
XPR1	Q9UBH6	OMIM:616413	0.547835	AD	inheritance
YWHAG	P61981	OMIM:617665	0.5627	AD	inheritance
YY1	P25490	OMIM:617557	0.497501	AD	inheritance
ZBTB18	Q99592	OMIM:612337	0.519763	AD	inheritance
ZBTB20	Q9HC78	OMIM:259050	0.414236	AD	inheritance
ZBTB7A	O95365	OMIM:619769	0.655681	AD	inheritance
ZEB2	O60315	OMIM:235730	0.40284	AD	inheritance
ZIC2	O95409	OMIM:609637	0.612859	AD	inheritance
ZMYND11	Q15326	OMIM:616083	0.590238	AD	inheritance
ABCB4	P21439	OMIM:600803	0.655681	AD/ARsame	inheritance
ABCB4	P21439	OMIM:614972	0.533615	AD/ARsame	inheritance
ABCC8	Q09428	OMIM:256450	0.538777	AD/ARsame	inheritance
ABCC8	Q09428	OMIM:618857	0.498731	AD/ARsame	inheritance
ACTA1	P68133	OMIM:161800	0.494981	AD/ARsame	inheritance
AIPL1	Q9NZN9	OMIM:604393	0.654367	AD/ARsame	inheritance
AIRE	O43918	OMIM:240300	0.555333	AD/ARsame	inheritance
ALPL	P05186	OMIM:146300	0.580903	AD/ARsame	inheritance
ANK1	P16157	OMIM:182900	0.655681	AD/ARsame	inheritance
AQP2	P41181	OMIM:125800	0.526975	AD/ARsame	inheritance
BRCA2	P51587	OMIM:155255	0.638284	AD/ARsame	inheritance
CASR	P41180	OMIM:239200	0.430932	AD/ARsame	inheritance
CFH	P08603	OMIM:235400	0.581494	AD/ARsame	inheritance
CFH	P08603	OMIM:609814	0.601263	AD/ARsame	inheritance
CHRNA1	P02708	OMIM:608930	0.53024	AD/ARsame	inheritance
CHRNE	Q04844	OMIM:605809	0.587548	AD/ARsame	inheritance
CNGA1	P29973	OMIM:268000	0.540862	AD/ARsame	inheritance
CNNM2	Q9H8M5	OMIM:616418	0.457891	AD/ARsame	inheritance
CPT2	P23786	OMIM:255110	0.532715	AD/ARsame	inheritance
CPT2	P23786	OMIM:614212	0.519019	AD/ARsame	inheritance
CRX	O43186	OMIM:268000	0.50749	AD/ARsame	inheritance
CRYAA	P02489	OMIM:604219	0.557872	AD/ARsame	inheritance
CRYBB1	P53674	OMIM:611544	0.655681	AD/ARsame	inheritance
CRYBB3	P26998	OMIM:609741	0.63453	AD/ARsame	inheritance
DCTN1	Q14203	OMIM:105400	0.497902	AD/ARsame	inheritance
DES	P17661	OMIM:601419	0.552031	AD/ARsame	inheritance
DNM1L	O00429	OMIM:614388	0.551316	AD/ARsame	inheritance
EDN3	P14138	OMIM:613265	0.588535	AD/ARsame	inheritance
EDNRB	P24530	OMIM:277580	0.424503	AD/ARsame	inheritance
EGR2	P11161	OMIM:145900	0.490334	AD/ARsame	inheritance
EIF4A2	Q14240	OMIM:620455	0.487769	AD/ARsame	inheritance
F11	P03951	OMIM:612416	0.587494	AD/ARsame	inheritance
FGFR3	P22607	OMIM:610474	0.450474	AD/ARsame	inheritance
FLI1	Q01543	OMIM:617443	0.547069	AD/ARsame	inheritance
GATA5	Q9BWX5	OMIM:617912	0.468078	AD/ARsame	inheritance
GCH1	P30793	OMIM:128230	0.611237	AD/ARsame	inheritance
GDAP1	Q8TB36	OMIM:607831	0.56516	AD/ARsame	inheritance
GFI1B	Q5VTD9	OMIM:187900	0.632386	AD/ARsame	inheritance
GJB3	O75712	OMIM:133200	0.492341	AD/ARsame	inheritance
GLRA1	P23415	OMIM:149400	0.562037	AD/ARsame	inheritance
GUCY2D	Q02846	OMIM:601777	0.546157	AD/ARsame	inheritance
HESX1	Q9UBX0	OMIM:182230	0.573004	AD/ARsame	inheritance
IGF1R	P08069	OMIM:270450	0.626194	AD/ARsame	inheritance
KIF1A	Q12756	OMIM:610357	0.405274	AD/ARsame	inheritance
KLHL3	Q9UH77	OMIM:614495	0.452573	AD/ARsame	inheritance
KRT1	P04264	OMIM:113800	0.440803	AD/ARsame	inheritance
KRT10	P13645	OMIM:620150	0.423125	AD/ARsame	inheritance
LDLR	P01130	OMIM:143890	0.622212	AD/ARsame	inheritance
LMNA	P02545	OMIM:176670	0.499119	AD/ARsame	inheritance
LRP4	O75096	OMIM:614305	0.594212	AD/ARsame	inheritance
LRP5	O75197	OMIM:601813	0.613265	AD/ARsame	inheritance
LRSAM1	Q6UWE0	OMIM:614436	0.465584	AD/ARsame	inheritance
MAB21L2	Q9Y586	OMIM:615877	0.557858	AD/ARsame	inheritance
MAT1A	Q00266	OMIM:250850	0.58808	AD/ARsame	inheritance
MC4R	P32245	OMIM:618406	0.4573	AD/ARsame	inheritance
MME	P08473	OMIM:617017	0.655681	AD/ARsame	inheritance
MPZ	P25189	OMIM:145900	0.588194	AD/ARsame	inheritance
MSTO1	Q9BUK6	OMIM:617675	0.620391	AD/ARsame	inheritance
MYBPC3	Q14896	OMIM:115197	0.537532	AD/ARsame	inheritance
MYH2	Q9UKX2	OMIM:605637	0.510414	AD/ARsame	inheritance
MYL11	Q96A32	OMIM:619110	0.630494	AD/ARsame	inheritance
MYL3	P08590	OMIM:608751	0.50635	AD/ARsame	inheritance
NEFL	P07196	OMIM:607734	0.617085	AD/ARsame	inheritance
NR2E3	Q9Y5X4	OMIM:611131	0.465376	AD/ARsame	inheritance
OPLAH	O14841	OMIM:260005	0.655681	AD/ARsame	inheritance
OPTN	Q96CV9	OMIM:613435	0.62594	AD/ARsame	inheritance
PAX3	P23760	OMIM:148820	0.353938	AD/ARsame	inheritance
PEX6	Q13608	OMIM:614863	0.604059	AD/ARsame	inheritance
PLCB4	Q15147	OMIM:614669	0.386018	AD/ARsame	inheritance
PMP22	Q01453	OMIM:145900	0.525485	AD/ARsame	inheritance
POLR1D	P0DPB6	OMIM:613717	0.401874	AD/ARsame	inheritance
POLRMT	O00411	OMIM:619743	0.470435	AD/ARsame	inheritance
POU1F1	P28069	OMIM:613038	0.567271	AD/ARsame	inheritance
PROM1	O43490	OMIM:612657	0.452636	AD/ARsame	inheritance
PRPH2	P23942	OMIM:136880	0.592872	AD/ARsame	inheritance
PRPH2	P23942	OMIM:608133	0.475951	AD/ARsame	inheritance
PRRX1	P54821	OMIM:202650	0.655681	AD/ARsame	inheritance
RARB	P10826	OMIM:615524	0.490942	AD/ARsame	inheritance
RDH12	Q96NR8	OMIM:612712	0.590655	AD/ARsame	inheritance
RDH5	Q92781	OMIM:136880	0.604002	AD/ARsame	inheritance
RHO	P08100	OMIM:613731	0.59744	AD/ARsame	inheritance
RLBP1	P12271	OMIM:136880	0.655681	AD/ARsame	inheritance
RTEL1	Q9NZ71	OMIM:615190	0.481536	AD/ARsame	inheritance
RYR1	P21817	OMIM:117000	0.42688	AD/ARsame	inheritance
SERPINC1	P01008	OMIM:613118	0.583041	AD/ARsame	inheritance
SERPING1	P05155	OMIM:106100	0.639275	AD/ARsame	inheritance
SLC2A1	P11166	OMIM:606777	0.551723	AD/ARsame	inheritance
SLC2A9	Q9NRM0	OMIM:612076	0.462905	AD/ARsame	inheritance
SLC3A1	Q07837	OMIM:220100	0.636424	AD/ARsame	inheritance
SLC5A2	P31639	OMIM:233100	0.614574	AD/ARsame	inheritance
SLC6A5	Q9Y345	OMIM:614618	0.498178	AD/ARsame	inheritance
SLC7A9	P82251	OMIM:220100	0.584158	AD/ARsame	inheritance
SOD1	P00441	OMIM:105400	0.569939	AD/ARsame	inheritance
SPG7	Q9UQ90	OMIM:607259	0.518524	AD/ARsame	inheritance
SPR	P35270	OMIM:612716	0.411473	AD/ARsame	inheritance
TERT	O14746	OMIM:613989	0.534143	AD/ARsame	inheritance
TET3	O43151	OMIM:618798	0.374149	AD/ARsame	inheritance
TNFRSF13B	O14836	OMIM:240500	0.587676	AD/ARsame	inheritance
TPM3	P06753	OMIM:255310	0.603909	AD/ARsame	inheritance
TPM3	P06753	OMIM:609284	0.545849	AD/ARsame	inheritance
TREX1	Q9NSU2	OMIM:225750	0.492328	AD/ARsame	inheritance
TTC21B	Q7Z4L5	OMIM:613820	0.625374	AD/ARsame	inheritance
TUBB8	Q3ZCM7	OMIM:616780	0.471409	AD/ARsame	inheritance
UROD	P06132	OMIM:176100	0.591644	AD/ARsame	inheritance
VWF	P04275	OMIM:613554	0.456458	AD/ARsame	inheritance
WNT10A	Q9GZT5	OMIM:150400	0.614814	AD/ARsame	inheritance
ABCC6	O95255	OMIM:177850	0.644191	LOF	mechanism
ACAN	P16112	OMIM:165800	0.654547	LOF	mechanism
ACVRL1	P37023	OMIM:600376	0.592189	LOF	mechanism
ADNP	Q9H2P0	OMIM:615873	0.535433	LOF	mechanism
AGO2	Q9UKV8	OMIM:619149	0.639189	LOF	mechanism
ALX4	Q9H161	OMIM:609597	0.441992	LOF	mechanism
ANKRD11	Q6UB99	OMIM:148050	0.570853	LOF	mechanism
ANKRD17	O75179	OMIM:619504	0.597931	LOF	mechanism
APC	P25054	OMIM:175100	0.527618	LOF	mechanism
APOB	P04114	OMIM:144010	0.38778	LOF	mechanism
ARF1	P84077	OMIM:618185	0.551646	LOF	mechanism
ARID1A	O14497	OMIM:614607	0.599369	LOF	mechanism
ARID1B	Q8NFD5	OMIM:135900	0.633911	LOF	mechanism
ARMC5	Q96C12	OMIM:615954	0.628284	LOF	mechanism
ATM	Q13315	OMIM:114480	0.58528	LOF	mechanism
ATP2C1	P98194	OMIM:169600	0.655681	LOF	mechanism
ATP6V1B2	P21281	OMIM:616455	0.611158	LOF	mechanism
BAG3	O95817	OMIM:613881	0.616045	LOF	mechanism
BARD1	Q99728	OMIM:114480	0.625207	LOF	mechanism
BCL11A	Q9H165	OMIM:617101	0.441964	LOF	mechanism
BMPR1A	P36894	OMIM:174900	0.607708	LOF	mechanism
BMPR2	Q13873	OMIM:178600	0.584324	LOF	mechanism
BPTF	Q12830	OMIM:617755	0.531119	LOF	mechanism
BRCA1	P38398	OMIM:114480	0.649328	LOF	mechanism
BRCA1	P38398	OMIM:604370	0.615297	LOF	mechanism
BRCA2	P51587	OMIM:114480	0.575614	LOF	mechanism
BRCA2	P51587	OMIM:194070	0.638284	LOF	mechanism
BRCA2	P51587	OMIM:612555	0.541646	LOF	mechanism
BRIP1	Q9BX63	OMIM:114480	0.534442	LOF	mechanism
BRPF1	P55201	OMIM:617333	0.652216	LOF	mechanism
CACNA1A	O00555	OMIM:108500	0.476336	LOF	mechanism
CACNA1A	O00555	OMIM:141500	0.466309	LOF	mechanism
CACNA1A	O00555	OMIM:183086	0.48396	LOF	mechanism
CACNA1A	O00555	OMIM:617106	0.49524	LOF	mechanism
CAMTA1	Q9Y6Y1	OMIM:614756	0.505654	LOF	mechanism
CDH1	P12830	OMIM:114480	0.642126	LOF	mechanism
CDH1	P12830	OMIM:119580	0.452636	LOF	mechanism
CDH1	P12830	OMIM:137215	0.426604	LOF	mechanism
CDH2	P19022	OMIM:618929	0.416673	LOF	mechanism
CDKN2A	P42771	OMIM:155601	0.647259	LOF	mechanism
CDKN2A	P42771	OMIM:155755	0.592215	LOF	mechanism
CDKN2A	P42771	OMIM:606719	0.614555	LOF	mechanism
CHD2	O14647	OMIM:615369	0.601422	LOF	mechanism
CHD5	Q8TDI0	OMIM:619873	0.415059	LOF	mechanism
CHD7	Q9P2D1	OMIM:214800	0.608463	LOF	mechanism
CHD7	Q9P2D1	OMIM:612370	0.573224	LOF	mechanism
CHD8	Q9HCK8	OMIM:615032	0.60446	LOF	mechanism
CHEK2	O96017	OMIM:609265	0.653675	LOF	mechanism
CNNM2	Q9H8M5	OMIM:613882	0.463922	LOF	mechanism
CNOT3	O75175	OMIM:618672	0.520498	LOF	mechanism
COL1A1	P02452	OMIM:166200	0.590434	LOF	mechanism
COL1A1	P02452	OMIM:166210	0.472424	LOF	mechanism
COL1A1	P02452	OMIM:166220	0.6227	LOF	mechanism
COL2A1	P02458	OMIM:183900	0.551465	LOF	mechanism
COL3A1	P02461	OMIM:130050	0.616144	LOF	mechanism
COL4A1	P02462	OMIM:175780	0.554572	LOF	mechanism
COL5A1	P20908	OMIM:130000	0.460894	LOF	mechanism
CREBBP	Q92793	OMIM:180849	0.619332	LOF	mechanism
CREBBP	Q92793	OMIM:618332	0.493079	LOF	mechanism
CSNK2B	P67870	OMIM:618732	0.48357	LOF	mechanism
CTCF	P49711	OMIM:615502	0.561799	LOF	mechanism
CTNNA1	P35221	OMIM:608970	0.242718	LOF	mechanism
CTNNB1	P35222	OMIM:615075	0.584433	LOF	mechanism
DCC	P43146	OMIM:157600	0.635029	LOF	mechanism
DDX41	Q9UJV9	OMIM:616871	0.551321	LOF	mechanism
DLG4	P78352	OMIM:618793	0.52302	LOF	mechanism
DLL1	O00548	OMIM:618709	0.558344	LOF	mechanism
DLL4	Q9NR61	OMIM:616589	0.633134	LOF	mechanism
DNA2	P51530	OMIM:615156	0.556134	LOF	mechanism
DNMT1	P26358	OMIM:604121	0.570321	LOF	mechanism
DNMT1	P26358	OMIM:614116	0.569237	LOF	mechanism
DSP	P15924	OMIM:607450	0.440282	LOF	mechanism
DSP	P15924	OMIM:615821	0.503621	LOF	mechanism
DYNC1H1	Q14204	OMIM:158600	0.563995	LOF	mechanism
DYNC1H1	Q14204	OMIM:614228	0.494124	LOF	mechanism
DYNC1H1	Q14204	OMIM:614563	0.56905	LOF	mechanism
DYRK1A	Q13627	OMIM:614104	0.591021	LOF	mechanism
EBF3	Q9H4W6	OMIM:617330	0.504461	LOF	mechanism
EED	O75530	OMIM:617561	0.377705	LOF	mechanism
EFTUD2	Q15029	OMIM:610536	0.647801	LOF	mechanism
EHMT1	Q9H9B1	OMIM:610253	0.548137	LOF	mechanism
ENG	P17813	OMIM:187300	0.640384	LOF	mechanism
ENPP1	P22413	OMIM:615522	0.503621	LOF	mechanism
EP300	Q09472	OMIM:613684	0.594347	LOF	mechanism
ERF	P50548	OMIM:600775	0.583808	LOF	mechanism
ETV6	P41212	OMIM:616216	0.441094	LOF	mechanism
EXT1	Q16394	OMIM:133700	0.271006	LOF	mechanism
EXT2	Q93063	OMIM:133701	0.633052	LOF	mechanism
EYA1	Q99502	OMIM:113650	0.655681	LOF	mechanism
F8	P00451	OMIM:134500	0.642876	LOF	mechanism
FBN1	P35555	OMIM:102370	0.60153	LOF	mechanism
FBN1	P35555	OMIM:129600	0.596619	LOF	mechanism
FBN1	P35555	OMIM:154700	0.631534	LOF	mechanism
FBN1	P35555	OMIM:184900	0.606414	LOF	mechanism
FBN1	P35555	OMIM:604308	0.594664	LOF	mechanism
FBN1	P35555	OMIM:608328	0.59212	LOF	mechanism
FBN1	P35555	OMIM:614185	0.613209	LOF	mechanism
FBN1	P35555	OMIM:616914	0.592948	LOF	mechanism
FBN2	P35556	OMIM:121050	0.530737	LOF	mechanism
FBN2	P35556	OMIM:616118	0.655681	LOF	mechanism
FBXO11	Q86XK2	OMIM:618089	0.530883	LOF	mechanism
FGF10	O15520	OMIM:180920	0.655681	LOF	mechanism
FGF8	P55075	OMIM:612702	0.428727	LOF	mechanism
FGF9	P31371	OMIM:612961	0.425308	LOF	mechanism
FGFR1	P11362	OMIM:101600	0.540135	LOF	mechanism
FGFR1	P11362	OMIM:147950	0.591267	LOF	mechanism
FGFR1	P11362	OMIM:166250	0.559835	LOF	mechanism
FGFR1	P11362	OMIM:615465	0.423356	LOF	mechanism
FH	P07954	OMIM:150800	0.517039	LOF	mechanism
FLNC	Q14315	OMIM:609524	0.518505	LOF	mechanism
FLNC	Q14315	OMIM:614065	0.524372	LOF	mechanism
FLNC	Q14315	OMIM:617047	0.478477	LOF	mechanism
FLT4	P35916	OMIM:153100	0.471184	LOF	mechanism
FOXC1	Q12948	OMIM:601631	0.552629	LOF	mechanism
FOXC1	Q12948	OMIM:602482	0.583913	LOF	mechanism
FOXC2	Q99958	OMIM:153400	0.602721	LOF	mechanism
FOXF1	Q12946	OMIM:265380	0.558328	LOF	mechanism
FOXG1	P55316	OMIM:613454	0.445501	LOF	mechanism
FOXL2	P58012	OMIM:110100	0.541405	LOF	mechanism
FOXP1	Q9H334	OMIM:613670	0.449294	LOF	mechanism
FZD4	Q9ULV1	OMIM:133780	0.620356	LOF	mechanism
GABRA2	P47869	OMIM:618557	0.254504	LOF	mechanism
GATA2	P23769	OMIM:614038	0.573797	LOF	mechanism
GATA2	P23769	OMIM:614172	0.493916	LOF	mechanism
GATA3	P23771	OMIM:146255	0.578885	LOF	mechanism
GATA4	P43694	OMIM:607941	0.588806	LOF	mechanism
GATA4	P43694	OMIM:614430	0.471471	LOF	mechanism
GATA4	P43694	OMIM:615542	0.62748	LOF	mechanism
GATA6	Q92908	OMIM:600001	0.355861	LOF	mechanism
GATAD2B	Q8WXI9	OMIM:615074	0.638286	LOF	mechanism
GDF5	P43026	OMIM:610017	0.462158	LOF	mechanism
GLI3	P10071	OMIM:146510	0.390226	LOF	mechanism
GLI3	P10071	OMIM:175700	0.521659	LOF	mechanism
GNAS	Q5JWF2	OMIM:103580	0.613653	LOF	mechanism
GNAS	Q5JWF2	OMIM:612462	0.611821	LOF	mechanism
GNAS	Q5JWF2	OMIM:612463	0.658614	LOF	mechanism
GREB1L	Q9C091	OMIM:617805	0.568028	LOF	mechanism
GRIN2B	Q13224	OMIM:613970	0.487186	LOF	mechanism
GRIN2B	Q13224	OMIM:616139	0.458863	LOF	mechanism
HMBS	P08397	OMIM:176000	0.560475	LOF	mechanism
[truncated: 1,667 more rows]

## Sheet: Fig2c
pie_chart	postMAX	n	mechanism	pct		bar_chart	lower	estimate	upper	n
Single phenotype, exclusively AD genes	postDN	92	DN	0.216471		Multi-phenotype, exclusively AD genes	0.405172	0.431034	0.465517	116
Single phenotype, exclusively AD genes	postGOF	101	GOF	0.237647		AD phenotypes in AD/ARmixed genes	0.383929	0.491071	0.598214	112
Single phenotype, exclusively AD genes	postLOF	232	LOF	0.545882
Multi-phenotype, exclusively AD genes	postDN	57	DN	0.19322
Multi-phenotype, exclusively AD genes	postGOF	96	GOF	0.325424
Multi-phenotype, exclusively AD genes	postLOF	142	LOF	0.481356
AD phenotypes in AD/ARmixed genes	postDN	66	DN	0.364641
AD phenotypes in AD/ARmixed genes	postGOF	97	GOF	0.535912
AD phenotypes in AD/ARmixed genes	postLOF	18	LOF	0.0994475

## Sheet: Fig3a
gene	uniprot_id	phenotype	ddg_rank	adar_group
AAAS	Q9NRG9	OMIM:231550	0.738497	AR
AARS1	P49588	OMIM:616339	0.757043	[AR]-AD/ARmixed
AARS2	Q5JTZ9	OMIM:614096	0.712514	[AR]-AD/ARmixed
AARS2	Q5JTZ9	OMIM:615889	0.822577	[AR]-AD/ARmixed
AASS	Q9UDR5	OMIM:238700	0.797621	AR
ABAT	P80404	OMIM:613163	0.789688	AR
ABCA1	O95477	OMIM:205400	0.489909	[AR]-AD/ARmixed
ABCA12	Q86UK0	OMIM:242500	0.609949	[AR]-AD/ARmixed
ABCA12	Q86UK0	OMIM:601277	0.604058	[AR]-AD/ARmixed
ABCA3	Q99758	OMIM:610921	0.69789	AR
ABCA4	P78363	OMIM:248200	0.679277	[AR]-AD/ARmixed
ABCA4	P78363	OMIM:601718	0.744765	[AR]-AD/ARmixed
ABCA4	P78363	OMIM:604116	0.735039	[AR]-AD/ARmixed
ABCB11	O95342	OMIM:601847	0.740281	[AR]-AD/ARmixed
ABCB11	O95342	OMIM:605479	0.679558	[AR]-AD/ARmixed
ABCB4	P21439	OMIM:602347	0.646925	[AR]-AD/ARmixed
ABCC2	Q92887	OMIM:237500	0.558788	AR
ABCC6	O95255	OMIM:264800	0.640797	[AR]-AD/ARmixed
ABCC6	O95255	OMIM:614473	0.666639	[AR]-AD/ARmixed
ABCG5	Q9H222	OMIM:618666	0.7495	AR
ABCG8	Q9H221	OMIM:210250	0.944353	AR
ABHD5	Q8WTS1	OMIM:275630	0.70159	AR
ACACA	Q13085	OMIM:613933	0.463477	AR
ACAD8	Q9UKU7	OMIM:611283	0.672702	AR
ACAD9	Q9H845	OMIM:611126	0.715003	AR
ACADM	P11310	OMIM:201450	0.590991	AR
ACADS	P16219	OMIM:201470	0.638596	AR
ACADSB	P45954	OMIM:610006	0.634949	AR
ACADVL	P49748	OMIM:201475	0.624682	AR
ACAT1	P24752	OMIM:203750	0.660384	AR
ACO2	Q99798	OMIM:614559	0.464624	[AR]-AD/ARmixed
ACOX1	Q15067	OMIM:264470	0.541459	[AR]-AD/ARmixed
ACP4	Q9BZG2	OMIM:617297	0.437671	AR
ACP5	P13686	OMIM:607944	0.739788	AR
ACSF3	Q4G176	OMIM:614265	0.602638	AR
ACTA1	P68133	OMIM:620265	0.815591	[AR]-AD/ARmixed
ACTL6B	O94805	OMIM:618468	0.790527	[AR]-AD/ARmixed
ACTL7A	Q9Y615	OMIM:620499	0.734973	AR
ADA	P00813	OMIM:102700	0.772063	AR
ADA2	Q9NZK5	OMIM:182410	0.72381	[AR]-AD/ARmixed
ADA2	Q9NZK5	OMIM:615688	0.77935	[AR]-AD/ARmixed
ADAMTS13	Q76LX8	OMIM:274150	0.706198	AR
ADAMTS17	Q8TE56	OMIM:613195	0.787748	AR
ADAMTSL2	Q86TH1	OMIM:231050	0.708533	AR
ADAR	P55265	OMIM:615010	0.655207	[AR]-AD/ARmixed
ADARB1	P78563	OMIM:618862	0.444103	AR
ADCY5	O95622	OMIM:619647	0.754411	[AR]-AD/ARmixed
ADGRG1	Q9Y653	OMIM:606854	0.723631	AR
ADGRV1	Q8WXG9	OMIM:605472	0.686186	[AR]-AD/ARmixed
ADK	P55263	OMIM:614300	0.703506	AR
ADPRS	Q9NX46	OMIM:618170	0.61584	AR
ADSL	P30566	OMIM:103050	0.503486	AR
AFG3L2	Q9Y4W6	OMIM:614487	0.551603	[AR]-AD/ARmixed
AGA	P20933	OMIM:208400	0.740399	AR
AGL	P35573	OMIM:232400	0.72935	AR
AGPAT2	O15120	OMIM:608594	0.788496	AR
AGPS	O00116	OMIM:600121	0.454846	AR
AGR2	O95994	OMIM:620233	0.67769	AR
AGRN	O00468	OMIM:615120	0.881414	AR
AGTPBP1	Q9UPW5	OMIM:618276	0.746473	AR
AGXT	P21549	OMIM:259900	0.628948	AR
AHCY	P23526	OMIM:613752	0.667823	AR
AHI1	Q8N157	OMIM:608629	0.825616	AR
AICDA	Q9GZX7	OMIM:605258	0.571075	AR
AK1	P00568	OMIM:612631	0.653187	AR
AK2	P54819	OMIM:267500	0.437448	AR
AKR1C2	P52895	OMIM:614279	0.240839	AR
AKR1D1	P51857	OMIM:235555	0.771312	AR
ALDH18A1	P54886	OMIM:219150	0.500193	[AR]-AD/ARmixed
ALDH18A1	P54886	OMIM:616586	0.591911	[AR]-AD/ARmixed
ALDH1A2	O94788	OMIM:620025	0.361551	AR
ALDH1A3	P47895	OMIM:615113	0.700705	AR
ALDH3A2	P51648	OMIM:270200	0.732405	AR
ALDH5A1	P51649	OMIM:271980	0.699008	AR
ALDH6A1	Q02252	OMIM:614105	0.621615	AR
ALDH7A1	P49419	OMIM:266100	0.643611	AR
ALDOA	P04075	OMIM:611881	0.5433	AR
ALDOB	P05062	OMIM:229600	0.873584	AR
ALG1	Q9BT22	OMIM:608540	0.629637	AR
ALG11	Q2TAA5	OMIM:613661	0.777636	AR
ALG12	Q9BV10	OMIM:607143	0.652819	AR
ALG2	Q9H553	OMIM:607906	0.509604	AR
ALG3	Q92685	OMIM:601110	0.685558	AR
ALG6	Q9Y672	OMIM:603147	0.689792	AR
ALG8	Q9BVK2	OMIM:608104	0.521932	[AR]-AD/ARmixed
ALOX12B	O75342	OMIM:242100	0.712454	AR
ALOXE3	Q9BYJ1	OMIM:606545	0.858411	AR
ALPL	P05186	OMIM:241500	0.510178	[AR]-AD/ARmixed
ALPL	P05186	OMIM:241510	0.515862	[AR]-AD/ARmixed
ALS2	Q96Q42	OMIM:205100	0.884522	[AR]-AD/ARmixed
ALS2	Q96Q42	OMIM:607225	0.968985	[AR]-AD/ARmixed
ALX3	O95076	OMIM:136760	0.801409	AR
AMHR2	Q16671	OMIM:261550	0.597108	AR
AMN	Q9BXJ7	OMIM:618882	0.555284	AR
AMPD2	Q01433	OMIM:615809	0.549509	AR
AMT	P48728	OMIM:620398	0.753507	AR
ANO10	Q9NW15	OMIM:613728	0.91872	AR
ANO5	Q75V66	OMIM:611307	0.603368	[AR]-AD/ARmixed
ANTXR2	P58335	OMIM:228600	0.723624	AR
AP1B1	Q10567	OMIM:242150	0.606875	AR
AP3B1	O00203	OMIM:608233	0.643572	AR
AP4M1	O00189	OMIM:612936	0.96418	AR
APOB	P04114	OMIM:615558	0.50322	[AR]-AD/ARmixed
APRT	P07741	OMIM:614723	0.729674	AR
ARG1	P05089	OMIM:207800	0.577177	AR
ARL13B	Q3SXY8	OMIM:612291	0.690669	AR
ARL6	Q9H0F7	OMIM:600151	0.666363	[AR]-AD/ARmixed
ARL6	Q9H0F7	OMIM:613575	0.589025	[AR]-AD/ARmixed
ARMC12	Q5T9G4	OMIM:620744	0.869274	AR
ARMC9	Q7Z3E5	OMIM:617622	0.786867	AR
ARSB	P15848	OMIM:253200	0.726462	AR
ARSG	Q96EG1	OMIM:618144	0.878902	AR
ASAH1	Q13510	OMIM:159950	0.436051	[AR]-AD/ARmixed
ASAH1	Q13510	OMIM:228000	0.697226	[AR]-AD/ARmixed
ASCC3	Q8N3C0	OMIM:620700	0.755143	AR
ASL	P04424	OMIM:207900	0.550719	AR
ASNS	P08243	OMIM:615574	0.608809	AR
ASPA	P45381	OMIM:271900	0.696518	AR
ASS1	P00966	OMIM:215700	0.52688	AR
ATF6	P18850	OMIM:616517	0.6435	AR
ATG7	O95352	OMIM:619422	0.555326	AR
ATM	Q13315	OMIM:208900	0.666162	[AR]-AD/ARmixed
ATOH7	Q8N100	OMIM:221900	0.639529	AR
ATP13A2	Q9NQ11	OMIM:606693	0.931168	AR
ATP1A2	P50993	OMIM:619602	0.882189	[AR]-AD/ARmixed
ATP2A1	O14983	OMIM:601003	0.529679	AR
ATP6V0A4	Q9HBG4	OMIM:602722	0.717643	AR
ATP6V1B1	P15313	OMIM:267300	0.649735	AR
ATP7B	P35670	OMIM:277900	0.659141	AR
ATP8A2	Q9NTI2	OMIM:615268	0.398418	AR
ATP8B1	O43520	OMIM:211600	0.681171	[AR]-AD/ARmixed
ATP8B1	O43520	OMIM:243300	0.755035	[AR]-AD/ARmixed
AUH	Q13825	OMIM:250950	0.607195	AR
AVIL	O75366	OMIM:618594	0.630872	AR
B3GALT6	Q96L58	OMIM:271640	0.602903	[AR]-AD/ARmixed
B3GALT6	Q96L58	OMIM:615349	0.496729	[AR]-AD/ARmixed
B3GAT3	O94766	OMIM:245600	0.721413	AR
B4GALNT1	Q00973	OMIM:609195	0.563153	AR
B4GALT7	Q9UBV7	OMIM:130070	0.865525	AR
B9D2	Q9BPU9	OMIM:614175	0.576149	AR
BAAT	Q14032	OMIM:619232	0.692377	AR
BBS1	Q8NFJ9	OMIM:209900	0.659899	AR
BBS10	Q8TAM1	OMIM:615987	0.741786	AR
BBS12	Q6ZW61	OMIM:615989	0.771911	AR
BBS2	Q9BXC9	OMIM:615981	0.728339	[AR]-AD/ARmixed
BBS2	Q9BXC9	OMIM:616562	0.81788	[AR]-AD/ARmixed
BBS4	Q96RK4	OMIM:615982	0.699377	AR
BBS5	Q8N3I7	OMIM:615983	0.936093	AR
BBS7	Q8IWZ6	OMIM:615984	0.700219	AR
BBS9	Q3SYG4	OMIM:615986	0.920143	AR
BCHE	P06276	OMIM:617936	0.728865	AR
BCKDHA	P12694	OMIM:248600	0.697189	AR
BCKDHB	P21953	OMIM:620698	0.599674	AR
BCS1L	Q9Y276	OMIM:124000	0.543614	AR
BCS1L	Q9Y276	OMIM:262000	0.438491	AR
BCS1L	Q9Y276	OMIM:603358	0.479402	AR
BEST1	O76090	OMIM:611809	0.659449	[AR]-AD/ARmixed
BHLHA9	Q7RTU4	OMIM:609432	0.674319	AR
BIN1	O00499	OMIM:255200	0.76102	AR
BLM	P54132	OMIM:210900	0.73949	AR
BLTP1	Q2LD37	OMIM:617822	0.629679	AR
BMP1	P13497	OMIM:614856	0.692306	AR
BMPR1B	O00238	OMIM:609441	0.719592	[AR]-AD/ARmixed
BPNT2	Q9NX62	OMIM:614078	0.810407	AR
BRAT1	Q6PJG6	OMIM:614498	0.780454	[AR]-AD/ARmixed
BRAT1	Q6PJG6	OMIM:618056	0.592376	[AR]-AD/ARmixed
BRCA1	P38398	OMIM:617883	0.760589	[AR]-AD/ARmixed
BRCA2	P51587	OMIM:605724	0.87478	[AR]-AD/ARmixed
BRCA2	P51587	OMIM:613029	0.907796	[AR]-AD/ARmixed
BRF1	Q92994	OMIM:616202	0.257108	AR
BRIP1	Q9BX63	OMIM:609054	0.641633	[AR]-AD/ARmixed
BSND	Q8WZ55	OMIM:602522	0.330499	AR
C1QBP	Q07021	OMIM:617713	0.856649	AR
C2CD3	Q4AC94	OMIM:615948	0.684859	AR
CACNA2D2	Q9NY47	OMIM:618501	0.647982	AR
CAD	P27708	OMIM:616457	0.520168	AR
CANT1	Q8WVQ1	OMIM:251450	0.716745	AR
CAPN1	P07384	OMIM:616907	0.772351	AR
CAPN15	O75808	OMIM:619318	0.675908	AR
CAPN3	P20807	OMIM:253600	0.631827	[AR]-AD/ARmixed
CARD11	Q9BXL7	OMIM:615206	0.55179	[AR]-AD/ARmixed
CARMIL2	Q6F5E8	OMIM:618131	0.898868	AR
CARS1	P49589	OMIM:618891	0.601604	AR
CASQ2	O14958	OMIM:611938	0.765417	[AR]-AD/ARmixed
CBS	P35520	OMIM:236200	0.671008	AR
CC2D2A	Q9P2K1	OMIM:612284	0.878911	[AR]-AD/ARmixed
CC2D2A	Q9P2K1	OMIM:612285	0.758412	[AR]-AD/ARmixed
CCBE1	Q6UXH8	OMIM:235510	0.791394	AR
CCN6	O95389	OMIM:208230	0.917978	AR
CCR2	P41597	OMIM:219600	0.655705	AR
CD36	P16671	OMIM:608404	0.670428	AR
CDAN1	Q8IWY9	OMIM:224120	0.653827	AR
CDC20	Q12834	OMIM:620276	0.765925	AR
CDC45	O75419	OMIM:617063	0.557118	AR
CDH23	Q9H251	OMIM:601386	0.462016	[AR]-AD/ARmixed
CDH3	P22223	OMIM:601553	0.934316	AR
CDIN1	Q9Y2V0	OMIM:615631	0.751387	AR
CENPJ	Q9HC77	OMIM:608393	0.779287	AR
CEP120	Q8N960	OMIM:617761	0.623959	AR
CERKL	Q49MI3	OMIM:608380	0.918921	AR
CFAP410	O43822	OMIM:602271	0.746734	AR
CFAP43	Q8NDM7	OMIM:617592	0.81713	[AR]-AD/ARmixed
CFAP61	Q8NHU2	OMIM:620409	0.675513	AR
CFAP74	Q9C0B2	OMIM:620197	0.531899	AR
CFI	P05156	OMIM:610984	0.80339	[AR]-AD/ARmixed
CFTR	P13569	OMIM:219700	0.683103	[AR]-AD/ARmixed
CFTR	P13569	OMIM:277180	0.56701	[AR]-AD/ARmixed
CHAT	P28329	OMIM:254210	0.661171	AR
CHKA	P35790	OMIM:620023	0.653232	AR
CHRNA1	P02708	OMIM:253290	0.71894	[AR]-AD/ARmixed
CHRND	Q07001	OMIM:253290	0.688656	[AR]-AD/ARmixed
CHRND	Q07001	OMIM:616322	0.521934	[AR]-AD/ARmixed
CHRNE	Q04844	OMIM:608931	0.746178	[AR]-AD/ARmixed
CHRNE	Q04844	OMIM:616324	0.579165	[AR]-AD/ARmixed
CHRNG	P07510	OMIM:253290	0.85546	[AR]-AD/ARmixed
CHRNG	P07510	OMIM:265000	0.774753	[AR]-AD/ARmixed
CHST14	Q8NCH0	OMIM:601776	0.862197	AR
CHST3	Q7LGC8	OMIM:143095	0.784464	AR
CHST6	Q9GZX3	OMIM:217800	0.65088	AR
CIB2	O75838	OMIM:609439	0.73431	AR
CIT	O14578	OMIM:617090	0.795939	AR
CLCN1	P35523	OMIM:255700	0.684181	[AR]-AD/ARmixed
CLCN7	P51798	OMIM:611490	0.582612	[AR]-AD/ARmixed
CLCNKB	P51801	OMIM:607364	0.810162	AR
CLDN14	O95500	OMIM:614035	0.848248	AR
CLDN16	Q9Y5I7	OMIM:248250	0.686295	AR
CLDN19	Q8N6F1	OMIM:248190	0.758417	AR
CLN3	Q13286	OMIM:204200	0.65032	AR
CLN5	O75503	OMIM:256731	0.845343	AR
CLN6	Q9NWW5	OMIM:204300	0.595098	[AR]-AD/ARmixed
CLN6	Q9NWW5	OMIM:601780	0.629149	[AR]-AD/ARmixed
CLN8	Q9UBY8	OMIM:600143	0.539359	AR
CLPB	Q9H078	OMIM:616271	0.465487	[AR]-AD/ARmixed
CLPP	Q16740	OMIM:614129	0.731625	AR
CLRN1	P58418	OMIM:276902	0.735865	[AR]-AD/ARmixed
CLRN1	P58418	OMIM:614180	0.696508	[AR]-AD/ARmixed
CNGA1	P29973	OMIM:613756	0.69331	AR
CNGA3	Q16281	OMIM:216900	0.678995	AR
CNGB1	Q14028	OMIM:613767	0.701686	AR
CNGB3	Q9NQW8	OMIM:262300	0.784034	AR
CNNM4	Q6P4Q7	OMIM:217080	0.629327	AR
CNTNAP1	P78357	OMIM:616286	0.941872	AR
COA7	Q96BR5	OMIM:618387	0.742415	AR
COL4A4	P53420	OMIM:203780	0.556127	[AR]-AD/ARmixed
COL6A2	P12110	OMIM:255600	0.910442	[AR]-AD/ARmixed
COLGALT1	Q8NBJ5	OMIM:618360	0.963078	AR
COQ2	Q96H96	OMIM:607426	0.588625	[AR]-AD/ARmixed
COQ4	Q9Y3A0	OMIM:616276	0.757123	[AR]-AD/ARmixed
COQ4	Q9Y3A0	OMIM:620666	0.601253	[AR]-AD/ARmixed
COQ6	Q9Y2Z9	OMIM:614650	0.859112	AR
COQ7	Q99807	OMIM:616733	0.823731	AR
COQ8A	Q8NI60	OMIM:612016	0.611973	AR
COQ8B	Q96D53	OMIM:615573	0.637167	AR
COX10	Q12887	OMIM:619046	0.566012	AR
CP	P00450	OMIM:604290	0.824539	AR
CPLANE1	Q9H799	OMIM:277170	0.786205	[AR]-AD/ARmixed
CPLANE1	Q9H799	OMIM:614615	0.851966	[AR]-AD/ARmixed
CPS1	P31327	OMIM:237300	0.666957	AR
CPT1A	P50416	OMIM:255120	0.596747	AR
CPT2	P23786	OMIM:600649	0.604898	[AR]-AD/ARmixed
CPT2	P23786	OMIM:608836	0.729293	[AR]-AD/ARmixed
CRADD	P78560	OMIM:614499	0.685838	AR
CRB1	P82279	OMIM:600105	0.797743	[AR]-AD/ARmixed
CRB1	P82279	OMIM:613835	0.792911	[AR]-AD/ARmixed
CRB2	Q5IJ48	OMIM:616220	0.738351	AR
CRLF1	O75462	OMIM:272430	0.91136	AR
CRLS1	Q9UJA2	OMIM:620167	0.795809	AR
CRPPA	A4D126	OMIM:614643	0.78439	AR
CRX	O43186	OMIM:613829	0.567092	[AR]-AD/ARmixed
CSF3R	Q99062	OMIM:617014	0.541723	[AR]-AD/ARmixed
CTC1	Q2NKJ3	OMIM:612199	0.558111	AR
CTNS	O60931	OMIM:219750	0.847151	AR
CTNS	O60931	OMIM:219800	0.803146	AR
CTNS	O60931	OMIM:219900	0.757861	AR
CTSA	P10619	OMIM:256540	0.655551	AR
CTSC	P53634	OMIM:170650	0.815815	[AR]-AD/ARmixed
CTSC	P53634	OMIM:245000	0.765713	[AR]-AD/ARmixed
CTSD	P07339	OMIM:610127	0.814882	AR
CTSF	Q9UBX1	OMIM:615362	0.843573	AR
CTSK	P43235	OMIM:265800	0.637595	AR
CUL7	Q14999	OMIM:273750	0.840841	AR
CWF19L1	Q69YN2	OMIM:616127	0.701833	AR
CYB5R3	P00387	OMIM:250800	0.65605	AR
CYBA	P13498	OMIM:233690	0.658465	AR
CYP11B1	P15538	OMIM:202010	0.574839	[AR]-AD/ARmixed
CYP11B2	P19099	OMIM:203400	0.604598	[AR]-AD/ARmixed
CYP11B2	P19099	OMIM:610600	0.395217	[AR]-AD/ARmixed
CYP17A1	P05093	OMIM:202110	0.674846	AR
CYP1B1	Q16678	OMIM:231300	0.69131	[AR]-AD/ARmixed
CYP1B1	Q16678	OMIM:617315	0.681459	[AR]-AD/ARmixed
CYP21A2	P08686	OMIM:201910	0.696281	AR
CYP24A1	Q07973	OMIM:143880	0.722006	AR
CYP27A1	Q02318	OMIM:213700	0.66176	AR
CYP27B1	O15528	OMIM:264700	0.589014	AR
CYP2U1	Q7Z449	OMIM:615030	0.648272	AR
CYP4F22	Q6NT55	OMIM:604777	0.656262	AR
CYP4V2	Q6ZWL3	OMIM:210370	0.691307	AR
CYP7B1	O75881	OMIM:270800	0.76214	AR
D2HGDH	Q8N465	OMIM:600721	0.744876	AR
DAAM2	Q86T65	OMIM:619263	0.252228	AR
DARS1	P14868	OMIM:615281	0.480652	AR
DARS2	Q6PI48	OMIM:611105	0.558782	AR
DAW1	Q8N136	OMIM:620570	0.803792	AR
DBT	P11182	OMIM:620699	0.441593	AR
DCLRE1C	Q96SD1	OMIM:602450	0.727487	[AR]-AD/ARmixed
DCLRE1C	Q96SD1	OMIM:603554	0.841075	[AR]-AD/ARmixed
DCT	P40126	OMIM:619165	0.879636	AR
DDB2	Q92466	OMIM:278740	0.739906	AR
DDC	P20711	OMIM:608643	0.602317	AR
DDR2	Q16832	OMIM:271665	0.852324	[AR]-AD/ARmixed
DEAF1	O75398	OMIM:617171	0.89283	[AR]-AD/ARmixed
DEGS1	O15121	OMIM:618404	0.606245	AR
DGAT1	O75907	OMIM:615863	0.698183	AR
DGKE	P52429	OMIM:615008	0.662844	AR
DGUOK	Q16854	OMIM:251880	0.616825	AR
DHCR24	Q15392	OMIM:602398	0.49578	AR
DHCR7	Q9UBM7	OMIM:270400	0.622127	AR
DHDDS	Q86SQ9	OMIM:613861	0.571803	[AR]-AD/ARmixed
DHH	O43323	OMIM:233420	0.968769	[AR]-AD/ARmixed
DHH	O43323	OMIM:607080	0.58658	[AR]-AD/ARmixed
DHODH	Q02127	OMIM:263750	0.533931	AR
DHX37	Q8IY37	OMIM:618731	0.283775	[AR]-AD/ARmixed
DLD	P09622	OMIM:246900	0.622877	AR
DLL3	Q9NYJ7	OMIM:277300	0.752099	AR
DNAAF11	Q86X45	OMIM:614935	0.946561	AR
DNAH11	Q96DT5	OMIM:611884	0.660454	AR
DNAH2	Q9P225	OMIM:619094	0.661297	AR
DNAH5	Q8TE73	OMIM:608644	0.600137	AR
DNAH7	Q8WXX0	OMIM:620356	0.301687	AR
DNAI1	Q9UI46	OMIM:244400	0.802296	AR
DNAJB4	Q9UDY4	OMIM:620326	0.631722	AR
DNAJC30	Q96LL9	OMIM:619382	0.939844	AR
DNASE2	O00115	OMIM:619858	0.719012	AR
DNMT3B	Q9UBC3	OMIM:242860	0.687512	AR
DOHH	Q9BU89	OMIM:620066	0.579918	AR
DOK7	Q18PE1	OMIM:254300	0.647719	AR
DOLK	Q9UPQ8	OMIM:610768	0.747395	AR
DONSON	Q9NYP3	OMIM:617604	0.82339	AR
DPAGT1	Q9H3H5	OMIM:608093	0.593339	[AR]-AD/ARmixed
DPAGT1	Q9H3H5	OMIM:614750	0.527854	[AR]-AD/ARmixed
DPH1	Q9BZG8	OMIM:616901	0.783791	AR
DPM1	O60762	OMIM:608799	0.735246	AR
DPM2	O94777	OMIM:615042	0.395337	AR
DPYD	Q12882	OMIM:274270	0.708272	AR
DPYS	Q14117	OMIM:222748	0.678365	AR
DRAM2	Q6UX65	OMIM:616502	0.324718	AR
DSG4	Q86SJ6	OMIM:607903	0.77119	AR
DSP	P15924	OMIM:605676	0.614131	[AR]-AD/ARmixed
DTYMK	P23919	OMIM:619847	0.661779	AR
DUOX2	Q9NRD8	OMIM:607200	0.621739	AR
DYNC2H1	Q8NCM8	OMIM:613091	0.657209	AR
DYNC2I2	Q96EX3	OMIM:615633	0.656184	AR
DYSF	O75923	OMIM:253601	0.803982	AR
DYSF	O75923	OMIM:254130	0.752715	AR
DYSF	O75923	OMIM:606768	0.64856	AR
EARS2	Q5JPH6	OMIM:614924	0.452676	AR
ECEL1	O95672	OMIM:615065	0.773316	AR
ECHS1	P30084	OMIM:616277	0.566255	AR
EDAR	Q9UNE0	OMIM:224900	0.690335	[AR]-AD/ARmixed
EDARADD	Q8WWZ3	OMIM:614941	0.564967	[AR]-AD/ARmixed
EFEMP2	O95967	OMIM:614437	0.413021	AR
EFL1	Q7Z2Z2	OMIM:617941	0.667423	AR
EIF2AK3	Q9NZJ5	OMIM:226980	0.687877	AR
EIF2AK4	Q9P2K8	OMIM:234810	0.856739	AR
EIF2B2	P49770	OMIM:620312	0.687063	AR
EIF2B4	Q9UI10	OMIM:620314	0.657026	AR
EIF2B5	Q13144	OMIM:620315	0.634817	AR
ELAC2	Q9BQ52	OMIM:615440	0.741004	AR
ELP2	Q6IA86	OMIM:617270	0.675758	AR
ENPP1	P22413	OMIM:208000	0.740383	[AR]-AD/ARmixed
ENPP1	P22413	OMIM:613312	0.964282	[AR]-AD/ARmixed
EOGT	Q5NDL2	OMIM:615297	0.846023	AR
EPRS1	P07814	OMIM:617951	0.843568	AR
ERCC2	P18074	OMIM:278730	0.496312	AR
ERCC2	P18074	OMIM:601675	0.657849	AR
ERCC2	P18074	OMIM:610756	0.616735	AR
ERCC4	Q92889	OMIM:278760	0.71516	[AR]-AD/ARmixed
ERCC4	Q92889	OMIM:615272	0.724824	[AR]-AD/ARmixed
ERCC5	P28715	OMIM:278780	0.971057	AR
ERCC6	Q03468	OMIM:133540	0.943558	[AR]-AD/ARmixed
ERCC6	Q03468	OMIM:214150	0.731186	[AR]-AD/ARmixed
ERCC8	Q13216	OMIM:216400	0.666667	AR
ESCO2	Q56NI9	OMIM:268300	0.983922	AR
ESRRB	O95718	OMIM:608565	0.670743	AR
ETFA	P13804	OMIM:231680	0.568802	AR
ETFB	P38117	OMIM:231680	0.716071	AR
ETFDH	Q16134	OMIM:231680	0.622353	AR
ETHE1	O95571	OMIM:602473	0.653455	AR
EVC2	Q86UK5	OMIM:225500	0.76837	[AR]-AD/ARmixed
EXOSC3	Q9NQT5	OMIM:614678	0.839919	AR
EXOSC5	Q9NQT4	OMIM:619576	0.753195	AR
EXOSC9	Q06265	OMIM:618065	0.959215	AR
EYS	Q5T1H1	OMIM:602772	0.774737	AR
F10	P00742	OMIM:227600	0.560207	AR
F13A1	P00488	OMIM:613225	0.769031	[AR]-AD/ARmixed
F2	P00734	OMIM:613679	0.558999	[AR]-AD/ARmixed
F5	P12259	OMIM:227400	0.7754	[AR]-AD/ARmixed
F7	P08709	OMIM:227500	0.634249	AR
FA2H	Q7L5A8	OMIM:612319	0.509546	AR
FAH	P16930	OMIM:276700	0.729595	AR
FAM20C	Q8IXL6	OMIM:259775	0.896718	AR
FANCA	O15360	OMIM:227650	0.777543	AR
FANCC	Q00597	OMIM:227645	0.856469	AR
FANCD2	Q9BXW9	OMIM:227646	0.603939	AR
FANCE	Q9HB96	OMIM:600901	0.641627	AR
FANCI	Q9NVI1	OMIM:609053	0.557828	AR
FARS2	O95363	OMIM:614946	0.639084	[AR]-AD/ARmixed
FARS2	O95363	OMIM:617046	0.527109	[AR]-AD/ARmixed
FARSA	Q9Y285	OMIM:619013	0.525282	AR
FARSB	Q9NSD9	OMIM:613658	0.552308	AR
FBP1	P09467	OMIM:229700	0.717168	AR
FBXL4	Q9UKA2	OMIM:615471	0.77461	AR
FECH	P22830	OMIM:177000	0.567228	AR
FGB	P02675	OMIM:202400	0.832203	AR
FGF3	P11487	OMIM:610706	0.786137	AR
FGG	P02679	OMIM:202400	0.658997	AR
FH	P07954	OMIM:606812	0.538594	[AR]-AD/ARmixed
FKBP10	Q96AY3	OMIM:259450	0.816062	AR
FKRP	Q9H9S5	OMIM:236670	0.575864	AR
FKRP	Q9H9S5	OMIM:606612	0.715257	AR
FKRP	Q9H9S5	OMIM:607155	0.662829	AR
FKRP	Q9H9S5	OMIM:613153	0.696454	AR
FKTN	O75072	OMIM:253800	0.67412	[AR]-AD/ARmixed
FKTN	O75072	OMIM:611615	0.532532	[AR]-AD/ARmixed
FLII	Q13045	OMIM:620635	0.738897	AR
FLVCR1	Q9Y5Y0	OMIM:609033	0.797705	AR
FLVCR2	Q9UPI3	OMIM:225790	0.82392	AR
FMO3	P31513	OMIM:602079	0.581904	AR
FOLR1	P15328	OMIM:613068	0.664276	AR
FOXE1	O00358	OMIM:241850	0.696236	[AR]-AD/ARmixed
FOXE3	Q13461	OMIM:610256	0.717073	[AR]-AD/ARmixed
FOXRED1	Q96CU9	OMIM:618241	0.675207	AR
FSHR	P23945	OMIM:233300	0.629433	[AR]-AD/ARmixed
FUCA1	P04066	OMIM:230000	0.902824	AR
FXN	Q16595	OMIM:229300	0.653697	AR
FZD6	O60353	OMIM:161050	0.686351	AR
G6PC1	P35575	OMIM:232200	0.690702	AR
G6PC3	Q9BUM1	OMIM:612541	0.852171	AR
GAA	P10253	OMIM:232300	0.751333	AR
GALC	P54803	OMIM:245200	0.676083	AR
GALE	Q14376	OMIM:230350	0.471184	AR
GALK1	P51570	OMIM:230200	0.80221	AR
GALNS	P34059	OMIM:253000	0.677061	AR
GALNT2	Q10471	OMIM:618885	0.761726	AR
GALNT3	Q14435	OMIM:211900	0.858072	AR
GALT	P07902	OMIM:230400	0.621268	AR
GAMT	Q14353	OMIM:612736	0.639031	AR
GAN	Q9H2C0	OMIM:256850	0.66816	AR
GATM	P50440	OMIM:612718	0.690552	[AR]-AD/ARmixed
GBA1	P04062	OMIM:230800	0.596222	[AR]-AD/ARmixed
GBA1	P04062	OMIM:230900	0.554578	[AR]-AD/ARmixed
GBA1	P04062	OMIM:231000	0.548478	[AR]-AD/ARmixed
GBA1	P04062	OMIM:231005	0.52123	[AR]-AD/ARmixed
GBA1	P04062	OMIM:608013	0.656176	[AR]-AD/ARmixed
GBA2	Q9HCG7	OMIM:614409	0.806664	AR
GBE1	Q04446	OMIM:232500	0.693301	[AR]-AD/ARmixed
GBE1	Q04446	OMIM:263570	0.607487	[AR]-AD/ARmixed
GCDH	Q92947	OMIM:231670	0.619188	AR
GCH1	P30793	OMIM:233910	0.733868	[AR]-AD/ARmixed
GCK	P35557	OMIM:606176	0.48663	[AR]-AD/ARmixed
GCM2	O75603	OMIM:618883	0.632105	[AR]-AD/ARmixed
GCNT2	Q8N0V5	OMIM:116700	0.858876	[AR]-AD/ARmixed
GDAP1	Q8TB36	OMIM:214400	0.616054	[AR]-AD/ARmixed
GDAP1	Q8TB36	OMIM:607706	0.627671	[AR]-AD/ARmixed
GDAP1	Q8TB36	OMIM:608340	0.633012	[AR]-AD/ARmixed
GDF5	P43026	OMIM:228900	0.470206	[AR]-AD/ARmixed
GEMIN5	Q8TEQ6	OMIM:619333	0.853702	AR
GFM1	Q96RP9	OMIM:609060	0.672152	AR
GFPT1	Q06210	OMIM:610542	0.440974	AR
GGCX	P38435	OMIM:277450	0.659581	[AR]-AD/ARmixed
GGCX	P38435	OMIM:610842	0.715539	[AR]-AD/ARmixed
GGPS1	O95749	OMIM:619518	0.791489	AR
GH1	P01241	OMIM:262650	0.673658	[AR]-AD/ARmixed
GHR	P10912	OMIM:262500	0.879912	[AR]-AD/ARmixed
GHRHR	Q02643	OMIM:618157	0.725762	AR
GIMAP5	Q96F15	OMIM:619463	0.846817	AR
GIPC3	Q8TF64	OMIM:601869	0.610116	AR
GJA1	P17302	OMIM:257850	0.52071	[AR]-AD/ARmixed
GJB2	P29033	OMIM:220290	0.574342	[AR]-AD/ARmixed
GJC2	Q5T442	OMIM:608804	0.660653	[AR]-AD/ARmixed
GLB1	P16278	OMIM:230500	0.695673	AR
GLB1	P16278	OMIM:230600	0.674415	AR
GLB1	P16278	OMIM:230650	0.693827	AR
GLB1	P16278	OMIM:253010	0.683199	AR
GLDC	P23378	OMIM:605899	0.74559	AR
GLDN	Q6ZMI3	OMIM:617194	0.792605	AR
GLE1	Q53GS7	OMIM:611890	0.594551	AR
GLRX5	Q86SX6	OMIM:616860	0.499599	AR
GLUL	P15104	OMIM:610015	0.579306	[AR]-AD/ARmixed
GM2A	P17900	OMIM:272750	0.945682	AR
GMPPA	Q96IJ6	OMIM:615510	0.65837	AR
GMPPB	Q9Y5P6	OMIM:615350	0.337032	AR
GMPPB	Q9Y5P6	OMIM:615351	0.401823	AR
GMPPB	Q9Y5P6	OMIM:615352	0.560865	AR
GNB5	O14775	OMIM:617173	0.702718	AR
GNE	Q9Y223	OMIM:605820	0.59956	[AR]-AD/ARmixed
GNPTAB	Q3T906	OMIM:252500	0.645441	[AR]-AD/ARmixed
GNPTAB	Q3T906	OMIM:252600	0.614372	[AR]-AD/ARmixed
GNRHR	P30968	OMIM:146110	0.537893	AR
GOT2	P00505	OMIM:618721	0.845979	AR
GP1BA	P07359	OMIM:231200	0.900801	[AR]-AD/ARmixed
GP1BB	P13224	OMIM:231200	0.81085	AR
GP9	P14770	OMIM:231200	0.899489	AR
GPAA1	O43292	OMIM:617810	0.743067	AR
GPD1	P21695	OMIM:614480	0.718564	AR
GPHN	Q9NQX3	OMIM:615501	0.747154	AR
GPI	P06744	OMIM:613470	0.632711	AR
GPIHBP1	Q8IV16	OMIM:615947	0.777393	AR
GPT2	Q8TD30	OMIM:616281	0.452453	AR
GRHPR	Q9UBQ7	OMIM:260000	0.693625	AR
GRID2	O43424	OMIM:616204	0.453104	AR
GRIN1	Q05586	OMIM:617820	0.541949	[AR]-AD/ARmixed
GRM7	Q14831	OMIM:618922	0.718523	AR
GRXCR1	A8MXD5	OMIM:613285	0.629186	AR
GSS	P48637	OMIM:266130	0.654388	AR
GTPBP3	Q969Y2	OMIM:616198	0.625794	AR
GUCY2D	Q02846	OMIM:204000	0.673333	[AR]-AD/ARmixed
GUCY2D	Q02846	OMIM:618555	0.709192	[AR]-AD/ARmixed
GUSB	P08236	OMIM:253220	0.65402	AR
GYS2	P54840	OMIM:240600	0.639567	AR
HAAO	P46952	OMIM:617660	0.687074	AR
HADH	Q16836	OMIM:231530	0.651491	[AR]-AD/ARmixed
HADH	Q16836	OMIM:609975	0.84166	[AR]-AD/ARmixed
HADHA	P40939	OMIM:609015	0.581309	[AR]-AD/ARmixed
HADHA	P40939	OMIM:609016	0.801318	[AR]-AD/ARmixed
HADHB	P55084	OMIM:620300	0.72706	AR
HARS2	P49590	OMIM:614926	0.567886	AR
HBB	P68871	OMIM:603903	0.467748	[AR]-AD/ARmixed
HEATR3	Q7Z4Q2	OMIM:620072	0.808574	AR
HEPACAM	Q14CZ8	OMIM:613925	0.62363	[AR]-AD/ARmixed
HES7	Q9BYE0	OMIM:613686	0.634144	AR
HEXA	P06865	OMIM:272800	0.711063	AR
HEXB	P07686	OMIM:268800	0.693542	AR
HFE	Q30201	OMIM:235200	0.38864	[AR]-AD/ARmixed
HFM1	A2PYH4	OMIM:615724	0.807426	AR
HGD	Q93099	OMIM:203500	0.663087	AR
HIBCH	Q6NVY1	OMIM:250620	0.816424	AR
HINT1	P49773	OMIM:137200	0.744873	AR
HJV	Q6ZVN8	OMIM:602390	0.698159	AR
HK1	P19367	OMIM:235700	0.686793	[AR]-AD/ARmixed
HKDC1	Q2TB90	OMIM:619614	0.397699	AR
HLCS	P50747	OMIM:253270	0.746271	AR
HMGCL	P35914	OMIM:246450	0.671083	AR
HMGCR	P04035	OMIM:620375	0.820193	AR
HMGCS2	P54868	OMIM:605911	0.695801	AR
HOGA1	Q86XE5	OMIM:613616	0.701178	AR
HPDL	Q96IR7	OMIM:619026	0.826224	AR
HPGD	P15428	OMIM:259100	0.553016	AR
HPS5	Q9UPZ3	OMIM:614074	0.896004	AR
HS2ST1	Q7LGA3	OMIM:619194	0.7	AR
HSD11B2	P80365	OMIM:218030	0.658117	AR
HSD17B3	P37058	OMIM:264300	0.519542	AR
HSD17B4	P51659	OMIM:233400	0.546595	[AR]-AD/ARmixed
HSD17B4	P51659	OMIM:261515	0.552028	[AR]-AD/ARmixed
HSD3B2	P26439	OMIM:201810	0.859108	AR
HTRA1	Q92743	OMIM:600142	0.5821	[AR]-AD/ARmixed
IARS1	P41252	OMIM:617093	0.703068	AR
IARS2	Q9NSE4	OMIM:616007	0.601648	AR
IBA57	Q5T440	OMIM:615330	0.651569	AR
IDH3A	P50213	OMIM:619007	0.49635	AR
IDUA	P35475	OMIM:607014	0.733347	AR
IDUA	P35475	OMIM:607015	0.788979	AR
IDUA	P35475	OMIM:607016	0.781239	AR
IFNGR1	P15260	OMIM:209950	0.837363	[AR]-AD/ARmixed
IFT122	Q9HBG6	OMIM:218330	0.712499	AR
IFT140	Q96RY7	OMIM:266920	0.812135	[AR]-AD/ARmixed
IFT140	Q96RY7	OMIM:617781	0.810237	[AR]-AD/ARmixed
IFT172	Q9UG01	OMIM:615630	0.733324	[AR]-AD/ARmixed
IFT172	Q9UG01	OMIM:616394	0.634223	[AR]-AD/ARmixed
IFT52	Q9Y366	OMIM:617102	0.753815	AR
IFT80	Q9P2H3	OMIM:611263	0.694175	AR
IGHMBP2	P38935	OMIM:604320	0.701318	[AR]-AD/ARmixed
IGHMBP2	P38935	OMIM:616155	0.720838	[AR]-AD/ARmixed
IHH	Q14623	OMIM:607778	0.543566	[AR]-AD/ARmixed
IL10RA	Q13651	OMIM:613148	0.812638	AR
IL11RA	Q14626	OMIM:614188	0.77022	AR
IL12RB1	P42701	OMIM:614891	0.954709	AR
IL7R	P16871	OMIM:608971	0.818624	AR
INPP5E	Q9NRR6	OMIM:213300	0.665534	AR
INPP5K	Q9BT40	OMIM:617404	0.738314	AR
INPPL1	O15357	OMIM:258480	0.875742	AR
INSR	P06213	OMIM:246200	0.707619	[AR]-AD/ARmixed
INSR	P06213	OMIM:262190	0.539116	[AR]-AD/ARmixed
INTS11	Q5TA45	OMIM:620428	0.537816	AR
IPO8	O15397	OMIM:619472	0.672442	AR
IRX5	P78411	OMIM:611174	0.724509	AR
ITGA2B	P08514	OMIM:273800	0.786318	[AR]-AD/ARmixed
ITGA3	P26006	OMIM:614748	0.667928	AR
ITGB2	P05107	OMIM:116920	0.762024	AR
ITGB3	P05106	OMIM:619267	0.687308	[AR]-AD/ARmixed
ITGB4	P16144	OMIM:226730	0.849748	AR
ITGB6	P18564	OMIM:616221	0.496461	AR
IVD	P26440	OMIM:243500	0.615426	AR
IYD	Q6PHW0	OMIM:274800	0.67233	AR
JAK3	P52333	OMIM:600802	0.742989	AR
JAM3	Q9BX67	OMIM:613730	0.659872	AR
JUP	P14923	OMIM:601214	0.56384	[AR]-AD/ARmixed
KARS1	Q15046	OMIM:619147	0.722524	[AR]-AD/ARmixed
KARS1	Q15046	OMIM:619196	0.814014	[AR]-AD/ARmixed
KATNB1	Q9BVA0	OMIM:616212	0.830306	AR
KCNJ1	P48048	OMIM:241200	0.534831	AR
KCNJ10	P78508	OMIM:612780	0.487075	AR
KCNJ11	Q14654	OMIM:601820	0.581189	[AR]-AD/ARmixed
KCNJ13	O60928	OMIM:614186	0.65638	[AR]-AD/ARmixed
KCNJ16	Q9NPI9	OMIM:619406	0.417213	AR
KCNQ1	P51787	OMIM:220400	0.762923	[AR]-AD/ARmixed
KCNV2	Q8TDN2	OMIM:610356	0.73625	AR
KCTD7	Q96MP8	OMIM:611726	0.598969	AR
KDELR2	P33947	OMIM:619131	0.829225	AR
KERA	O60938	OMIM:217300	0.863918	AR
KIF1A	Q12756	OMIM:614213	0.588918	[AR]-AD/ARmixed
KIF1C	O43896	OMIM:611302	0.699151	AR
KLHL40	Q2TBA0	OMIM:615348	0.893792	AR
KLHL7	Q8IXQ5	OMIM:617055	0.72229	[AR]-AD/ARmixed
KYNU	Q16719	OMIM:617661	0.489959	AR
L2HGDH	Q9H9P8	OMIM:236792	0.766711	AR
LAMA2	P24043	OMIM:607855	0.707675	[AR]-AD/ARmixed
LAMA2	P24043	OMIM:618138	0.794452	[AR]-AD/ARmixed
LAMB2	P55268	OMIM:609049	0.948826	[AR]-AD/ARmixed
LAMB2	P55268	OMIM:614199	0.687596	[AR]-AD/ARmixed
LARS1	Q9P2J5	OMIM:615438	0.824547	AR
LARS2	Q15031	OMIM:615300	0.529394	[AR]-AD/ARmixed
LARS2	Q15031	OMIM:617021	0.548576	[AR]-AD/ARmixed
LBR	Q14739	OMIM:215140	0.248696	[AR]-AD/ARmixed
LCA5	Q86VQ0	OMIM:604537	0.863697	AR
LCAT	P04180	OMIM:136120	0.376347	[AR]-AD/ARmixed
LCAT	P04180	OMIM:245900	0.624423	[AR]-AD/ARmixed
LCK	P06239	OMIM:615758	0.938485	AR
LCT	P09848	OMIM:223000	0.7572	AR
LDHD	Q86WU2	OMIM:245450	0.357639	AR
LEP	P41159	OMIM:614962	0.745428	AR
LFNG	Q8NES3	OMIM:609813	0.761149	AR
LGI4	Q8N135	OMIM:617468	0.661441	AR
LHCGR	P22888	OMIM:238320	0.613299	[AR]-AD/ARmixed
LHFPL5	Q8TAF8	OMIM:610265	0.908618	AR
LHX3	Q9UBR4	OMIM:221750	0.889202	AR
LIAS	O43766	OMIM:614462	0.614177	AR
LIG3	P49916	OMIM:619780	0.771439	AR
LIG4	P49917	OMIM:606593	0.751737	AR
LIM2	P55344	OMIM:615277	0.636255	[AR]-AD/ARmixed
LIPA	P38571	OMIM:278000	0.881364	[AR]-AD/ARmixed
LIPA	P38571	OMIM:620151	0.724842	[AR]-AD/ARmixed
LIPH	Q8WWY8	OMIM:604379	0.622389	AR
LIPT1	Q9Y234	OMIM:616299	0.634668	AR
LMNA	P02545	OMIM:248370	0.536044	[AR]-AD/ARmixed
LMNA	P02545	OMIM:605588	0.55063	[AR]-AD/ARmixed
LMNA	P02545	OMIM:616516	0.493794	[AR]-AD/ARmixed
LMOD3	Q0VAK6	OMIM:616165	0.452302	AR
LONP1	P36776	OMIM:600373	0.634671	AR
LOXHD1	Q8IVV2	OMIM:613079	0.736605	AR
LPAR6	P43657	OMIM:278150	0.388104	AR
LPL	P06858	OMIM:238600	0.636986	[AR]-AD/ARmixed
LRAT	O95237	OMIM:613341	0.825507	AR
LRP4	O75096	OMIM:212780	0.623517	[AR]-AD/ARmixed
LRP5	O75197	OMIM:259770	0.690876	[AR]-AD/ARmixed
LRPPRC	P42704	OMIM:220111	0.871936	AR
LSS	P48449	OMIM:616509	0.633906	AR
LSS	P48449	OMIM:618275	0.812815	AR
LSS	P48449	OMIM:618840	0.557888	AR
LYST	Q99698	OMIM:214500	0.835856	AR
LZTR1	Q8N653	OMIM:605275	0.651892	[AR]-AD/ARmixed
MAK	P20794	OMIM:614181	0.71557	AR
MAN1B1	Q9UKM7	OMIM:614202	0.905069	AR
MAN2B1	O00754	OMIM:248500	0.682418	AR
MANBA	O00462	OMIM:248510	0.884618	AR
MARS1	P56192	OMIM:615486	0.474446	[AR]-AD/ARmixed
MBTPS1	Q14703	OMIM:618392	0.582152	AR
MC2R	Q01718	OMIM:202200	0.491394	AR
MCCC1	Q96RQ3	OMIM:210200	0.705912	AR
MCCC2	Q9HCC0	OMIM:210210	0.534133	AR
MCM3AP	O60318	OMIM:618124	0.902453	AR
MCOLN1	Q9GZU1	OMIM:252650	0.738868	[AR]-AD/ARmixed
MCPH1	Q8NEM0	OMIM:251200	0.685609	AR
MDH2	P40926	OMIM:617339	0.833302	AR
MECR	Q9BV79	OMIM:617282	0.669076	AR
MED23	Q9ULK4	OMIM:614249	0.663146	AR
MED25	Q71SY5	OMIM:616449	0.826736	AR
MED27	Q6P2C8	OMIM:619286	0.906989	AR
MEFV	O15553	OMIM:249100	0.589805	[AR]-AD/ARmixed
MEGF10	Q96KG7	OMIM:614399	0.779463	[AR]-AD/ARmixed
MEGF10	Q96KG7	OMIM:620249	0.879244	[AR]-AD/ARmixed
MERTK	Q12866	OMIM:613862	0.804638	AR
MFN2	O95140	OMIM:617087	0.522384	[AR]-AD/ARmixed
MFRP	Q9BY79	OMIM:609549	0.767667	[AR]-AD/ARmixed
MFRP	Q9BY79	OMIM:611040	0.463473	[AR]-AD/ARmixed
MFSD2A	Q8NA29	OMIM:616486	0.590793	AR
MFSD8	Q8NHS3	OMIM:610951	0.720825	AR
MGAT2	Q10469	OMIM:212066	0.542386	AR
MIPEP	Q99797	OMIM:617228	0.750553	AR
MKKS	Q9NPJ1	OMIM:236700	0.687773	[AR]-AD/ARmixed
MKKS	Q9NPJ1	OMIM:605231	0.813252	[AR]-AD/ARmixed
MKS1	Q9NXB0	OMIM:249000	0.596447	[AR]-AD/ARmixed
MKS1	Q9NXB0	OMIM:615990	0.549767	[AR]-AD/ARmixed
MLC1	Q15049	OMIM:604004	0.628294	AR
MLH1	P40692	OMIM:276300	0.96049	[AR]-AD/ARmixed
MLYCD	O95822	OMIM:248360	0.788939	AR
MMAA	Q8IVH4	OMIM:251100	0.711193	AR
MMAB	Q96EY8	OMIM:251110	0.480613	AR
MMACHC	Q9Y4U1	OMIM:277400	0.737309	AR
MMP20	O60882	OMIM:612529	0.426562	AR
MMP21	Q8N119	OMIM:616749	0.803548	AR
MMUT	P22033	OMIM:251000	0.713305	AR
MOCS1	Q9NZB8	OMIM:252150	0.501204	AR
MOGS	Q13724	OMIM:606056	0.727578	AR
MOS	P00540	OMIM:620383	0.504641	AR
MPC1	Q9Y5U8	OMIM:614741	0.592527	AR
MPDU1	O75352	OMIM:609180	0.927638	AR
MPI	P34949	OMIM:602579	0.744608	AR
MPL	P40238	OMIM:604498	0.676196	[AR]-AD/ARmixed
MPO	P05164	OMIM:254600	0.522092	[AR]-AD/ARmixed
MPV17	P39210	OMIM:256810	0.657081	AR
MRE11	P49959	OMIM:604391	0.734464	AR
MSMO1	Q15800	OMIM:616834	0.767599	AR
MTFMT	Q96DP5	OMIM:614947	0.587047	AR
MTHFD1	P11586	OMIM:617780	0.482037	AR
MTHFR	P42898	OMIM:236250	0.682388	[AR]-AD/ARmixed
MTHFR	P42898	OMIM:601634	0.72292	[AR]-AD/ARmixed
MTO1	Q9Y2Z2	OMIM:614702	0.59476	AR
MTR	Q99707	OMIM:250940	0.610859	AR
MTRR	Q9UBK8	OMIM:236270	0.3844	AR
MTTP	P55157	OMIM:200100	0.703987	[AR]-AD/ARmixed
MUSK	O15146	OMIM:208150	0.65187	[AR]-AD/ARmixed
MUSK	O15146	OMIM:616325	0.72483	[AR]-AD/ARmixed
MUTYH	Q9UIF7	OMIM:608456	0.702721	AR
MVK	Q03426	OMIM:260920	0.555412	[AR]-AD/ARmixed
MVK	Q03426	OMIM:610377	0.524078	[AR]-AD/ARmixed
MYH3	P11055	OMIM:618469	0.78291	[AR]-AD/ARmixed
MYH7	P12883	OMIM:255160	0.567036	[AR]-AD/ARmixed
MYMK	A6NI61	OMIM:254940	0.619328	AR
MYO15A	Q9UKN7	OMIM:600316	0.749339	AR
MYO5B	Q9ULV0	OMIM:251850	0.877883	[AR]-AD/ARmixed
MYO5B	Q9ULV0	OMIM:619868	0.620977	[AR]-AD/ARmixed
MYO7A	Q13402	OMIM:276900	0.745173	[AR]-AD/ARmixed
MYO7A	Q13402	OMIM:600060	0.704618	[AR]-AD/ARmixed
NADSYN1	Q6IA69	OMIM:618845	0.433932	AR
NAE1	Q13564	OMIM:620210	0.773536	AR
NAGLU	P54802	OMIM:252920	0.72408	[AR]-AD/ARmixed
NAGS	Q8N159	OMIM:237310	0.700349	AR
NALCN	Q8IZF0	OMIM:615419	0.61909	[AR]-AD/ARmixed
NANS	Q9NR45	OMIM:610442	0.412958	AR
NARS1	O43776	OMIM:619091	0.312534	[AR]-AD/ARmixed
NARS2	Q96I59	OMIM:616239	0.470656	AR
NAXE	Q8NCW5	OMIM:617186	0.824216	AR
NBAS	A2RRP1	OMIM:616483	0.772435	AR
NBEAL2	Q6ZNJ1	OMIM:139090	0.780995	AR
NBN	O60934	OMIM:251260	0.434085	AR
NCF2	P19878	OMIM:233710	0.607999	AR
NCKAP1L	P55160	OMIM:618982	0.493833	AR
NDST1	P52848	OMIM:616116	0.580713	AR
NDUFAF3	Q9BU61	OMIM:618240	0.793651	AR
NDUFAF5	Q5TEU4	OMIM:618238	0.783677	AR
NDUFAF6	Q330K2	OMIM:618239	0.658696	AR
NDUFB8	O95169	OMIM:618252	0.643532	AR
NDUFS1	P28331	OMIM:618226	0.683047	AR
NDUFS3	O75489	OMIM:618230	0.665558	AR
NDUFS7	O75251	OMIM:618224	0.506038	AR
NDUFS8	O00217	OMIM:618222	0.608217	AR
NDUFV1	P49821	OMIM:618225	0.605266	AR
NECTIN4	Q96NY8	OMIM:613573	0.721882	AR
NEK1	Q96PY6	OMIM:263520	0.655038	[AR]-AD/ARmixed
NEK10	Q6ZWH5	OMIM:618781	0.758098	AR
NEU1	Q99519	OMIM:256550	0.76584	AR
NEUROG3	Q9Y4Z2	OMIM:610370	0.697385	AR
NFU1	Q9UMS0	OMIM:605711	0.755116	AR
NGLY1	Q96IV0	OMIM:615273	0.799406	AR
NHLRC1	Q6VVB1	OMIM:620681	0.617681	AR
NHLRC2	Q8NBF2	OMIM:618278	0.64525	AR
NIPAL4	Q0D2K0	OMIM:612281	0.654086	AR
NKX6-2	Q9C056	OMIM:617560	0.668662	AR
NLRP5	P59047	OMIM:620333	0.739893	AR
NLRP7	Q8WX94	OMIM:231090	0.66656	AR
NMNAT1	Q9HAN9	OMIM:608553	0.591559	AR
NNT	Q13423	OMIM:614736	0.81831	AR
NPC1	O15118	OMIM:257220	0.633443	AR
NPC2	P61916	OMIM:607625	0.755892	AR
NPHP3	Q7Z494	OMIM:208540	0.464743	AR
NPHP3	Q7Z494	OMIM:267010	0.57078	AR
NPHP3	Q7Z494	OMIM:604387	0.5935	AR
NPHP4	O75161	OMIM:606966	0.660856	[AR]-AD/ARmixed
NPHP4	O75161	OMIM:606996	0.509471	[AR]-AD/ARmixed
NPHS1	O60500	OMIM:256300	0.741683	AR
NPHS2	Q9NP85	OMIM:600995	0.656489	AR
NPR2	P20594	OMIM:602875	0.714681	[AR]-AD/ARmixed
NR2E3	Q9Y5X4	OMIM:268100	0.537212	[AR]-AD/ARmixed
NRCAM	Q92823	OMIM:619833	0.779777	AR
NSUN2	Q08J23	OMIM:611091	0.682603	AR
NTNG2	Q96CW9	OMIM:618718	0.929522	AR
NTRK1	P04629	OMIM:256800	0.782101	AR
NUBPL	Q8TB37	OMIM:618242	0.563538	AR
NUP107	P57740	OMIM:616730	0.460283	AR
NUP93	Q8N1F7	OMIM:616892	0.885207	AR
NUS1	Q96E22	OMIM:617082	0.600195	[AR]-AD/ARmixed
OAT	P04181	OMIM:258870	0.627441	AR
OCA2	Q04671	OMIM:203200	0.744554	AR
OGDH	Q02218	OMIM:203740	0.738007	AR
OGDHL	Q9ULD0	OMIM:619701	0.412305	AR
OPA3	Q9H6K4	OMIM:258501	0.622945	[AR]-AD/ARmixed
ORAI1	Q96D31	OMIM:612782	0.595538	[AR]-AD/ARmixed
ORC1	Q13415	OMIM:224690	0.572342	AR
ORC6	Q9Y5N6	OMIM:613803	0.651186	AR
OSGEP	Q9NPF4	OMIM:617729	0.542939	AR
OTOA	Q7RTW8	OMIM:607039	0.720582	AR
OTOF	Q9HC10	OMIM:601071	0.716688	AR
OTUD6B	Q8N6M0	OMIM:617452	0.829249	AR
OTULIN	Q96BN8	OMIM:617099	0.839559	[AR]-AD/ARmixed
OXCT1	P55809	OMIM:245050	0.730669	AR
P2RY12	Q9H244	OMIM:609821	0.696848	AR
PADI6	Q6TGC4	OMIM:617234	0.680039	AR
PAH	P00439	OMIM:261600	0.600792	AR
PANK2	Q9BZ23	OMIM:234200	0.715506	AR
PARK7	Q99497	OMIM:606324	0.618392	AR
PARN	O95453	OMIM:616353	0.776156	[AR]-AD/ARmixed
PC	P11498	OMIM:266150	0.528111	AR
PCCA	P05165	OMIM:606054	0.686474	AR
PCCB	P05166	OMIM:606054	0.641605	AR
PCDH15	Q96QU1	OMIM:602083	0.471585	[AR]-AD/ARmixed
PCDH15	Q96QU1	OMIM:609533	0.673133	[AR]-AD/ARmixed
PCSK1	P29120	OMIM:600955	0.546964	AR
PCYT1A	P49585	OMIM:608940	0.68246	AR
PCYT2	Q99447	OMIM:618770	0.688343	AR
PDE6A	P16499	OMIM:613810	0.665777	AR
PDE6B	P35913	OMIM:613801	0.578971	[AR]-AD/ARmixed
PDE6C	P51160	OMIM:613093	0.701327	AR
PDHB	P11177	OMIM:614111	0.613466	AR
PDSS1	Q5T2R2	OMIM:614651	0.722527	AR
PDX1	P52945	OMIM:260370	0.561983	[AR]-AD/ARmixed
PDXK	O00764	OMIM:618511	0.48072	AR
PDZD7	Q9H5P4	OMIM:618003	0.732328	AR
PEPD	P12955	OMIM:170100	0.710718	AR
PEX1	O43933	OMIM:214100	0.802422	AR
PEX1	O43933	OMIM:234580	0.788976	AR
PEX1	O43933	OMIM:601539	0.873575	AR
PEX10	O60683	OMIM:614870	0.495716	[AR]-AD/ARmixed
PEX10	O60683	OMIM:614871	0.439038	[AR]-AD/ARmixed
PEX16	Q9Y5Y5	OMIM:614877	0.602862	AR
PEX26	Q7Z412	OMIM:614872	0.803556	[AR]-AD/ARmixed
PEX26	Q7Z412	OMIM:614873	0.714478	[AR]-AD/ARmixed
PEX5	P50542	OMIM:202370	0.468175	AR
PEX6	Q13608	OMIM:614862	0.642262	[AR]-AD/ARmixed
PEX6	Q13608	OMIM:616617	0.721557	[AR]-AD/ARmixed
PEX7	O00628	OMIM:215100	0.781937	[AR]-AD/ARmixed
PEX7	O00628	OMIM:614879	0.787381	[AR]-AD/ARmixed
PFKM	P08237	OMIM:232800	0.56479	AR
PGAP2	Q9UHJ9	OMIM:614207	0.556981	AR
PGAP3	Q96FM1	OMIM:615716	0.592693	AR
PGM1	P36871	OMIM:614921	0.743544	AR
PGM3	O95394	OMIM:615816	0.551701	AR
PHGDH	O43175	OMIM:601815	0.642756	AR
PHKG2	P15735	OMIM:613027	0.78126	AR
PHYH	O14832	OMIM:266500	0.689328	AR
PI4KA	P42356	OMIM:616531	0.680422	AR
PIBF1	Q8WXW3	OMIM:617767	0.484933	AR
PIEZO1	Q92508	OMIM:616843	0.636551	[AR]-AD/ARmixed
PIGB	Q92521	OMIM:618580	0.761107	AR
PIGC	Q92535	OMIM:617816	0.828038	AR
PIGK	Q92643	OMIM:618879	0.94189	AR
PIGN	O95427	OMIM:614080	0.612155	AR
PIGO	Q8TEQ8	OMIM:614749	0.586223	AR
PIGS	Q96S52	OMIM:618143	0.780959	AR
PIGT	Q969N2	OMIM:615398	0.420257	[AR]-AD/ARmixed
PIGV	Q9NUD9	OMIM:239300	0.738063	AR
PIGW	Q7Z7B1	OMIM:616025	0.816752	AR
PINK1	Q9BXM7	OMIM:605909	0.87637	AR
PKHD1	P08F94	OMIM:263200	0.761001	AR
PKLR	P30613	OMIM:266200	0.671044	[AR]-AD/ARmixed
PLA2G4A	P47712	OMIM:618372	0.607807	AR
PLA2G6	O60733	OMIM:256600	0.638681	AR
PLA2G6	O60733	OMIM:610217	0.603264	AR
PLA2G6	O60733	OMIM:612953	0.436191	AR
PLAA	Q9Y263	OMIM:617527	0.832812	AR
PLCE1	Q9P212	OMIM:610725	0.700621	AR
PLCZ1	Q86YW0	OMIM:617214	0.753314	AR
PLD1	Q13393	OMIM:212093	0.928835	AR
PLG	P00747	OMIM:217090	0.63831	[AR]-AD/ARmixed
PLOD1	Q02809	OMIM:225400	0.679694	AR
PLPBP	O94903	OMIM:617290	0.814424	AR
PLXNA1	Q9UIW2	OMIM:619955	0.595269	AR
PMM2	O15305	OMIM:212065	0.62047	AR
PMPCA	Q10713	OMIM:213200	0.49445	AR
PMPCB	O75439	OMIM:617954	0.71567	AR
PMS2	P54278	OMIM:619101	0.603629	[AR]-AD/ARmixed
PNKP	Q96T60	OMIM:613402	0.512226	[AR]-AD/ARmixed
PNKP	Q96T60	OMIM:616267	0.714768	[AR]-AD/ARmixed
PNLDC1	Q8NA58	OMIM:619528	0.798998	AR
PNP	P00491	OMIM:613179	0.562749	AR
PNPLA1	Q8N8W4	OMIM:615024	0.880564	AR
PNPLA2	Q96AD5	OMIM:610717	0.847612	AR
PNPLA6	Q8IY17	OMIM:215470	0.599665	AR
PNPLA6	Q8IY17	OMIM:275400	0.634776	AR
PNPLA6	Q8IY17	OMIM:612020	0.512466	AR
PNPO	Q9NVS9	OMIM:610090	0.625218	AR
PNPT1	Q8TCS8	OMIM:614932	0.560142	[AR]-AD/ARmixed
PNPT1	Q8TCS8	OMIM:614934	0.574975	[AR]-AD/ARmixed
POC1A	Q8NBT0	OMIM:614813	0.707217	AR
POGLUT1	Q8NBL1	OMIM:617232	0.585409	[AR]-AD/ARmixed
POLG	P54098	OMIM:203700	0.650165	[AR]-AD/ARmixed
POLG	P54098	OMIM:258450	0.567381	[AR]-AD/ARmixed
POLG	P54098	OMIM:603041	0.738542	[AR]-AD/ARmixed
POLG	P54098	OMIM:607459	0.601362	[AR]-AD/ARmixed
POLG	P54098	OMIM:613662	0.746751	[AR]-AD/ARmixed
POLR1C	O15160	OMIM:248390	0.574815	[AR]-AD/ARmixed
POLR1C	O15160	OMIM:616494	0.496927	[AR]-AD/ARmixed
POLR3A	O14802	OMIM:607694	0.601333	AR
POLR3B	Q9NW08	OMIM:614381	0.676948	[AR]-AD/ARmixed
POMGNT1	Q8WZA1	OMIM:253280	0.772221	AR
POMGNT1	Q8WZA1	OMIM:613151	0.675572	AR
POMGNT1	Q8WZA1	OMIM:613157	0.66453	AR
POMGNT1	Q8WZA1	OMIM:617123	0.650955	AR
POMGNT2	Q8NAT1	OMIM:614830	0.777656	[AR]-AD/ARmixed
POMGNT2	Q8NAT1	OMIM:618135	0.626439	[AR]-AD/ARmixed
POMT1	Q9Y6A1	OMIM:236670	0.880841	AR
POMT1	Q9Y6A1	OMIM:609308	0.825898	AR
POMT1	Q9Y6A1	OMIM:613155	0.86894	AR
POMT2	Q9UKY4	OMIM:613150	0.727426	AR
POMT2	Q9UKY4	OMIM:613156	0.708414	AR
POMT2	Q9UKY4	OMIM:613158	0.654535	AR
POP1	Q99575	OMIM:617396	0.789157	AR
POPDC3	Q9HBV1	OMIM:618848	0.664368	AR
POR	P16435	OMIM:201750	0.714018	[AR]-AD/ARmixed
POR	P16435	OMIM:613571	0.740365	[AR]-AD/ARmixed
PPA2	Q9H2U2	OMIM:617222	0.696099	[AR]-AD/ARmixed
PPA2	Q9H2U2	OMIM:617223	0.671456	[AR]-AD/ARmixed
PPIL1	Q9Y3C6	OMIM:619301	0.583203	AR
PPOX	P50336	OMIM:620483	0.590049	[AR]-AD/ARmixed
PPP2R3C	Q969Q6	OMIM:618419	0.955862	[AR]-AD/ARmixed
PPT1	P50897	OMIM:256730	0.785048	AR
PRDM12	Q9H4Q4	OMIM:616488	0.537539	AR
PRDX3	P30048	OMIM:619862	0.683471	[AR]-AD/ARmixed
PRF1	P14222	OMIM:603553	0.741071	AR
PRKDC	P78527	OMIM:615966	0.546821	AR
PRKN	O60260	OMIM:600116	0.688315	AR
PRMT7	Q9NVM4	OMIM:617157	0.540893	AR
PROC	P04070	OMIM:612304	0.582948	[AR]-AD/ARmixed
PROM1	O43490	OMIM:612095	0.479634	[AR]-AD/ARmixed
PROP1	O75360	OMIM:262600	0.601816	AR
PRORP	O15091	OMIM:619737	0.691987	AR
PROS1	P07225	OMIM:614514	0.81951	[AR]-AD/ARmixed
PRSS56	P0CW18	OMIM:613517	0.580219	AR
PRUNE1	Q86TP1	OMIM:617481	0.452956	AR
PSAP	P07602	OMIM:249900	0.735393	[AR]-AD/ARmixed
PSAP	P07602	OMIM:610539	0.764048	[AR]-AD/ARmixed
PSAT1	Q9Y617	OMIM:616038	0.696109	AR
PSMB8	P28062	OMIM:256040	0.891115	AR
PTPN23	Q9H3S7	OMIM:618890	0.355	AR
PTRHD1	Q6GMV3	OMIM:620747	0.3626	AR
PTS	Q03393	OMIM:261640	0.548698	AR
PYCR1	P32322	OMIM:612940	0.493441	[AR]-AD/ARmixed
PYCR1	P32322	OMIM:614438	0.512603	[AR]-AD/ARmixed
PYCR2	Q96C36	OMIM:616420	0.572286	AR
PYGL	P06737	OMIM:232700	0.718796	AR
PYGM	P11217	OMIM:232600	0.68851	AR
PYROXD1	Q8WU10	OMIM:617258	0.579024	AR
QARS1	P47897	OMIM:615760	0.632594	AR
QDPR	P09417	OMIM:261630	0.777176	AR
RAB27A	P51159	OMIM:607624	0.696913	AR
RAB34	Q9BZG1	OMIM:620718	0.633952	AR
RACGAP1	Q9H0H5	OMIM:619789	0.780642	AR
RAD51C	O43502	OMIM:613390	0.603191	AR
RAG1	P15918	OMIM:233650	0.633955	AR
RAG1	P15918	OMIM:601457	0.632005	AR
RAG1	P15918	OMIM:603554	0.711906	AR
RAG2	P55895	OMIM:233650	0.673704	AR
RAG2	P55895	OMIM:601457	0.688487	AR
RAG2	P55895	OMIM:603554	0.613743	AR
RAPSN	Q13702	OMIM:616326	0.621783	[AR]-AD/ARmixed
RAPSN	Q13702	OMIM:618388	0.668731	[AR]-AD/ARmixed
RARS1	P54136	OMIM:616140	0.467931	AR
RARS2	Q5T160	OMIM:611523	0.612287	AR
RASGRP2	Q7LDG7	OMIM:615888	0.810418	AR
RCBTB1	Q8NDN9	OMIM:617175	0.522795	AR
RECQL4	O94761	OMIM:218600	0.541173	[AR]-AD/ARmixed
RECQL4	O94761	OMIM:266280	0.805869	[AR]-AD/ARmixed
RFT1	Q96AA3	OMIM:612015	0.561552	AR
RFX6	Q8HWS3	OMIM:615710	0.662638	AR
RIPK4	P57078	OMIM:263650	0.835859	AR
RLBP1	P12271	OMIM:607475	0.725275	[AR]-AD/ARmixed
RMND1	Q9NWS8	OMIM:614922	0.761323	AR
RNASEH2A	O75792	OMIM:610333	0.578431	AR
RNASEH2B	Q5TBB1	OMIM:610181	0.656066	AR
RNASEH2C	Q8TDP1	OMIM:610329	0.446631	AR
RNF216	Q9NWF9	OMIM:212840	0.816183	AR
RNPC3	Q96LT9	OMIM:618160	0.944159	AR
ROBO3	Q96MS0	OMIM:607313	0.777024	AR
ROR2	Q01974	OMIM:268310	0.798782	[AR]-AD/ARmixed
RPE65	Q16518	OMIM:204100	0.682149	[AR]-AD/ARmixed
RPE65	Q16518	OMIM:613794	0.694219	[AR]-AD/ARmixed
RPGRIP1	Q96KN7	OMIM:608194	0.656327	[AR]-AD/ARmixed
RPGRIP1	Q96KN7	OMIM:613826	0.720413	[AR]-AD/ARmixed
RPGRIP1L	Q68CZ1	OMIM:611560	0.800813	AR
RPIA	P49247	OMIM:608611	0.817735	AR
RPL3L	Q92901	OMIM:619371	0.606737	AR
RRM2B	Q7LG56	OMIM:612075	0.541484	[AR]-AD/ARmixed
RSPO4	Q2I0M5	OMIM:206800	0.731338	AR
RTN4IP1	Q8WWV3	OMIM:616732	0.613491	AR
RTTN	Q86VV8	OMIM:614833	0.468402	AR
RYR1	P21817	OMIM:255320	0.555885	[AR]-AD/ARmixed
SACS	Q9NZJ4	OMIM:270550	0.754989	AR
SAMD9L	Q8IVG5	OMIM:252270	0.500809	[AR]-AD/ARmixed
SAMHD1	Q9Y3Z3	OMIM:612952	0.83561	[AR]-AD/ARmixed
SAR1B	Q9Y6B6	OMIM:246700	0.658775	AR
SBDS	Q9Y3A5	OMIM:260400	0.624337	AR
SBF1	O95248	OMIM:615284	0.715502	AR
SBF2	Q86WG5	OMIM:604563	0.605683	AR
SC5D	O75845	OMIM:607330	0.779726	AR
SCARF2	Q96GP6	OMIM:600920	0.947344	AR
SCN1B	Q07699	OMIM:617350	0.825455	[AR]-AD/ARmixed
SCN4A	P35499	OMIM:614198	0.734595	[AR]-AD/ARmixed
SCN4A	P35499	OMIM:620351	0.783317	[AR]-AD/ARmixed
SCN4A	P35499	OMIM:620369	0.609421	[AR]-AD/ARmixed
SCN5A	Q14524	OMIM:608567	0.55748	[AR]-AD/ARmixed
SCN9A	Q15858	OMIM:201300	0.385127	[AR]-AD/ARmixed
SCN9A	Q15858	OMIM:243000	0.52296	[AR]-AD/ARmixed
SCO2	O43819	OMIM:604377	0.540201	[AR]-AD/ARmixed
SCUBE3	Q8IX30	OMIM:619184	0.906288	AR
SCYL1	Q96KG9	OMIM:616719	0.689508	AR
SDHA	P31040	OMIM:252011	0.69896	[AR]-AD/ARmixed
SDHA	P31040	OMIM:613642	0.666797	[AR]-AD/ARmixed
SDHAF1	A6NFY7	OMIM:619166	0.776704	AR
SDHD	O14521	OMIM:619167	0.725323	[AR]-AD/ARmixed
SDR9C7	Q8NEX9	OMIM:617574	0.71219	AR
SEC23B	Q15437	OMIM:224100	0.67366	[AR]-AD/ARmixed
SEC24D	O94855	OMIM:616294	0.861919	AR
SELENON	Q9NZV5	OMIM:602771	0.614674	[AR]-AD/ARmixed
SEPSECS	Q9HD40	OMIM:613811	0.781034	AR
SERAC1	Q96JX3	OMIM:614739	0.766553	AR
SERPINA1	P01009	OMIM:613490	0.721375	AR
SETX	Q7Z333	OMIM:606002	0.722466	[AR]-AD/ARmixed
SGCA	Q16586	OMIM:608099	0.678592	AR
SGCB	Q16585	OMIM:604286	0.701313	AR
SGCG	Q13326	OMIM:253700	0.836687	AR
SGPL1	O95470	OMIM:617575	0.702277	AR
SGSH	P51688	OMIM:252900	0.746733	AR
SH3TC2	Q8TF17	OMIM:601596	0.764347	[AR]-AD/ARmixed
SHMT2	P34897	OMIM:619121	0.718008	AR
SI	P14410	OMIM:222900	0.721574	AR
SIGMAR1	Q99720	OMIM:614373	0.482516	AR
SKIC2	Q15477	OMIM:614602	0.730413	AR
SLC10A7	Q0GE19	OMIM:618363	0.911301	AR
SLC11A2	P49281	OMIM:206100	0.654819	AR
SLC12A1	Q13621	OMIM:601678	0.816793	AR
SLC12A3	P55017	OMIM:263800	0.633263	AR
SLC12A5	Q9H2X9	OMIM:616645	0.783548	[AR]-AD/ARmixed
SLC13A3	Q8WWT9	OMIM:618384	0.663824	AR
SLC13A5	Q86YT5	OMIM:615905	0.664547	AR
SLC17A5	Q9NRA2	OMIM:269920	0.771742	[AR]-AD/ARmixed
SLC17A5	Q9NRA2	OMIM:604369	0.806056	[AR]-AD/ARmixed
SLC18A2	Q05940	OMIM:618049	0.84698	AR
SLC19A2	O60779	OMIM:249270	0.735808	AR
SLC19A3	Q9BZV2	OMIM:607483	0.788771	AR
SLC1A4	P43007	OMIM:616657	0.580864	AR
SLC22A12	Q96S37	OMIM:220150	0.602851	AR
SLC22A5	O76082	OMIM:212140	0.652464	AR
SLC25A1	P53007	OMIM:615182	0.64577	AR
SLC25A12	O75746	OMIM:612949	0.797066	AR
SLC25A13	Q9UJS0	OMIM:603471	0.624698	[AR]-AD/ARmixed
SLC25A13	Q9UJS0	OMIM:605814	0.578715	[AR]-AD/ARmixed
SLC25A15	Q9Y619	OMIM:238970	0.440393	AR
SLC25A19	Q9HC21	OMIM:613710	0.545043	AR
SLC25A20	O43772	OMIM:212138	0.454341	AR
SLC25A22	Q9H936	OMIM:609304	0.405708	AR
SLC25A26	Q70HW3	OMIM:616794	0.773927	AR
SLC25A38	Q96DW6	OMIM:205950	0.569236	AR
SLC25A46	Q96AG3	OMIM:616505	0.629656	AR
SLC26A2	P50443	OMIM:222600	0.684312	AR
SLC26A2	P50443	OMIM:226900	0.727841	AR
SLC26A2	P50443	OMIM:256050	0.669605	AR
SLC26A2	P50443	OMIM:600972	0.717378	AR
SLC26A3	P40879	OMIM:214700	0.638046	AR
SLC26A4	O43511	OMIM:274600	0.725852	[AR]-AD/ARmixed
SLC26A4	O43511	OMIM:600791	0.700919	[AR]-AD/ARmixed
SLC27A4	Q6P1M0	OMIM:608649	0.535447	AR
SLC29A3	Q9BZD2	OMIM:602782	0.905426	AR
SLC2A10	O95528	OMIM:208050	0.734822	AR
SLC2A2	P11168	OMIM:227810	0.7005	[AR]-AD/ARmixed
SLC34A1	Q06495	OMIM:616963	0.699162	[AR]-AD/ARmixed
SLC34A3	Q8N130	OMIM:241530	0.828755	AR
SLC35A1	P78382	OMIM:603585	0.585756	AR
SLC35C1	Q96A29	OMIM:266265	0.521233	AR
SLC38A8	A6NNN8	OMIM:609218	0.774385	AR
SLC39A14	Q15043	OMIM:617013	0.624905	[AR]-AD/ARmixed
SLC39A4	Q6P5W5	OMIM:201100	0.716582	AR
SLC39A7	Q92504	OMIM:619693	0.635348	AR
SLC39A8	Q9C0K1	OMIM:616721	0.742293	AR
SLC45A2	Q9UMX9	OMIM:606574	0.76425	AR
SLC46A1	Q96NT5	OMIM:229050	0.639215	AR
SLC4A1	P02730	OMIM:611590	0.694018	[AR]-AD/ARmixed
SLC4A11	Q8NBS3	OMIM:217400	0.762174	[AR]-AD/ARmixed
SLC4A11	Q8NBS3	OMIM:217700	0.678116	[AR]-AD/ARmixed
SLC4A4	Q9Y6R1	OMIM:604278	0.740016	AR
SLC52A2	Q9HAB3	OMIM:614707	0.717957	AR
SLC52A3	Q9NQ40	OMIM:211530	0.601165	AR
SLC5A1	P13866	OMIM:606824	0.72066	AR
SLC5A5	Q92911	OMIM:274400	0.891591	AR
SLC5A7	Q9GZV3	OMIM:617143	0.573317	[AR]-AD/ARmixed
SLC6A19	Q695T7	OMIM:234500	0.708408	[AR]-AD/ARmixed
SLC6A3	Q01959	OMIM:613135	0.797547	AR
SLC7A7	Q9UM01	OMIM:222700	0.67359	AR
SLC9A3	P48764	OMIM:616868	0.693088	AR
SLCO2A1	Q92959	OMIM:614441	0.739301	[AR]-AD/ARmixed
SLURP1	P55000	OMIM:248300	0.682641	AR
SMARCAL1	Q9NZC9	OMIM:242900	0.814569	AR
SMN2	Q16637	OMIM:253400	0.61344	AR
SMO	Q99835	OMIM:241800	0.55858	AR
SMOC1	Q9H4F8	OMIM:206920	0.835795	AR
SMPD1	P17405	OMIM:257200	0.703136	[AR]-AD/ARmixed
SMPD1	P17405	OMIM:607616	0.710916	[AR]-AD/ARmixed
SNAPC4	Q5SXM2	OMIM:620515	0.301574	AR
SORD	Q00796	OMIM:618912	0.714931	AR
SPG11	Q96JI7	OMIM:604360	0.690149	AR
SPINT2	O43291	OMIM:270420	0.789412	AR
SPTA1	P02549	OMIM:270970	0.77839	[AR]-AD/ARmixed
SPTBN2	O15020	OMIM:615386	0.234	[AR]-AD/ARmixed
SRD5A2	P31213	OMIM:264600	0.599824	AR
ST3GAL3	Q11203	OMIM:611090	0.399448	AR
ST3GAL5	Q9UNP4	OMIM:609056	0.724501	AR
STAMBP	O95630	OMIM:614261	0.504543	AR
STAR	P49675	OMIM:201710	0.792314	AR
STAT1	P42224	OMIM:613796	0.53748	[AR]-AD/ARmixed
STIM1	Q13586	OMIM:612783	0.725032	[AR]-AD/ARmixed
STRA6	Q9BX79	OMIM:601186	0.585769	AR
STRC	Q7RTU9	OMIM:603720	0.830823	AR
STUB1	Q9UNE7	OMIM:615768	0.676484	[AR]-AD/ARmixed
STXBP2	Q15833	OMIM:613101	0.858694	AR
SUCLA2	Q9P2R7	OMIM:612073	0.508818	AR
SUCLG1	P53597	OMIM:245400	0.668887	AR
SULT2B1	O00204	OMIM:617571	0.788038	AR
SUMF1	Q8NBK3	OMIM:272200	0.810757	AR
SUN5	Q8TC36	OMIM:617187	0.627774	AR
SUOX	P51687	OMIM:272300	0.609278	AR
SURF1	Q15526	OMIM:220110	0.873331	AR
SYNJ1	O43426	OMIM:615530	0.660138	AR
TACR3	P29371	OMIM:614840	0.503847	AR
TACSTD2	P09758	OMIM:204870	0.701494	AR
TAF2	Q6P1X5	OMIM:615599	0.749256	AR
TALDO1	P37837	OMIM:606003	0.594058	AR
TAMM41	Q96BW9	OMIM:620139	0.870807	AR
TARS2	Q9BW92	OMIM:615918	0.56833	AR
TAT	P17735	OMIM:276600	0.817606	AR
TBC1D24	Q9ULP9	OMIM:220500	0.38914	[AR]-AD/ARmixed
TBC1D24	Q9ULP9	OMIM:605021	0.616238	[AR]-AD/ARmixed
TBC1D24	Q9ULP9	OMIM:608105	0.844164	[AR]-AD/ARmixed
TBC1D24	Q9ULP9	OMIM:614617	0.472202	[AR]-AD/ARmixed
TBC1D24	Q9ULP9	OMIM:615338	0.676557	[AR]-AD/ARmixed
TBCD	Q9BTW9	OMIM:617193	0.68214	AR
TBCK	Q8TEA7	OMIM:616900	0.777251	AR
TBX19	O60806	OMIM:201400	0.659761	AR
TBXAS1	P24557	OMIM:231095	0.514592	AR
TCIRG1	Q13488	OMIM:259700	0.554669	AR
TF	P02787	OMIM:209300	0.590354	AR
TFR2	Q9UP52	OMIM:604250	0.701339	AR
TG	P01266	OMIM:274700	0.945033	AR
TGDS	O95455	OMIM:616145	0.424699	AR
TGFB1	P01137	OMIM:618213	0.772989	[AR]-AD/ARmixed
TGM1	P22735	OMIM:242300	0.757647	AR
TGM5	O43548	OMIM:609796	0.730491	AR
TH	P07101	OMIM:605407	0.69218	AR
THOC6	Q86W42	OMIM:613680	0.890665	AR
THPO	P40225	OMIM:620481	0.709847	[AR]-AD/ARmixed
TIMM50	Q3ZCQ8	OMIM:617698	0.781703	AR
TJP2	Q9UDY2	OMIM:615878	0.592825	AR
TK2	O00142	OMIM:609560	0.61858	[AR]-AD/ARmixed
TK2	O00142	OMIM:617069	0.424895	[AR]-AD/ARmixed
TMC1	Q8TDI8	OMIM:600974	0.694053	[AR]-AD/ARmixed
TMEM138	Q9NPI0	OMIM:614465	0.513804	AR
TMEM199	Q8N511	OMIM:616829	0.956715	AR
TMEM216	Q9P0N5	OMIM:603194	0.831238	AR
TMEM218	A2RU14	OMIM:619562	0.556854	AR
TMEM231	Q9H6L2	OMIM:614970	0.553391	[AR]-AD/ARmixed
TMEM231	Q9H6L2	OMIM:615397	0.60729	[AR]-AD/ARmixed
TMEM67	Q5HYA8	OMIM:216360	0.631363	AR
TMEM67	Q5HYA8	OMIM:602152	0.736439	AR
TMEM67	Q5HYA8	OMIM:607361	0.735923	AR
TMEM67	Q5HYA8	OMIM:610688	0.668465	AR
TMEM67	Q5HYA8	OMIM:613550	0.724453	AR
TMEM67	Q5HYA8	OMIM:615991	0.740675	AR
TMPRSS3	P57727	OMIM:601072	0.600022	AR
TMX2	Q9Y320	OMIM:618730	0.750424	AR
TNFRSF11A	Q9Y6Q6	OMIM:612301	0.818366	[AR]-AD/ARmixed
TNR	Q92752	OMIM:619653	0.715788	AR
TOE1	Q96GM8	OMIM:614969	0.510543	AR
TOP3A	Q13472	OMIM:618098	0.603163	AR
TP53RK	Q96S44	OMIM:617730	0.553372	AR
TPI1	P60174	OMIM:615512	0.631097	AR
TPK1	Q9H3S4	OMIM:614458	0.728675	AR
TPO	P07202	OMIM:274500	0.638377	AR
TPP1	O14773	OMIM:204500	0.717545	AR
TRAPPC11	Q7Z392	OMIM:615356	0.672068	AR
TRIM32	Q13049	OMIM:254110	0.633182	[AR]-AD/ARmixed
TRIM32	Q13049	OMIM:615988	0.578068	[AR]-AD/ARmixed
TRIM37	O94972	OMIM:253250	0.638105	AR
TRIP13	Q15645	OMIM:619011	0.513452	AR
TRIT1	Q9H3H1	OMIM:617873	0.542356	AR
TRMU	O75648	OMIM:613070	0.685904	AR
TRNT1	Q96Q11	OMIM:616084	0.644206	AR
TRPM1	Q7Z4N2	OMIM:613216	0.672092	AR
TRPM6	Q9BX84	OMIM:602014	0.719045	AR
TRPV6	Q9H1D0	OMIM:618188	0.609724	AR
TSEN2	Q8NCE0	OMIM:612389	0.506606	AR
TSFM	P43897	OMIM:610505	0.350248	AR
TSHR	P16473	OMIM:275200	0.744156	[AR]-AD/ARmixed
TSPEAR	Q8WU66	OMIM:618180	0.899953	AR
TTC21B	Q7Z4L5	OMIM:613819	0.889289	[AR]-AD/ARmixed
TTI1	O43156	OMIM:620445	0.675359	AR
TTI2	Q6NXR4	OMIM:615541	0.809831	AR
TTN	Q8WZ42	OMIM:608807	0.507386	[AR]-AD/ARmixed
TTN	Q8WZ42	OMIM:611705	0.558189	[AR]-AD/ARmixed
TULP1	O00294	OMIM:600132	0.56903	[AR]-AD/ARmixed
TULP1	O00294	OMIM:613843	0.795824	[AR]-AD/ARmixed
TWNK	Q96RR1	OMIM:271245	0.506805	[AR]-AD/ARmixed
TWNK	Q96RR1	OMIM:616138	0.677629	[AR]-AD/ARmixed
TYK2	P29597	OMIM:611521	0.838449	AR
TYMP	P19971	OMIM:603041	0.706508	AR
TYR	P14679	OMIM:203100	0.756823	[AR]-AD/ARmixed
TYR	P14679	OMIM:606952	0.688506	[AR]-AD/ARmixed
TYRP1	P17643	OMIM:203290	0.831969	AR
UBA5	Q9GZZ9	OMIM:617132	0.600823	AR
UBR1	Q8IWV7	OMIM:243800	0.82886	AR
UGDH	O60701	OMIM:618792	0.612782	AR
UGT1A1	P22309	OMIM:143500	0.625824	[AR]-AD/ARmixed
UGT1A1	P22309	OMIM:218800	0.573628	[AR]-AD/ARmixed
UGT1A1	P22309	OMIM:606785	0.564814	[AR]-AD/ARmixed
UNC13D	Q70J99	OMIM:608898	0.720279	AR
UNC45A	Q9H3U1	OMIM:619377	0.854809	AR
UQCC2	Q9BRT2	OMIM:615824	0.633232	AR
UQCRC2	P22695	OMIM:615160	0.496317	AR
UROS	P10746	OMIM:263700	0.734216	AR
USB1	Q9BQ65	OMIM:604173	0.764669	AR
USH1C	Q9Y6N9	OMIM:276900	0.649214	AR
USH1C	Q9Y6N9	OMIM:276904	0.80689	AR
USH1C	Q9Y6N9	OMIM:602092	0.68733	AR
USH2A	O75445	OMIM:276901	0.766641	[AR]-AD/ARmixed
USH2A	O75445	OMIM:613809	0.746552	[AR]-AD/ARmixed
USP53	Q70EK8	OMIM:619658	0.672363	AR
VAC14	Q08AM6	OMIM:617054	0.404728	AR
VARS1	P26640	OMIM:617802	0.507062	AR
VARS2	Q5ST30	OMIM:615917	0.638886	AR
VDR	P11473	OMIM:277440	0.679323	AR
VHL	P40337	OMIM:263400	0.73925	[AR]-AD/ARmixed
VLDLR	P98155	OMIM:224050	0.767369	AR
VPS41	P49754	OMIM:619389	0.956114	AR
VRK1	Q99986	OMIM:607596	0.536862	[AR]-AD/ARmixed
VRK1	Q99986	OMIM:620542	0.420998	[AR]-AD/ARmixed
VWF	P04275	OMIM:277480	0.7631	[AR]-AD/ARmixed
WARS2	Q9UGM6	OMIM:617710	0.759323	AR
WASHC4	Q2M389	OMIM:615817	0.601055	AR
WDR1	O75083	OMIM:150550	0.746025	AR
WDR19	Q8NEZ3	OMIM:614376	0.800198	AR
WDR19	Q8NEZ3	OMIM:614377	0.726105	AR
WDR19	Q8NEZ3	OMIM:616307	0.769141	AR
WDR35	Q9P2L0	OMIM:613610	0.694984	[AR]-AD/ARmixed
WDR35	Q9P2L0	OMIM:614091	0.616132	[AR]-AD/ARmixed
WDR62	O43379	OMIM:604317	0.690472	AR
WDR73	Q6P4I2	OMIM:251300	0.690815	AR
WDR81	Q562E7	OMIM:610185	0.916852	AR
WFS1	O76024	OMIM:222300	0.680995	[AR]-AD/ARmixed
WNT1	P04628	OMIM:615220	0.949018	[AR]-AD/ARmixed
WNT10A	Q9GZT5	OMIM:257980	0.714306	[AR]-AD/ARmixed
WNT10B	O00744	OMIM:225300	0.671755	[AR]-AD/ARmixed
WNT7A	O00755	OMIM:276820	0.596696	AR
WRN	Q14191	OMIM:277700	0.559399	AR
WWOX	Q9NZC7	OMIM:614322	0.722383	[AR]-AD/ARmixed
WWOX	Q9NZC7	OMIM:616211	0.808544	[AR]-AD/ARmixed
XPA	P23025	OMIM:278700	0.352092	AR
XRCC4	Q13426	OMIM:616541	0.743542	AR
YARS1	P54577	OMIM:619418	0.774679	[AR]-AD/ARmixed
YARS2	Q9Y2Z4	OMIM:613561	0.459879	AR
ZBTB11	O95625	OMIM:618383	0.582727	AR
ZMPSTE24	O75844	OMIM:608612	0.516431	AR
ZMYND10	O75800	OMIM:615444	0.725566	AR
ZNF335	Q9H4Z2	OMIM:615095	0.714368	AR

## Sheet: Fig3b
gene	uniprot_id	phenotype	sim	mLOF_group
AARS1	P49588	OMIM:616339	0.491788	non-LOF
ABCA4	P78363	OMIM:153800	0.746452	LOF
ABCA4	P78363	OMIM:601718	0.569812	LOF
ABCA4	P78363	OMIM:604116	0.456908	LOF
ACTA1	P68133	OMIM:620265	0.552223	non-LOF
ACTA1	P68133	OMIM:620265	0.763452	non-LOF
ACTL6B	O94805	OMIM:618468	0.703516	LOF
ADAR	P55265	OMIM:127400	0.380062	LOF
ADCY5	O95622	OMIM:619647	0.631852	non-LOF
AFG3L2	Q9Y4W6	OMIM:614487	0.774936	non-LOF
AFG3L2	Q9Y4W6	OMIM:618977	0.482794	LOF
ALDH18A1	P54886	OMIM:219150	0.588055	non-LOF
ALDH18A1	P54886	OMIM:219150	0.728722	non-LOF
ALDH18A1	P54886	OMIM:616586	0.74042	non-LOF
ALDH18A1	P54886	OMIM:616586	0.566161	non-LOF
ANO5	Q75V66	OMIM:611307	0.401779	LOF
APOB	P04114	OMIM:615558	0.375694	non-LOF
ATM	Q13315	OMIM:208900	0.365553	LOF
ATP1A2	P50993	OMIM:619602	0.311099	LOF
ATP1A2	P50993	OMIM:619602	0.387507	non-LOF
ATP1A2	P50993	OMIM:619602	0.561241	LOF
BEST1	O76090	OMIM:611809	0.794013	non-LOF
BEST1	O76090	OMIM:611809	0.566459	non-LOF
BEST1	O76090	OMIM:611809	0.786388	LOF
BMPR1B	O00238	OMIM:609441	0.55309	LOF
BRCA1	P38398	OMIM:114480	0.477951	LOF
BRCA1	P38398	OMIM:617883	0.491723	LOF
BRCA2	P51587	OMIM:605724	0.387425	LOF
BRCA2	P51587	OMIM:605724	0.2002	LOF
BRIP1	Q9BX63	OMIM:609054	0.232655	LOF
CAPN3	P20807	OMIM:253600	0.657572	LOF
CARD11	Q9BXL7	OMIM:617638	0.597962	LOF
CASQ2	O14958	OMIM:611938	0.852235	LOF
CDH23	Q9H251	OMIM:617540	0.193935	LOF
CFI	P05156	OMIM:610984	0.424701	LOF
CFTR	P13569	OMIM:219700	0.518794	LOF
CFTR	P13569	OMIM:167800	0.0875314	LOF
CFTR	P13569	OMIM:219700	0.608437	LOF
CFTR	P13569	OMIM:211400	0.147547	LOF
CHRNA1	P02708	OMIM:253290	0.354575	non-LOF
CLCN1	P35523	OMIM:255700	0.863958	LOF
CLCN7	P51798	OMIM:611490	0.568976	non-LOF
CYP11B1	P15538	OMIM:103900	0.649317	LOF
DEAF1	O75398	OMIM:617171	0.668153	non-LOF
DHDDS	Q86SQ9	OMIM:613861	0.439145	non-LOF
DHX37	Q8IY37	OMIM:273250	0.128095	LOF
DSP	P15924	OMIM:607450	0.605243	LOF
DSP	P15924	OMIM:615821	0.696999	LOF
EDAR	Q9UNE0	OMIM:224900	0.756982	non-LOF
EDARADD	Q8WWZ3	OMIM:614941	0.754952	non-LOF
ENPP1	P22413	OMIM:208000	0.279549	non-LOF
ENPP1	P22413	OMIM:613312	0.445978	non-LOF
F5	P12259	OMIM:227400	0.471437	LOF
FH	P07954	OMIM:150800	0.393497	LOF
FSHR	P23945	OMIM:233300	0.20972	LOF
GATM	P50440	OMIM:612718	0.442067	LOF
GBA1	P04062	OMIM:127750	0.0824494	LOF
GBA1	P04062	OMIM:127750	0.383843	LOF
GBA1	P04062	OMIM:127750	0.43642	LOF
GBA1	P04062	OMIM:127750	0.331116	LOF
GBA1	P04062	OMIM:127750	0.333774	LOF
GBA1	P04062	OMIM:168600	0.145272	LOF
GBA1	P04062	OMIM:168600	0.506152	LOF
GBA1	P04062	OMIM:168600	0.490854	LOF
GBA1	P04062	OMIM:168600	0.277084	LOF
GBA1	P04062	OMIM:168600	0.437986	LOF
GCK	P35557	OMIM:125851	0.426468	LOF
GCK	P35557	OMIM:606176	0.524951	non-LOF
GCK	P35557	OMIM:606176	0.401853	non-LOF
GDF5	P43026	OMIM:610017	0.546577	LOF
GH1	P01241	OMIM:173100	0.367842	LOF
GHR	P10912	OMIM:262500	0.521029	non-LOF
GJA1	P17302	OMIM:164200	0.680832	LOF
GJB2	P29033	OMIM:220290	0.511855	non-LOF
GJB2	P29033	OMIM:220290	0.414883	LOF
GJB2	P29033	OMIM:148350	0.597194	LOF
GJB2	P29033	OMIM:220290	0.553482	LOF
GJB2	P29033	OMIM:220290	0.846179	LOF
GJB2	P29033	OMIM:220290	0.431678	LOF
GNE	Q9Y223	OMIM:605820	0.397446	LOF
GP1BA	P07359	OMIM:231200	0.83962	LOF
GP1BA	P07359	OMIM:231200	0.587229	LOF
GRIN1	Q05586	OMIM:617820	0.765334	non-LOF
HBB	P68871	OMIM:603903	0.431262	non-LOF
HBB	P68871	OMIM:603903	0.455921	non-LOF
HBB	P68871	OMIM:617980	0.403049	LOF
HK1	P19367	OMIM:235700	0.171463	LOF
HTRA1	Q92743	OMIM:600142	0.669078	non-LOF
ITGB3	P05106	OMIM:619267	0.765558	non-LOF
KCNJ11	Q14654	OMIM:601820	0.671013	non-LOF
KCNJ11	Q14654	OMIM:601820	0.576	non-LOF
KCNJ11	Q14654	OMIM:601820	0.580706	non-LOF
KCNJ11	Q14654	OMIM:601820	0.227606	non-LOF
KCNQ1	P51787	OMIM:220400	0.910797	LOF
KCNQ1	P51787	OMIM:220400	0.785375	LOF
KCNQ1	P51787	OMIM:220400	0.706303	LOF
KLHL7	Q8IXQ5	OMIM:617055	0.404615	non-LOF
LMNA	P02545	OMIM:115200	0.12326	LOF
LMNA	P02545	OMIM:605588	0.0778927	LOF
LMNA	P02545	OMIM:115200	0.422621	LOF
LMNA	P02545	OMIM:151660	0.626474	LOF
LMNA	P02545	OMIM:151660	0.318711	LOF
LMNA	P02545	OMIM:151660	0.518835	LOF
LMNA	P02545	OMIM:181350	0.430719	LOF
LMNA	P02545	OMIM:181350	0.722226	LOF
LMNA	P02545	OMIM:212112	0.564421	LOF
LMNA	P02545	OMIM:605588	0.330379	LOF
LMNA	P02545	OMIM:212112	0.408255	LOF
LMNA	P02545	OMIM:248370	0.498623	non-LOF
LMNA	P02545	OMIM:613205	0.477342	LOF
LMNA	P02545	OMIM:248370	0.511272	non-LOF
LMNA	P02545	OMIM:605588	0.269741	non-LOF
LMNA	P02545	OMIM:605588	0.107599	non-LOF
LMNA	P02545	OMIM:616516	0.369747	non-LOF
LMNA	P02545	OMIM:613205	0.749371	LOF
LMNA	P02545	OMIM:619793	0.234143	LOF
LPL	P06858	OMIM:144250	0.496424	LOF
LRP5	O75197	OMIM:259770	0.574091	non-LOF
LRP5	O75197	OMIM:259770	0.38681	LOF
LRP5	O75197	OMIM:259770	0.421376	LOF
LRP5	O75197	OMIM:259770	0.162055	LOF
LZTR1	Q8N653	OMIM:615670	0.377105	LOF
LZTR1	Q8N653	OMIM:605275	0.849903	LOF
MFN2	O95140	OMIM:617087	0.701015	non-LOF
MFN2	O95140	OMIM:609260	0.685935	LOF
MLH1	P40692	OMIM:276300	0.418244	LOF
MLH1	P40692	OMIM:276300	0.401816	LOF
MVK	Q03426	OMIM:175900	0.325137	LOF
MVK	Q03426	OMIM:175900	0.308959	LOF
MYH3	P11055	OMIM:618469	0.732767	LOF
MYH3	P11055	OMIM:618469	0.580047	LOF
MYH3	P11055	OMIM:618469	0.544506	LOF
MYH7	P12883	OMIM:160500	0.675997	LOF
MYH7	P12883	OMIM:255160	0.42878	LOF
MYH7	P12883	OMIM:255160	0.721153	LOF
MYH7	P12883	OMIM:255160	0.506584	LOF
MYO7A	Q13402	OMIM:276900	0.490402	LOF
MYO7A	Q13402	OMIM:600060	0.675194	LOF
NAGLU	P54802	OMIM:252920	0.375495	LOF
NALCN	Q8IZF0	OMIM:615419	0.694392	non-LOF
NPR2	P20594	OMIM:602875	0.452512	LOF
NPR2	P20594	OMIM:602875	0.493068	non-LOF
OPA3	Q9H6K4	OMIM:258501	0.58632	non-LOF
ORAI1	Q96D31	OMIM:612782	0.449975	non-LOF
PDE6B	P35913	OMIM:613801	0.606613	non-LOF
PDX1	P52945	OMIM:606392	0.435555	LOF
PIEZO1	Q92508	OMIM:194380	0.484941	LOF
PMS2	P54278	OMIM:614337	0.302645	LOF
POLG	P54098	OMIM:203700	0.501736	non-LOF
POLG	P54098	OMIM:258450	0.775066	non-LOF
POLG	P54098	OMIM:607459	0.737674	non-LOF
POLG	P54098	OMIM:613662	0.606456	non-LOF
POLR3B	Q9NW08	OMIM:614381	0.700166	non-LOF
PPOX	P50336	OMIM:176200	0.429216	LOF
PROC	P04070	OMIM:176860	0.773651	LOF
PROS1	P07225	OMIM:612336	0.748539	LOF
RYR1	P21817	OMIM:145600	0.347118	LOF
SAMD9L	Q8IVG5	OMIM:252270	0.509867	non-LOF
SCN1B	Q07699	OMIM:604233	0.673973	LOF
SCN1B	Q07699	OMIM:617350	0.135459	non-LOF
SCN4A	P35499	OMIM:614198	0.410569	non-LOF
SCN4A	P35499	OMIM:620351	0.446245	non-LOF
SCN4A	P35499	OMIM:620369	0.517573	non-LOF
SCN4A	P35499	OMIM:614198	0.525496	non-LOF
SCN4A	P35499	OMIM:620351	0.458887	non-LOF
SCN4A	P35499	OMIM:620369	0.43944	non-LOF
SCN4A	P35499	OMIM:614198	0.396742	LOF
SCN4A	P35499	OMIM:620351	0.495826	LOF
SCN4A	P35499	OMIM:620369	0.476799	LOF
SCN4A	P35499	OMIM:614198	0.515254	non-LOF
SCN4A	P35499	OMIM:620351	0.460872	non-LOF
SCN4A	P35499	OMIM:620369	0.439141	non-LOF
SCN5A	Q14524	OMIM:113900	0.464114	LOF
SCN5A	Q14524	OMIM:601144	0.545333	LOF
SCN5A	Q14524	OMIM:608567	0.709915	non-LOF
SCN5A	Q14524	OMIM:608567	0.720635	non-LOF
SCN9A	Q15858	OMIM:133020	0.447479	LOF
SCN9A	Q15858	OMIM:133020	0.476966	LOF
SCN9A	Q15858	OMIM:167400	0.335139	LOF
SCN9A	Q15858	OMIM:167400	0.418169	LOF
SDHA	P31040	OMIM:614165	0.337397	LOF
SDHA	P31040	OMIM:614165	0.157224	LOF
SDHD	O14521	OMIM:619167	0.375207	non-LOF
SETX	Q7Z333	OMIM:606002	0.56001	LOF
SLC4A1	P02730	OMIM:611590	0.530355	non-LOF
SLC4A1	P02730	OMIM:611590	0.488802	LOF
SLC4A1	P02730	OMIM:611590	0.423291	non-LOF
SLCO2A1	Q92959	OMIM:614441	0.761638	LOF
SPTBN2	O15020	OMIM:600224	0.818689	LOF
STAT1	P42224	OMIM:613796	0.491782	non-LOF
STAT1	P42224	OMIM:613796	0.750026	non-LOF
STIM1	Q13586	OMIM:612783	0.377241	non-LOF
STIM1	Q13586	OMIM:612783	0.527156	LOF
STUB1	Q9UNE7	OMIM:618093	0.644689	LOF
TBC1D24	Q9ULP9	OMIM:616044	0.420178	LOF
TBC1D24	Q9ULP9	OMIM:616044	0.312343	LOF
TBC1D24	Q9ULP9	OMIM:616044	0.325868	LOF
TBC1D24	Q9ULP9	OMIM:616044	0.776067	LOF
TBC1D24	Q9ULP9	OMIM:615338	0.321217	LOF
TGFB1	P01137	OMIM:618213	0.435503	non-LOF
TMC1	Q8TDI8	OMIM:600974	0.840822	LOF
TTN	Q8WZ42	OMIM:608807	0.70497	non-LOF
TTN	Q8WZ42	OMIM:611705	0.527991	non-LOF
TTN	Q8WZ42	OMIM:608807	0.708336	non-LOF
TTN	Q8WZ42	OMIM:611705	0.616453	non-LOF
TTN	Q8WZ42	OMIM:604145	0.372955	LOF
TTN	Q8WZ42	OMIM:604145	0.586483	LOF
TWNK	Q96RR1	OMIM:271245	0.637798	non-LOF
TWNK	Q96RR1	OMIM:616138	0.516081	non-LOF
VHL	P40337	OMIM:171300	0.507005	LOF
VHL	P40337	OMIM:263400	0.515495	LOF
VWF	P04275	OMIM:277480	0.883161	LOF
WFS1	O76024	OMIM:222300	0.395988	LOF
WFS1	O76024	OMIM:222300	0.415355	LOF
WFS1	O76024	OMIM:222300	0.42062	LOF
WFS1	O76024	OMIM:222300	0.559973	LOF
YARS1	P54577	OMIM:619418	0.387675	non-LOF

## Sheet: Table1
type	class	gene	uniprot_id	phenotype	Prior	mLOF	Posterior	model	group
multi	primary	ACTG2	P63267	OMIM:155310	0.818326	0.442761	0.850052	DN vs LOF	Min_N_of_3
multi	primary	ACTG2	P63267	OMIM:619431	0.818326	0.535232	0.79639	DN vs LOF	Min_N_of_3
multi	primary	ANKH	Q9HCJ1	OMIM:123000	0.685025	0.503956	0.681601	DN vs LOF	Min_N_of_3
multi	primary	APP	P05067	OMIM:104300	0.783251	0.268772	0.907675	DN vs LOF	Min_N_of_3
multi	primary	CALM1	P0DP23	OMIM:614916	0.73368	0.366699	0.826322	DN vs LOF	Min_N_of_3
multi	primary	CALM1	P0DP23	OMIM:616247	0.73368	0.255198	0.889383	DN vs LOF	Min_N_of_3
multi	primary	CALM2	P0DP24	OMIM:616249	0.713198	0.246878	0.883531	DN vs LOF	Min_N_of_3
multi	primary	CALM3	P0DP25	OMIM:618782	0.74895	0.31688	0.865433	DN vs LOF	Min_N_of_3
multi	primary	CBL	P22681	OMIM:613563	0.687331	0.425295	0.748145	DN vs LOF	Min_N_of_3
multi	primary	COMP	P49747	OMIM:132400	0.61197	0.531427	0.581693	DN vs LOF	Min_N_of_3
multi	primary	COMP	P49747	OMIM:177170	0.61197	0.322569	0.768096	DN vs LOF	Min_N_of_3
multi	primary	GABBR2	O75899	OMIM:617903	0.457728	0.42815	0.529941	DN vs LOF	Min_N_of_3
multi	primary	GABBR2	O75899	OMIM:617904	0.457728	0.367289	0.592515	DN vs LOF	Min_N_of_3
multi	primary	GABRG2	P18507	OMIM:607681	0.710186	0.573541	0.645651	DN vs LOF	Min_N_of_3
multi	primary	GABRG2	P18507	OMIM:618396	0.710186	0.361413	0.812376	DN vs LOF	Min_N_of_3
multi	primary	GNAO1	P09471	OMIM:615473	0.477051	0.564513	0.413052	DN vs LOF	Min_N_of_3
multi	primary	GNAO1	P09471	OMIM:617493	0.477051	0.579032	0.398754	DN vs LOF	Min_N_of_3
multi	primary	GUCA1A	P43080	OMIM:602093	0.773239	0.306411	0.885304	DN vs LOF	Min_N_of_3
multi	primary	H3-3B	P84243	OMIM:619721	0.855653	0.50901	0.851144	DN vs LOF	Min_N_of_3
multi	primary	HCN1	O60741	OMIM:615871	0.529241	0.432968	0.595524	DN vs LOF	Min_N_of_3
multi	primary	HCN1	O60741	OMIM:618482	0.529241	0.408994	0.61898	DN vs LOF	Min_N_of_3
multi	primary	HCN4	Q9Y3Q4	OMIM:163800	0.544262	0.546526	0.497717	DN vs LOF	Min_N_of_3
multi	primary	HRAS	P01112	OMIM:218040	0.850813	0.467584	0.866555	DN vs LOF	Min_N_of_3
multi	primary	HSPB1	P04792	OMIM:606595	0.700241	0.519064	0.683986	DN vs LOF	Min_N_of_3
multi	primary	HSPB1	P04792	OMIM:608634	0.700241	0.426165	0.758772	DN vs LOF	Min_N_of_3
multi	primary	KCNA1	Q09470	OMIM:160120	0.812318	0.518274	0.800914	DN vs LOF	Min_N_of_3
multi	primary	KCNA2	P16389	OMIM:616366	0.628018	0.452089	0.671717	DN vs LOF	Min_N_of_3
multi	primary	KCND3	Q9UK17	OMIM:607346	0.615678	0.481422	0.633112	DN vs LOF	Min_N_of_3
multi	primary	KCNJ2	P63252	OMIM:170390	0.726775	0.417051	0.78805	DN vs LOF	Min_N_of_3
multi	primary	KCNJ2	P63252	OMIM:609622	0.726775	0.418159	0.787289	DN vs LOF	Min_N_of_3
multi	primary	KCNJ2	P63252	OMIM:613980	0.726775	0.5463	0.688387	DN vs LOF	Min_N_of_3
multi	primary	KCNQ3	O43525	OMIM:121201	0.712605	0.624953	0.598073	DN vs LOF	Min_N_of_3
multi	primary	KIT	P10721	OMIM:154800	0.560047	0.597936	0.461198	DN vs LOF	Min_N_of_3
multi	primary	KIT	P10721	OMIM:172800	0.560047	0.58133	0.478293	DN vs LOF	Min_N_of_3
multi	primary	KIT	P10721	OMIM:606764	0.560047	0.546884	0.513313	DN vs LOF	Min_N_of_3
multi	primary	KRT16	P08779	OMIM:167200	0.940765	0.453572	0.950331	DN vs LOF	Min_N_of_3
multi	primary	KRT17	Q04695	OMIM:167210	0.944738	0.467589	0.951138	DN vs LOF	Min_N_of_3
multi	primary	KRT17	Q04695	OMIM:184500	0.944738	0.502181	0.944281	DN vs LOF	Min_N_of_3
multi	primary	LRRK2	Q5S007	OMIM:607060	0.741929	0.551742	0.700212	DN vs LOF	Min_N_of_3
multi	primary	MYH14	Q7Z406	OMIM:600652	0.790231	0.439335	0.827809	DN vs LOF	Min_N_of_3
multi	primary	NOD2	Q9HC29	OMIM:186580	0.655894	0.398718	0.741899	DN vs LOF	Min_N_of_3
multi	primary	NOTCH2	Q04721	OMIM:610205	0.342816	0.560481	0.290309	DN vs LOF	Min_N_of_3
multi	primary	NOTCH3	Q9UM47	OMIM:125310	0.431163	0.443782	0.487183	DN vs LOF	Min_N_of_3
multi	primary	POU4F3	Q15319	OMIM:602459	0.54466	0.655681	0.385803	DN vs LOF	Min_N_of_3
multi	primary	PPP2R1A	P30153	OMIM:616362	0.543827	0.408005	0.633666	DN vs LOF	Min_N_of_3
multi	primary	PRNP	P04156	OMIM:123400	0.714674	0.331277	0.834879	DN vs LOF	Min_N_of_3
multi	primary	PRNP	P04156	OMIM:137440	0.714674	0.552388	0.66993	DN vs LOF	Min_N_of_3
multi	primary	PRPF3	O43395	OMIM:601414	0.412142	0.455074	0.456379	DN vs LOF	Min_N_of_3
multi	primary	PSEN1	P49768	OMIM:172700	0.537399	0.613578	0.422504	DN vs LOF	Min_N_of_3
multi	primary	PSEN1	P49768	OMIM:600274	0.537399	0.609483	0.426716	DN vs LOF	Min_N_of_3
multi	primary	PSEN1	P49768	OMIM:607822	0.537399	0.582136	0.454707	DN vs LOF	Min_N_of_3
multi	primary	PSEN1	P49768	OMIM:613737	0.537399	0.62455	0.411194	DN vs LOF	Min_N_of_3
multi	primary	RAC1	P63000	OMIM:617751	0.611109	0.432281	0.673603	DN vs LOF	Min_N_of_3
multi	primary	RYR2	Q92736	OMIM:115000	0.450529	0.42906	0.521775	DN vs LOF	Min_N_of_3
multi	primary	RYR2	Q92736	OMIM:604772	0.450529	0.492558	0.457909	DN vs LOF	Min_N_of_3
multi	primary	SFTPC	P11686	OMIM:610913	0.626718	0.529519	0.598676	DN vs LOF	Min_N_of_3
multi	primary	SMARCA2	P51531	OMIM:601358	0.437761	0.370245	0.569769	DN vs LOF	Min_N_of_3
multi	primary	SMARCA2	P51531	OMIM:619293	0.437761	0.576544	0.363812	DN vs LOF	Min_N_of_3
multi	primary	SNAP25	P60880	OMIM:616330	0.489722	0.65263	0.338108	DN vs LOF	Min_N_of_3
multi	primary	SNRNP200	O75643	OMIM:610359	0.285236	0.267844	0.521725	DN vs LOF	Min_N_of_3
multi	primary	SPOP	O43791	OMIM:618828	0.344377	0.30134	0.54911	DN vs LOF	Min_N_of_3
multi	primary	SPOP	O43791	OMIM:618829	0.344377	0.396014	0.44479	DN vs LOF	Min_N_of_3
multi	primary	SPTAN1	Q13813	OMIM:613477	0.536694	0.445336	0.59063	DN vs LOF	Min_N_of_3
multi	primary	SPTAN1	Q13813	OMIM:620540	0.536694	0.394779	0.639757	DN vs LOF	Min_N_of_3
multi	primary	SPTLC1	O15269	OMIM:162400	0.652843	0.313309	0.80475	DN vs LOF	Min_N_of_3
multi	primary	SPTLC1	O15269	OMIM:620285	0.652843	0.38096	0.753438	DN vs LOF	Min_N_of_3
multi	primary	STAT3	P40763	OMIM:147060	0.341708	0.325434	0.518297	DN vs LOF	Min_N_of_3
multi	primary	STAT3	P40763	OMIM:615952	0.341708	0.439832	0.39799	DN vs LOF	Min_N_of_3
multi	primary	TGFBI	Q15582	OMIM:121900	0.773459	0.48222	0.785683	DN vs LOF	Min_N_of_3
multi	primary	TGFBI	Q15582	OMIM:122200	0.773459	0.650235	0.647455	DN vs LOF	Min_N_of_3
multi	primary	TNNT2	P45379	OMIM:115195	0.754975	0.362846	0.844008	DN vs LOF	Min_N_of_3
multi	primary	TNNT2	P45379	OMIM:601494	0.754975	0.34557	0.853697	DN vs LOF	Min_N_of_3
multi	primary	TNNT2	P45379	OMIM:612422	0.754975	0.360617	0.845275	DN vs LOF	Min_N_of_3
multi	primary	TPM2	P07951	OMIM:108120	0.930141	0.519591	0.924871	DN vs LOF	Min_N_of_3
multi	primary	TPM2	P07951	OMIM:609285	0.930141	0.487815	0.933243	DN vs LOF	Min_N_of_3
multi	primary	TRRAP	Q9Y4A5	OMIM:618454	0.311956	0.396093	0.40873	DN vs LOF	Min_N_of_3
multi	primary	TUBB3	Q13509	OMIM:600638	0.641779	0.452825	0.68403	DN vs LOF	Min_N_of_3
multi	primary	TUBB3	Q13509	OMIM:614039	0.641779	0.46282	0.675264	DN vs LOF	Min_N_of_3
multi	primary	TUBB4A	P04350	OMIM:128101	0.744475	0.387796	0.821412	DN vs LOF	Min_N_of_3
multi	primary	TUBB4A	P04350	OMIM:612438	0.744475	0.462516	0.771989	DN vs LOF	Min_N_of_3
multi	primary	VCP	P55072	OMIM:167320	0.431575	0.465833	0.465419	DN vs LOF	Min_N_of_3
multi	primary	VCP	P55072	OMIM:613954	0.431575	0.457227	0.474044	DN vs LOF	Min_N_of_3
multi	primary	VCP	P55072	OMIM:616687	0.431575	0.48101	0.450306	DN vs LOF	Min_N_of_3
multi	secondary	ANKRD11	Q6UB99	OMIM:148050	0.245825	0.570853	0.196813	DN vs LOF	Min_N_of_3
multi	secondary	ARID1A	O14497	OMIM:614607	0.145169	0.599369	0.101941	DN vs LOF	Min_N_of_3
multi	secondary	ATP1A1	P05023	OMIM:618036	0.441835	0.583039	0.361472	DN vs LOF	Min_N_of_3
multi	secondary	ATP1A1	P05023	OMIM:618314	0.441835	0.4816	0.460064	DN vs LOF	Min_N_of_3
multi	secondary	ATP2A2	P16615	OMIM:124200	0.479878	0.595288	0.385469	DN vs LOF	Min_N_of_3
multi	secondary	BAG3	O95817	OMIM:613881	0.425138	0.616045	0.315504	DN vs LOF	Min_N_of_3
multi	secondary	BAP1	Q92560	OMIM:614327	0.291251	0.409382	0.372198	DN vs LOF	Min_N_of_3
multi	secondary	BAP1	Q92560	OMIM:619762	0.291251	0.332409	0.452145	DN vs LOF	Min_N_of_3
multi	secondary	BMPR1A	P36894	OMIM:174900	0.462517	0.607708	0.357116	DN vs LOF	Min_N_of_3
multi	secondary	CACNA1C	Q13936	OMIM:601005	0.546193	0.548279	0.497895	DN vs LOF	Min_N_of_3
multi	secondary	CACNA1C	Q13936	OMIM:620029	0.546193	0.478128	0.567791	DN vs LOF	Min_N_of_3
multi	secondary	CDKN2A	P42771	OMIM:155601	0.678108	0.647259	0.534465	DN vs LOF	Min_N_of_3
multi	secondary	CDKN2A	P42771	OMIM:155755	0.678108	0.592215	0.591932	DN vs LOF	Min_N_of_3
multi	secondary	CDKN2A	P42771	OMIM:606719	0.678108	0.614555	0.569201	DN vs LOF	Min_N_of_3
multi	secondary	CHEK2	O96017	OMIM:609265	0.590202	0.653675	0.432801	DN vs LOF	Min_N_of_3
multi	secondary	COL4A1	P02462	OMIM:175780	0.540005	0.554572	0.485305	DN vs LOF	Min_N_of_3
multi	secondary	CRX	O43186	OMIM:120970	0.652079	0.555385	0.600065	DN vs LOF	Min_N_of_3
multi	secondary	DDX41	Q9UJV9	OMIM:616871	0.775588	0.551321	0.737715	DN vs LOF	Min_N_of_3
multi	secondary	DNMT1	P26358	OMIM:604121	0.205885	0.570321	0.16341	DN vs LOF	Min_N_of_3
multi	secondary	DNMT1	P26358	OMIM:614116	0.205885	0.569237	0.164016	DN vs LOF	Min_N_of_3
multi	secondary	DYNC1H1	Q14204	OMIM:158600	0.35272	0.563995	0.296401	DN vs LOF	Min_N_of_3
multi	secondary	DYNC1H1	Q14204	OMIM:614228	0.35272	0.494124	0.358105	DN vs LOF	Min_N_of_3
multi	secondary	DYNC1H1	Q14204	OMIM:614563	0.35272	0.56905	0.292126	DN vs LOF	Min_N_of_3
multi	secondary	EEF1A2	Q05639	OMIM:616393	0.449591	0.559325	0.391563	DN vs LOF	Min_N_of_3
multi	secondary	EEF1A2	Q05639	OMIM:616409	0.449591	0.465503	0.483977	DN vs LOF	Min_N_of_3
multi	secondary	ENG	P17813	OMIM:187300	0.35926	0.640384	0.239466	DN vs LOF	Min_N_of_3
multi	secondary	EP300	Q09472	OMIM:613684	0.262147	0.594347	0.195163	DN vs LOF	Min_N_of_3
multi	secondary	ERF	P50548	OMIM:600775	0.36093	0.583808	0.28705	DN vs LOF	Min_N_of_3
multi	secondary	EXT1	Q16394	OMIM:133700	0.368309	0.271006	0.610651	DN vs LOF	Min_N_of_3
multi	secondary	FBN2	P35556	OMIM:121050	0.442618	0.530737	0.412498	DN vs LOF	Min_N_of_3
multi	secondary	FBN2	P35556	OMIM:616118	0.442618	0.655681	0.294287	DN vs LOF	Min_N_of_3
multi	secondary	FGF10	O15520	OMIM:180920	0.391585	0.655681	0.252606	DN vs LOF	Min_N_of_3
multi	secondary	FGFR2	P21802	OMIM:101600	0.542473	0.518995	0.523554	DN vs LOF	Min_N_of_3
multi	secondary	FGFR2	P21802	OMIM:123150	0.542473	0.465584	0.576442	DN vs LOF	Min_N_of_3
multi	secondary	FGFR2	P21802	OMIM:123500	0.542473	0.520293	0.522257	DN vs LOF	Min_N_of_3
multi	secondary	FOXC1	Q12948	OMIM:601631	0.412274	0.552629	0.36219	DN vs LOF	Min_N_of_3
multi	secondary	FOXC1	Q12948	OMIM:602482	0.412274	0.583913	0.33327	DN vs LOF	Min_N_of_3
multi	secondary	FOXF1	Q12946	OMIM:265380	0.400997	0.558328	0.346221	DN vs LOF	Min_N_of_3
multi	secondary	GABRA2	P47869	OMIM:618557	0.623418	0.254504	0.829036	DN vs LOF	Min_N_of_3
multi	secondary	GNAS	Q5JWF2	OMIM:103580	0.339228	0.613653	0.244266	DN vs LOF	Min_N_of_3
multi	secondary	GNAS	Q5JWF2	OMIM:612462	0.339228	0.611821	0.245694	DN vs LOF	Min_N_of_3
multi	secondary	GNAS	Q5JWF2	OMIM:612463	0.339228	0.658614	0.210177	DN vs LOF	Min_N_of_3
multi	secondary	GNB1	P62873	OMIM:616973	0.34585	0.50322	0.342941	DN vs LOF	Min_N_of_3
multi	secondary	GREB1L	Q9C091	OMIM:617805	0.207068	0.568028	0.165688	DN vs LOF	Min_N_of_3
multi	secondary	GRIN2B	Q13224	OMIM:613970	0.418232	0.487186	0.430756	DN vs LOF	Min_N_of_3
multi	secondary	GRIN2B	Q13224	OMIM:616139	0.418232	0.458863	0.458815	DN vs LOF	Min_N_of_3
multi	secondary	HNF4A	P41235	OMIM:125850	0.610323	0.56534	0.546319	DN vs LOF	Min_N_of_3
multi	secondary	HNF4A	P41235	OMIM:616026	0.610323	0.568951	0.542671	DN vs LOF	Min_N_of_3
multi	secondary	KIF11	P52732	OMIM:152950	0.601243	0.59008	0.511585	DN vs LOF	Min_N_of_3
multi	secondary	KMT2A	Q03164	OMIM:605130	0.141053	0.455474	0.164105	DN vs LOF	Min_N_of_3
multi	secondary	KMT2B	Q9UMN6	OMIM:617284	0.15969	0.576581	0.122465	DN vs LOF	Min_N_of_3
multi	secondary	KRAS	P01116	OMIM:609942	0.770903	0.519067	0.757149	DN vs LOF	Min_N_of_3
multi	secondary	KRAS	P01116	OMIM:614470	0.770903	0.400784	0.83419	DN vs LOF	Min_N_of_3
multi	secondary	KRAS	P01116	OMIM:615278	0.770903	0.62334	0.670328	DN vs LOF	Min_N_of_3
multi	secondary	LMX1B	O60663	OMIM:161200	0.526011	0.490867	0.535111	DN vs LOF	Min_N_of_3
multi	secondary	MAF	O75444	OMIM:601088	0.509118	0.283129	0.724216	DN vs LOF	Min_N_of_3
multi	secondary	MAF	O75444	OMIM:610202	0.509118	0.424619	0.584267	DN vs LOF	Min_N_of_3
multi	secondary	MAP2K2	P36507	OMIM:615280	0.48092	0.427146	0.554075	DN vs LOF	Min_N_of_3
multi	secondary	MAP3K7	O43318	OMIM:157800	0.411314	0.655413	0.268655	DN vs LOF	Min_N_of_3
multi	secondary	MAP3K7	O43318	OMIM:617137	0.411314	0.649618	0.273707	DN vs LOF	Min_N_of_3
multi	secondary	MAPK1	P28482	OMIM:619087	0.417518	0.440552	0.476505	DN vs LOF	Min_N_of_3
multi	secondary	MED13L	Q71F56	OMIM:616789	0.158492	0.468031	0.176326	DN vs LOF	Min_N_of_3
multi	secondary	MYCN	P04198	OMIM:164280	0.386174	0.508108	0.378515	DN vs LOF	Min_N_of_3
multi	secondary	MYRF	Q9Y2G1	OMIM:618280	0.376827	0.63295	0.259622	DN vs LOF	Min_N_of_3
multi	secondary	NF1	P21359	OMIM:162200	0.42998	0.615636	0.320168	DN vs LOF	Min_N_of_3
multi	secondary	NF1	P21359	OMIM:162210	0.42998	0.56363	0.36869	DN vs LOF	Min_N_of_3
multi	secondary	NF1	P21359	OMIM:193520	0.42998	0.586031	0.347621	DN vs LOF	Min_N_of_3
multi	secondary	NF1	P21359	OMIM:601321	0.42998	0.570053	0.362623	DN vs LOF	Min_N_of_3
multi	secondary	NF1	P21359	OMIM:607785	0.42998	0.597585	0.336854	DN vs LOF	Min_N_of_3
multi	secondary	NFKB1	P19838	OMIM:616576	0.258775	0.584158	0.199055	DN vs LOF	Min_N_of_3
multi	secondary	NOG	Q13253	OMIM:185800	0.367138	0.551884	0.320211	DN vs LOF	Min_N_of_3
multi	secondary	NOG	Q13253	OMIM:186570	0.367138	0.428741	0.435972	DN vs LOF	Min_N_of_3
multi	secondary	NOTCH1	P46531	OMIM:616028	0.39062	0.389152	0.501542	DN vs LOF	Min_N_of_3
multi	secondary	NR3C2	P08235	OMIM:177735	0.359493	0.65314	0.229624	DN vs LOF	Min_N_of_3
multi	secondary	NR4A2	P43354	OMIM:619911	0.294656	0.525848	0.273614	DN vs LOF	Min_N_of_3
multi	secondary	NSD1	Q96L73	OMIM:117550	0.227757	0.616823	0.154844	DN vs LOF	Min_N_of_3
multi	secondary	NSD2	O96028	OMIM:619695	0.255679	0.571002	0.205137	DN vs LOF	Min_N_of_3
multi	secondary	PAX6	P26367	OMIM:106210	0.583032	0.606879	0.475276	DN vs LOF	Min_N_of_3
multi	secondary	PAX6	P26367	OMIM:120200	0.583032	0.394779	0.681897	DN vs LOF	Min_N_of_3
multi	secondary	PAX6	P26367	OMIM:136520	0.583032	0.568091	0.515286	DN vs LOF	Min_N_of_3
multi	secondary	PAX6	P26367	OMIM:604229	0.583032	0.582881	0.500155	DN vs LOF	Min_N_of_3
multi	secondary	PDGFRB	P09619	OMIM:601812	0.558226	0.545115	0.51325	DN vs LOF	Min_N_of_3
multi	secondary	PDGFRB	P09619	OMIM:615007	0.558226	0.621458	0.434927	DN vs LOF	Min_N_of_3
multi	secondary	PDGFRB	P09619	OMIM:616592	0.558226	0.639888	0.415588	DN vs LOF	Min_N_of_3
multi	secondary	PKD2	Q13563	OMIM:613095	0.763173	0.62601	0.65814	DN vs LOF	Min_N_of_3
multi	secondary	PPP3CA	Q08209	OMIM:617711	0.304621	0.520166	0.2878	DN vs LOF	Min_N_of_3
multi	secondary	PPP3CA	Q08209	OMIM:618265	0.304621	0.481392	0.32062	DN vs LOF	Min_N_of_3
multi	secondary	PRKAG2	Q9UGJ0	OMIM:261740	0.539042	0.30629	0.725917	DN vs LOF	Min_N_of_3
multi	secondary	PRKAG2	Q9UGJ0	OMIM:600858	0.539042	0.356387	0.678648	DN vs LOF	Min_N_of_3
multi	secondary	PRKAR1A	P10644	OMIM:101800	0.34237	0.512796	0.330938	DN vs LOF	Min_N_of_3
multi	secondary	PRKAR1A	P10644	OMIM:160980	0.34237	0.544513	0.303375	DN vs LOF	Min_N_of_3
multi	secondary	PRPF8	Q6P2Q9	OMIM:600059	0.33328	0.339212	0.493355	DN vs LOF	Min_N_of_3
multi	secondary	PRRT2	Q7Z6L0	OMIM:605751	0.515493	0.505019	0.510477	DN vs LOF	Min_N_of_3
multi	secondary	PTCH1	Q13635	OMIM:109400	0.420626	0.5027	0.417996	DN vs LOF	Min_N_of_3
multi	secondary	PUF60	Q9UHX1	OMIM:615583	0.315317	0.640397	0.205468	DN vs LOF	Min_N_of_3
multi	secondary	RB1	P06400	OMIM:180200	0.288656	0.549214	0.249849	DN vs LOF	Min_N_of_3
multi	secondary	RBPJ	Q06330	OMIM:614814	0.246388	0.276201	0.461431	DN vs LOF	Min_N_of_3
multi	secondary	SAMD9L	Q8IVG5	OMIM:159550	0.681995	0.457883	0.717445	DN vs LOF	Min_N_of_3
multi	secondary	SCN1A	P35498	OMIM:604403	0.535847	0.584438	0.450814	DN vs LOF	Min_N_of_3
multi	secondary	SCN1A	P35498	OMIM:607208	0.535847	0.605505	0.429272	DN vs LOF	Min_N_of_3
multi	secondary	SCN1A	P35498	OMIM:609634	0.535847	0.612618	0.421969	DN vs LOF	Min_N_of_3
multi	secondary	SCN1A	P35498	OMIM:619317	0.535847	0.536245	0.4996	DN vs LOF	Min_N_of_3
multi	secondary	SCN3A	Q9NY46	OMIM:617935	0.564326	0.503621	0.560762	DN vs LOF	Min_N_of_3
multi	secondary	SCN3A	Q9NY46	OMIM:617938	0.564326	0.565046	0.499268	DN vs LOF	Min_N_of_3
multi	secondary	SCN8A	Q9UQD0	OMIM:614306	0.534086	0.533733	0.500355	DN vs LOF	Min_N_of_3
multi	secondary	SCN8A	Q9UQD0	OMIM:614558	0.534086	0.446487	0.586965	DN vs LOF	Min_N_of_3
multi	secondary	SCN8A	Q9UQD0	OMIM:617080	0.534086	0.471967	0.561882	DN vs LOF	Min_N_of_3
multi	secondary	SCN8A	Q9UQD0	OMIM:618364	0.534086	0.627067	0.40538	DN vs LOF	Min_N_of_3
multi	secondary	SDHC	Q99643	OMIM:605373	0.793907	0.546986	0.761358	DN vs LOF	Min_N_of_3
multi	secondary	SDHC	Q99643	OMIM:606764	0.793907	0.546986	0.761358	DN vs LOF	Min_N_of_3
multi	secondary	SIX1	Q15475	OMIM:605192	0.573788	0.469039	0.603801	DN vs LOF	Min_N_of_3
multi	secondary	SIX1	Q15475	OMIM:608389	0.573788	0.472222	0.60074	DN vs LOF	Min_N_of_3
multi	secondary	SMAD4	Q13485	OMIM:139210	0.328785	0.534921	0.298679	DN vs LOF	Min_N_of_3
multi	secondary	SMAD4	Q13485	OMIM:174900	0.328785	0.556086	0.281107	DN vs LOF	Min_N_of_3
multi	secondary	SMAD4	Q13485	OMIM:175050	0.328785	0.506005	0.323505	DN vs LOF	Min_N_of_3
multi	secondary	SMCHD1	A6NHR9	OMIM:603457	0.294889	0.274436	0.525097	DN vs LOF	Min_N_of_3
multi	secondary	SPAST	Q9UBP0	OMIM:182601	0.487517	0.432762	0.55494	DN vs LOF	Min_N_of_3
multi	secondary	SPECC1L	Q69YQ0	OMIM:145420	0.51009	0.461084	0.548929	DN vs LOF	Min_N_of_3
multi	secondary	STK11	Q15831	OMIM:155600	0.430444	0.394779	0.536741	DN vs LOF	Min_N_of_3
multi	secondary	STK11	Q15831	OMIM:175200	0.430444	0.598473	0.336452	DN vs LOF	Min_N_of_3
multi	secondary	TBX1	O43435	OMIM:192430	0.382343	0.462919	0.417992	DN vs LOF	Min_N_of_3
multi	secondary	TBX5	Q99593	OMIM:142900	0.338056	0.537155	0.30558	DN vs LOF	Min_N_of_3
multi	secondary	TEK	Q02763	OMIM:600195	0.484596	0.252821	0.73536	DN vs LOF	Min_N_of_3
multi	secondary	TGFB2	P61812	OMIM:614816	0.33746	0.540086	0.302521	DN vs LOF	Min_N_of_3
multi	secondary	TGFB3	P10600	OMIM:107970	0.334539	0.65263	0.211094	DN vs LOF	Min_N_of_3
multi	secondary	TGFB3	P10600	OMIM:615582	0.334539	0.633613	0.225224	DN vs LOF	Min_N_of_3
multi	secondary	TGFBR1	P36897	OMIM:609192	0.537149	0.331093	0.701011	DN vs LOF	Min_N_of_3
multi	secondary	TGFBR2	P37173	OMIM:610168	0.625178	0.621934	0.503455	DN vs LOF	Min_N_of_3
multi	secondary	TGFBR2	P37173	OMIM:614331	0.625178	0.655681	0.466918	DN vs LOF	Min_N_of_3
multi	secondary	TRIO	O75962	OMIM:618825	0.424066	0.409343	0.51514	DN vs LOF	Min_N_of_3
multi	secondary	TRPV4	Q9HBA0	OMIM:156530	0.671764	0.567921	0.608926	DN vs LOF	Min_N_of_3
multi	secondary	TRPV4	Q9HBA0	OMIM:184252	0.671764	0.460702	0.705513	DN vs LOF	Min_N_of_3
multi	secondary	TRPV4	Q9HBA0	OMIM:600175	0.671764	0.388404	0.763181	DN vs LOF	Min_N_of_3
multi	secondary	TRPV4	Q9HBA0	OMIM:606071	0.671764	0.35511	0.787986	DN vs LOF	Min_N_of_3
multi	secondary	TRPV4	Q9HBA0	OMIM:606835	0.671764	0.503621	0.668563	DN vs LOF	Min_N_of_3
multi	secondary	TSC1	Q92574	OMIM:191100	0.320073	0.478263	0.339296	DN vs LOF	Min_N_of_3
multi	secondary	TSC2	P49815	OMIM:613254	0.307587	0.637774	0.201469	DN vs LOF	Min_N_of_3
multi	secondary	TSPAN12	O95859	OMIM:613310	0.608809	0.655681	0.449721	DN vs LOF	Min_N_of_3
multi	secondary	TTR	P02766	OMIM:105210	0.254391	0.599783	0.185444	DN vs LOF	Min_N_of_3
multi	primary	ABCB6	Q9NP58	OMIM:615402	0.712178	0.509994	0.703914	GOF vs LOF	Min_N_of_3
multi	primary	ABL1	P00519	OMIM:617602	0.549764	0.528554	0.521331	GOF vs LOF	Min_N_of_3
multi	primary	ACTC1	P68032	OMIM:612098	0.497522	0.448224	0.549324	GOF vs LOF	Min_N_of_3
multi	primary	ACTC1	P68032	OMIM:612794	0.497522	0.499783	0.497739	GOF vs LOF	Min_N_of_3
multi	primary	ACTC1	P68032	OMIM:613424	0.497522	0.484854	0.51267	GOF vs LOF	Min_N_of_3
multi	primary	ACTG1	P63261	OMIM:604717	0.532099	0.436979	0.594356	GOF vs LOF	Min_N_of_3
multi	primary	ACTG1	P63261	OMIM:614583	0.532099	0.495326	0.536751	GOF vs LOF	Min_N_of_3
multi	primary	ANKH	Q9HCJ1	OMIM:123000	0.619685	0.503956	0.615949	GOF vs LOF	Min_N_of_3
multi	primary	APP	P05067	OMIM:104300	0.69199	0.268772	0.859398	GOF vs LOF	Min_N_of_3
multi	primary	ATP1A3	P13637	OMIM:128235	0.657199	0.522422	0.636704	GOF vs LOF	Min_N_of_3
multi	primary	ATP1A3	P13637	OMIM:601338	0.657199	0.555977	0.604915	GOF vs LOF	Min_N_of_3
multi	primary	ATP1A3	P13637	OMIM:614820	0.657199	0.450502	0.700458	GOF vs LOF	Min_N_of_3
multi	primary	ATP1A3	P13637	OMIM:619606	0.657199	0.51571	0.6429	GOF vs LOF	Min_N_of_3
multi	primary	BICD2	Q8TD16	OMIM:615290	0.483754	0.54215	0.441764	GOF vs LOF	Min_N_of_3
multi	primary	BICD2	Q8TD16	OMIM:618291	0.483754	0.394779	0.589588	GOF vs LOF	Min_N_of_3
multi	primary	BRAF	P15056	OMIM:114500	0.626206	0.499591	0.626589	GOF vs LOF	Min_N_of_3
multi	primary	BRAF	P15056	OMIM:115150	0.626206	0.420557	0.69772	GOF vs LOF	Min_N_of_3
multi	primary	BRAF	P15056	OMIM:163950	0.626206	0.631986	0.493808	GOF vs LOF	Min_N_of_3
multi	primary	BRAF	P15056	OMIM:613706	0.626206	0.599368	0.528256	GOF vs LOF	Min_N_of_3
multi	primary	BRAF	P15056	OMIM:613707	0.626206	0.602405	0.525099	GOF vs LOF	Min_N_of_3
multi	primary	CACNA1G	O43497	OMIM:616795	0.760776	0.580045	0.697196	GOF vs LOF	Min_N_of_3
multi	primary	CARD14	Q9BXL6	OMIM:602723	0.595271	0.266291	0.802076	GOF vs LOF	Min_N_of_3
multi	primary	CBL	P22681	OMIM:613563	0.657189	0.425295	0.721491	GOF vs LOF	Min_N_of_3
multi	primary	CHN1	P15882	OMIM:604356	0.625948	0.497479	0.628306	GOF vs LOF	Min_N_of_3
multi	primary	FAM111A	Q96PZ2	OMIM:602361	0.473491	0.33507	0.640884	GOF vs LOF	Min_N_of_3
multi	primary	FN1	P02751	OMIM:184255	0.586753	0.542711	0.544705	GOF vs LOF	Min_N_of_3
multi	primary	FN1	P02751	OMIM:601894	0.586753	0.520676	0.566554	GOF vs LOF	Min_N_of_3
multi	primary	GABRB3	P28472	OMIM:612269	0.684231	0.539671	0.648913	GOF vs LOF	Min_N_of_3
multi	primary	GABRB3	P28472	OMIM:617113	0.684231	0.428704	0.742772	GOF vs LOF	Min_N_of_3
multi	primary	GARS1	P41250	OMIM:600794	0.471437	0.448531	0.523041	GOF vs LOF	Min_N_of_3
multi	primary	GARS1	P41250	OMIM:601472	0.471437	0.460803	0.510681	GOF vs LOF	Min_N_of_3
multi	primary	GARS1	P41250	OMIM:619042	0.471437	0.462068	0.509409	GOF vs LOF	Min_N_of_3
multi	primary	GNA11	P29992	OMIM:615361	0.636739	0.454904	0.677458	GOF vs LOF	Min_N_of_3
multi	primary	GNAO1	P09471	OMIM:615473	0.65821	0.564513	0.597685	GOF vs LOF	Min_N_of_3
multi	primary	GNAO1	P09471	OMIM:617493	0.65821	0.579032	0.583347	GOF vs LOF	Min_N_of_3
multi	primary	GNB2	P62879	OMIM:619503	0.3417	0.498111	0.343401	GOF vs LOF	Min_N_of_3
multi	primary	GUCA1A	P43080	OMIM:602093	0.817688	0.306411	0.910333	GOF vs LOF	Min_N_of_3
multi	primary	HBA2	P69905	OMIM:140700	0.55411	0.651446	0.399366	GOF vs LOF	Min_N_of_3
multi	primary	HBA2	P69905	OMIM:617981	0.55411	0.519894	0.534364	GOF vs LOF	Min_N_of_3
multi	primary	HCN1	O60741	OMIM:615871	0.711201	0.432968	0.763322	GOF vs LOF	Min_N_of_3
multi	primary	HCN1	O60741	OMIM:618482	0.711201	0.408994	0.780631	GOF vs LOF	Min_N_of_3
multi	primary	HCN4	Q9Y3Q4	OMIM:163800	0.706971	0.546526	0.666872	GOF vs LOF	Min_N_of_3
multi	primary	HRAS	P01112	OMIM:218040	0.852377	0.467584	0.86798	GOF vs LOF	Min_N_of_3
multi	primary	JAK1	P23458	OMIM:618999	0.542548	0.490874	0.551594	GOF vs LOF	Min_N_of_3
multi	primary	KCNA1	Q09470	OMIM:160120	0.858877	0.518274	0.849779	GOF vs LOF	Min_N_of_3
multi	primary	KCNA2	P16389	OMIM:616366	0.783938	0.452089	0.814724	GOF vs LOF	Min_N_of_3
multi	primary	KCND3	Q9UK17	OMIM:607346	0.738397	0.481422	0.752502	GOF vs LOF	Min_N_of_3
multi	primary	KCNH1	O95259	OMIM:135500	0.813297	0.242718	0.931465	GOF vs LOF	Min_N_of_3
multi	primary	KCNH1	O95259	OMIM:611816	0.813297	0.469518	0.83113	GOF vs LOF	Min_N_of_3
multi	primary	KCNJ2	P63252	OMIM:170390	0.844722	0.417051	0.883776	GOF vs LOF	Min_N_of_3
multi	primary	KCNJ2	P63252	OMIM:609622	0.844722	0.418159	0.883307	GOF vs LOF	Min_N_of_3
multi	primary	KCNJ2	P63252	OMIM:613980	0.844722	0.5463	0.818773	GOF vs LOF	Min_N_of_3
multi	primary	KCNQ3	O43525	OMIM:121201	0.788461	0.624953	0.691053	GOF vs LOF	Min_N_of_3
multi	primary	KCNT1	Q5JUK3	OMIM:614959	0.725069	0.481725	0.739405	GOF vs LOF	Min_N_of_3
multi	primary	KCNT1	Q5JUK3	OMIM:615005	0.725069	0.478421	0.741947	GOF vs LOF	Min_N_of_3
multi	primary	KIT	P10721	OMIM:154800	0.682218	0.597936	0.590761	GOF vs LOF	Min_N_of_3
multi	primary	KIT	P10721	OMIM:172800	0.682218	0.58133	0.607245	GOF vs LOF	Min_N_of_3
multi	primary	KIT	P10721	OMIM:606764	0.682218	0.546884	0.640122	GOF vs LOF	Min_N_of_3
multi	primary	KRT16	P08779	OMIM:167200	0.912296	0.453572	0.926098	GOF vs LOF	Min_N_of_3
multi	primary	LRRK2	Q5S007	OMIM:607060	0.762034	0.551742	0.722351	GOF vs LOF	Min_N_of_3
multi	primary	MAP2K1	Q02750	OMIM:615279	0.618552	0.517088	0.602293	GOF vs LOF	Min_N_of_3
multi	primary	MORC2	Q9Y6X9	OMIM:616688	0.285298	0.40279	0.371806	GOF vs LOF	Min_N_of_3
multi	primary	MORC2	Q9Y6X9	OMIM:619090	0.285298	0.496122	0.288472	GOF vs LOF	Min_N_of_3
multi	primary	MTOR	P42345	OMIM:616638	0.493637	0.501241	0.492396	GOF vs LOF	Min_N_of_3
multi	primary	NFE2L2	Q16236	OMIM:617744	0.389688	0.415261	0.473433	GOF vs LOF	Min_N_of_3
multi	primary	NLRC4	Q9NPP4	OMIM:616050	0.683457	0.386838	0.773876	GOF vs LOF	Min_N_of_3
multi	primary	NLRC4	Q9NPP4	OMIM:616115	0.683457	0.503621	0.680315	GOF vs LOF	Min_N_of_3
multi	primary	NOD2	Q9HC29	OMIM:186580	0.696579	0.398718	0.77589	GOF vs LOF	Min_N_of_3
multi	primary	NOTCH2	Q04721	OMIM:610205	0.482184	0.560481	0.422039	GOF vs LOF	Min_N_of_3
multi	primary	NOTCH3	Q9UM47	OMIM:125310	0.603298	0.443782	0.655895	GOF vs LOF	Min_N_of_3
multi	primary	PCSK9	Q8NBP7	OMIM:603776	0.542267	0.463818	0.577972	GOF vs LOF	Min_N_of_3
multi	primary	PIK3R2	O00459	OMIM:603387	0.720953	0.465922	0.747575	GOF vs LOF	Min_N_of_3
multi	primary	PLCG2	P16885	OMIM:614468	0.52286	0.534622	0.488201	GOF vs LOF	Min_N_of_3
multi	primary	PRPF3	O43395	OMIM:601414	0.27293	0.455074	0.310107	GOF vs LOF	Min_N_of_3
multi	primary	PSEN1	P49768	OMIM:172700	0.591457	0.613578	0.47692	GOF vs LOF	Min_N_of_3
multi	primary	PSEN1	P49768	OMIM:600274	0.591457	0.609483	0.481222	GOF vs LOF	Min_N_of_3
multi	primary	PSEN1	P49768	OMIM:607822	0.591457	0.582136	0.50961	GOF vs LOF	Min_N_of_3
multi	primary	PSEN1	P49768	OMIM:613737	0.591457	0.62455	0.465327	GOF vs LOF	Min_N_of_3
multi	primary	RAC1	P63000	OMIM:617751	0.640778	0.432281	0.700838	GOF vs LOF	Min_N_of_3
multi	primary	RAF1	P04049	OMIM:611553	0.508391	0.456327	0.551987	GOF vs LOF	Min_N_of_3
multi	primary	RAF1	P04049	OMIM:611554	0.508391	0.473445	0.534915	GOF vs LOF	Min_N_of_3
multi	primary	RAF1	P04049	OMIM:615916	0.508391	0.596471	0.411634	GOF vs LOF	Min_N_of_3
multi	primary	RIT1	Q92963	OMIM:615355	0.717044	0.447816	0.75756	GOF vs LOF	Min_N_of_3
multi	primary	RYR2	Q92736	OMIM:115000	0.549727	0.42906	0.618988	GOF vs LOF	Min_N_of_3
multi	primary	RYR2	Q92736	OMIM:604772	0.549727	0.492558	0.557084	GOF vs LOF	Min_N_of_3
multi	primary	SFTPC	P11686	OMIM:610913	0.555454	0.529519	0.526106	GOF vs LOF	Min_N_of_3
multi	primary	SNCA	P37840	OMIM:168601	0.823381	0.565789	0.781552	GOF vs LOF	Min_N_of_3
multi	primary	SOS1	Q07889	OMIM:610733	0.49537	0.56952	0.425945	GOF vs LOF	Min_N_of_3
multi	primary	SPOP	O43791	OMIM:618828	0.355698	0.30134	0.561398	GOF vs LOF	Min_N_of_3
multi	primary	SPOP	O43791	OMIM:618829	0.355698	0.396014	0.45711	GOF vs LOF	Min_N_of_3
multi	primary	SPTLC1	O15269	OMIM:162400	0.516124	0.313309	0.700402	GOF vs LOF	Min_N_of_3
multi	primary	SPTLC1	O15269	OMIM:620285	0.516124	0.38096	0.634134	GOF vs LOF	Min_N_of_3
multi	primary	STAT3	P40763	OMIM:147060	0.476762	0.325434	0.653824	GOF vs LOF	Min_N_of_3
multi	primary	STAT3	P40763	OMIM:615952	0.476762	0.439832	0.537138	GOF vs LOF	Min_N_of_3
multi	primary	TNFRSF1A	P19438	OMIM:142680	0.69571	0.431774	0.750554	GOF vs LOF	Min_N_of_3
multi	primary	TPM2	P07951	OMIM:108120	0.683643	0.519591	0.666447	GOF vs LOF	Min_N_of_3
multi	primary	TPM2	P07951	OMIM:609285	0.683643	0.487815	0.69409	GOF vs LOF	Min_N_of_3
multi	primary	TRPV3	Q8NET8	OMIM:614594	0.765978	0.470949	0.786184	GOF vs LOF	Min_N_of_3
multi	primary	TRPV3	Q8NET8	OMIM:616400	0.765978	0.5071	0.760848	GOF vs LOF	Min_N_of_3
multi	primary	VCP	P55072	OMIM:167320	0.363253	0.465833	0.395467	GOF vs LOF	Min_N_of_3
multi	primary	VCP	P55072	OMIM:613954	0.363253	0.457227	0.403775	GOF vs LOF	Min_N_of_3
multi	primary	VCP	P55072	OMIM:616687	0.363253	0.48101	0.381007	GOF vs LOF	Min_N_of_3
multi	secondary	ACVRL1	P37023	OMIM:600376	0.768425	0.592189	0.695597	GOF vs LOF	Min_N_of_3
multi	secondary	ANKRD11	Q6UB99	OMIM:148050	0.161574	0.570853	0.126541	GOF vs LOF	Min_N_of_3
multi	secondary	ARID1A	O14497	OMIM:614607	0.160881	0.599369	0.113596	GOF vs LOF	Min_N_of_3
multi	secondary	ATL1	Q8WXF7	OMIM:182600	0.632618	0.379121	0.738221	GOF vs LOF	Min_N_of_3
multi	secondary	BARD1	Q99728	OMIM:114480	0.267632	0.625207	0.179701	GOF vs LOF	Min_N_of_3
multi	secondary	BMPR1A	P36894	OMIM:174900	0.551468	0.607708	0.442485	GOF vs LOF	Min_N_of_3
multi	secondary	BRIP1	Q9BX63	OMIM:114480	0.352825	0.534442	0.321992	GOF vs LOF	Min_N_of_3
multi	secondary	CDH1	P12830	OMIM:114480	0.795984	0.642126	0.684985	GOF vs LOF	Min_N_of_3
multi	secondary	CDH1	P12830	OMIM:119580	0.795984	0.452636	0.825117	GOF vs LOF	Min_N_of_3
multi	secondary	CDH1	P12830	OMIM:137215	0.795984	0.426604	0.839848	GOF vs LOF	Min_N_of_3
multi	secondary	CDKN2A	P42771	OMIM:155601	0.868329	0.647259	0.782323	GOF vs LOF	Min_N_of_3
multi	secondary	CDKN2A	P42771	OMIM:155755	0.868329	0.592215	0.819525	GOF vs LOF	Min_N_of_3
multi	secondary	CDKN2A	P42771	OMIM:606719	0.868329	0.614555	0.805301	GOF vs LOF	Min_N_of_3
multi	secondary	CHD7	Q9P2D1	OMIM:214800	0.23906	0.608463	0.168164	GOF vs LOF	Min_N_of_3
multi	secondary	CHD7	Q9P2D1	OMIM:612370	0.23906	0.573224	0.189562	GOF vs LOF	Min_N_of_3
multi	secondary	CHEK2	O96017	OMIM:609265	0.612095	0.653675	0.455343	GOF vs LOF	Min_N_of_3
multi	secondary	COL1A1	P02452	OMIM:166200	0.341732	0.590434	0.264766	GOF vs LOF	Min_N_of_3
multi	secondary	COL1A1	P02452	OMIM:166210	0.341732	0.472424	0.366986	GOF vs LOF	Min_N_of_3
multi	secondary	COL1A1	P02452	OMIM:166220	0.341732	0.6227	0.239284	GOF vs LOF	Min_N_of_3
multi	secondary	COL2A1	P02458	OMIM:183900	0.370192	0.551465	0.323445	GOF vs LOF	Min_N_of_3
multi	secondary	COL4A1	P02462	OMIM:175780	0.371257	0.554572	0.321696	GOF vs LOF	Min_N_of_3
multi	secondary	CREBBP	Q92793	OMIM:180849	0.213808	0.619332	0.143215	GOF vs LOF	Min_N_of_3
multi	secondary	CREBBP	Q92793	OMIM:618332	0.213808	0.493079	0.218499	GOF vs LOF	Min_N_of_3
multi	secondary	CTLA4	P16410	OMIM:616100	0.654735	0.595852	0.562597	GOF vs LOF	Min_N_of_3
multi	secondary	CUL3	Q13618	OMIM:614496	0.401904	0.434449	0.466595	GOF vs LOF	Min_N_of_3
multi	secondary	DDX41	Q9UJV9	OMIM:616871	0.644718	0.551321	0.596257	GOF vs LOF	Min_N_of_3
multi	secondary	DNMT1	P26358	OMIM:604121	0.196301	0.570321	0.155416	GOF vs LOF	Min_N_of_3
multi	secondary	DNMT1	P26358	OMIM:614116	0.196301	0.569237	0.155998	GOF vs LOF	Min_N_of_3
multi	secondary	DYNC1H1	Q14204	OMIM:158600	0.451389	0.563995	0.388778	GOF vs LOF	Min_N_of_3
multi	secondary	DYNC1H1	Q14204	OMIM:614228	0.451389	0.494124	0.457216	GOF vs LOF	Min_N_of_3
multi	secondary	DYNC1H1	Q14204	OMIM:614563	0.451389	0.56905	0.383897	GOF vs LOF	Min_N_of_3
multi	secondary	EBF3	Q9H4W6	OMIM:617330	0.316058	0.504461	0.312213	GOF vs LOF	Min_N_of_3
multi	secondary	ENG	P17813	OMIM:187300	0.298285	0.640384	0.192708	GOF vs LOF	Min_N_of_3
multi	secondary	EP300	Q09472	OMIM:613684	0.332759	0.594347	0.253942	GOF vs LOF	Min_N_of_3
multi	secondary	ERF	P50548	OMIM:600775	0.348739	0.583808	0.276275	GOF vs LOF	Min_N_of_3
multi	secondary	ETV6	P41212	OMIM:616216	0.188698	0.441094	0.227625	GOF vs LOF	Min_N_of_3
multi	secondary	EXT1	Q16394	OMIM:133700	0.324129	0.271006	0.563325	GOF vs LOF	Min_N_of_3
multi	secondary	FBN1	P35555	OMIM:102370	0.370245	0.60153	0.280293	GOF vs LOF	Min_N_of_3
multi	secondary	FBN1	P35555	OMIM:129600	0.370245	0.596619	0.284436	GOF vs LOF	Min_N_of_3
multi	secondary	FBN1	P35555	OMIM:154700	0.370245	0.631534	0.255409	GOF vs LOF	Min_N_of_3
multi	secondary	FBN1	P35555	OMIM:184900	0.370245	0.606414	0.276192	GOF vs LOF	Min_N_of_3
multi	secondary	FBN1	P35555	OMIM:604308	0.370245	0.594664	0.286091	GOF vs LOF	Min_N_of_3
multi	secondary	FBN1	P35555	OMIM:608328	0.370245	0.59212	0.288249	GOF vs LOF	Min_N_of_3
multi	secondary	FBN1	P35555	OMIM:614185	0.370245	0.613209	0.27052	GOF vs LOF	Min_N_of_3
multi	secondary	FBN1	P35555	OMIM:616914	0.370245	0.592948	0.287546	GOF vs LOF	Min_N_of_3
multi	secondary	FBN2	P35556	OMIM:121050	0.505452	0.530737	0.474698	GOF vs LOF	Min_N_of_3
multi	secondary	FBN2	P35556	OMIM:616118	0.505452	0.655681	0.349259	GOF vs LOF	Min_N_of_3
multi	secondary	FGF10	O15520	OMIM:180920	0.608309	0.655681	0.449201	GOF vs LOF	Min_N_of_3
multi	secondary	FLNC	Q14315	OMIM:609524	0.598567	0.518505	0.58065	GOF vs LOF	Min_N_of_3
multi	secondary	FLNC	Q14315	OMIM:614065	0.598567	0.524372	0.574914	GOF vs LOF	Min_N_of_3
multi	secondary	FLNC	Q14315	OMIM:617047	0.598567	0.478477	0.61908	GOF vs LOF	Min_N_of_3
multi	secondary	FOXC1	Q12948	OMIM:601631	0.322267	0.552629	0.277946	GOF vs LOF	Min_N_of_3
multi	secondary	FOXC1	Q12948	OMIM:602482	0.322267	0.583913	0.253084	GOF vs LOF	Min_N_of_3
multi	secondary	FOXF1	Q12946	OMIM:265380	0.253584	0.558328	0.211824	GOF vs LOF	Min_N_of_3
multi	secondary	FOXP1	Q9H334	OMIM:613670	0.388998	0.449294	0.438316	GOF vs LOF	Min_N_of_3
multi	secondary	GABRA1	P14867	OMIM:615744	0.722403	0.406066	0.791941	GOF vs LOF	Min_N_of_3
multi	secondary	GABRA2	P47869	OMIM:618557	0.707657	0.254504	0.876399	GOF vs LOF	Min_N_of_3
multi	secondary	GLI3	P10071	OMIM:146510	0.206952	0.390226	0.28966	GOF vs LOF	Min_N_of_3
multi	secondary	GLI3	P10071	OMIM:175700	0.206952	0.521659	0.193085	GOF vs LOF	Min_N_of_3
multi	secondary	GREB1L	Q9C091	OMIM:617805	0.271054	0.568028	0.220442	GOF vs LOF	Min_N_of_3
multi	secondary	HNF4A	P41235	OMIM:125850	0.475966	0.56534	0.411184	GOF vs LOF	Min_N_of_3
multi	secondary	HNF4A	P41235	OMIM:616026	0.475966	0.568951	0.407628	GOF vs LOF	Min_N_of_3
multi	secondary	IKZF1	Q13422	OMIM:616873	0.306661	0.510223	0.298035	GOF vs LOF	Min_N_of_3
multi	secondary	KIF11	P52732	OMIM:152950	0.659026	0.59008	0.573136	GOF vs LOF	Min_N_of_3
multi	secondary	KIF5A	Q12840	OMIM:604187	0.546031	0.438676	0.606157	GOF vs LOF	Min_N_of_3
multi	secondary	KLF1	Q13351	OMIM:613673	0.54156	0.655681	0.382847	GOF vs LOF	Min_N_of_3
multi	secondary	KMT2A	Q03164	OMIM:605130	0.142529	0.455474	0.165776	GOF vs LOF	Min_N_of_3
multi	secondary	KMT2B	Q9UMN6	OMIM:617284	0.249341	0.576581	0.196095	GOF vs LOF	Min_N_of_3
multi	secondary	KMT2D	O14686	OMIM:147920	0.092641	0.602467	0.0631173	GOF vs LOF	Min_N_of_3
multi	secondary	KMT2D	O14686	OMIM:620186	0.092641	0.534885	0.0815423	GOF vs LOF	Min_N_of_3
multi	secondary	LMX1B	O60663	OMIM:161200	0.438056	0.490867	0.44707	GOF vs LOF	Min_N_of_3
multi	secondary	MAF	O75444	OMIM:601088	0.303142	0.283129	0.524134	GOF vs LOF	Min_N_of_3
multi	secondary	MAF	O75444	OMIM:610202	0.303142	0.424619	0.370857	GOF vs LOF	Min_N_of_3
multi	secondary	MAP3K7	O43318	OMIM:157800	0.567953	0.655413	0.408682	GOF vs LOF	Min_N_of_3
multi	secondary	MAP3K7	O43318	OMIM:617137	0.567953	0.649618	0.414873	GOF vs LOF	Min_N_of_3
multi	secondary	MAPK1	P28482	OMIM:619087	0.503491	0.440552	0.562887	GOF vs LOF	Min_N_of_3
multi	secondary	MED13L	Q71F56	OMIM:616789	0.205627	0.468031	0.227332	GOF vs LOF	Min_N_of_3
multi	secondary	MYH9	P35579	OMIM:155100	0.403794	0.468546	0.434455	GOF vs LOF	Min_N_of_3
multi	secondary	MYH9	P35579	OMIM:603622	0.403794	0.426771	0.476357	GOF vs LOF	Min_N_of_3
multi	secondary	MYRF	Q9Y2G1	OMIM:618280	0.289251	0.63295	0.190939	GOF vs LOF	Min_N_of_3
multi	secondary	NF1	P21359	OMIM:162200	0.515709	0.615636	0.399341	GOF vs LOF	Min_N_of_3
multi	secondary	NF1	P21359	OMIM:162210	0.515709	0.56363	0.451887	GOF vs LOF	Min_N_of_3
multi	secondary	NF1	P21359	OMIM:193520	0.515709	0.586031	0.429296	GOF vs LOF	Min_N_of_3
multi	secondary	NF1	P21359	OMIM:601321	0.515709	0.570053	0.445416	GOF vs LOF	Min_N_of_3
multi	secondary	NF1	P21359	OMIM:607785	0.515709	0.597585	0.417618	GOF vs LOF	Min_N_of_3
multi	secondary	NFIX	Q14938	OMIM:602535	0.380333	0.611274	0.280738	GOF vs LOF	Min_N_of_3
multi	secondary	NFIX	Q14938	OMIM:614753	0.380333	0.626895	0.267556	GOF vs LOF	Min_N_of_3
multi	secondary	NFKB1	P19838	OMIM:616576	0.376214	0.584158	0.300375	GOF vs LOF	Min_N_of_3
multi	secondary	NKX2-1	P43699	OMIM:118700	0.362012	0.574036	0.2963	GOF vs LOF	Min_N_of_3
multi	secondary	NKX2-1	P43699	OMIM:610978	0.362012	0.578419	0.292571	GOF vs LOF	Min_N_of_3
multi	secondary	NOG	Q13253	OMIM:185800	0.170078	0.551884	0.142661	GOF vs LOF	Min_N_of_3
multi	secondary	NOG	Q13253	OMIM:186570	0.170078	0.428741	0.214487	GOF vs LOF	Min_N_of_3
multi	secondary	NR3C2	P08235	OMIM:177735	0.257363	0.65314	0.155436	GOF vs LOF	Min_N_of_3
multi	secondary	NR4A2	P43354	OMIM:619911	0.225431	0.525848	0.207876	GOF vs LOF	Min_N_of_3
multi	secondary	NSD1	Q96L73	OMIM:117550	0.230004	0.616823	0.156517	GOF vs LOF	Min_N_of_3
multi	secondary	NSD2	O96028	OMIM:619695	0.236167	0.571002	0.188506	GOF vs LOF	Min_N_of_3
multi	secondary	OTX2	P32243	OMIM:610125	0.27541	0.633773	0.180084	GOF vs LOF	Min_N_of_3
multi	secondary	PAX2	Q02962	OMIM:120330	0.404544	0.633088	0.282508	GOF vs LOF	Min_N_of_3
multi	secondary	PAX2	Q02962	OMIM:616002	0.404544	0.611474	0.301518	GOF vs LOF	Min_N_of_3
multi	secondary	PAX6	P26367	OMIM:106210	0.384698	0.606879	0.288257	GOF vs LOF	Min_N_of_3
multi	secondary	PAX6	P26367	OMIM:120200	0.384698	0.394779	0.489405	GOF vs LOF	Min_N_of_3
multi	secondary	PAX6	P26367	OMIM:136520	0.384698	0.568091	0.322191	GOF vs LOF	Min_N_of_3
multi	secondary	PAX6	P26367	OMIM:604229	0.384698	0.582881	0.309113	GOF vs LOF	Min_N_of_3
multi	secondary	PRKAG2	Q9UGJ0	OMIM:261740	0.516772	0.30629	0.707781	GOF vs LOF	Min_N_of_3
multi	secondary	PRKAG2	Q9UGJ0	OMIM:600858	0.516772	0.356387	0.658854	GOF vs LOF	Min_N_of_3
multi	secondary	PRPF31	Q8WWY3	OMIM:600138	0.286266	0.636424	0.186417	GOF vs LOF	Min_N_of_3
multi	secondary	PRPF8	Q6P2Q9	OMIM:600059	0.19311	0.339212	0.317969	GOF vs LOF	Min_N_of_3
multi	secondary	PTEN	P60484	OMIM:158350	0.645967	0.561481	0.587631	GOF vs LOF	Min_N_of_3
multi	secondary	PTEN	P60484	OMIM:605309	0.645967	0.617228	0.530851	GOF vs LOF	Min_N_of_3
multi	secondary	PTEN	P60484	OMIM:607174	0.645967	0.623168	0.524565	GOF vs LOF	Min_N_of_3
multi	secondary	PTEN	P60484	OMIM:613028	0.645967	0.485821	0.658831	GOF vs LOF	Min_N_of_3
multi	secondary	PUF60	Q9UHX1	OMIM:615583	0.44203	0.640397	0.307887	GOF vs LOF	Min_N_of_3
multi	secondary	RAD51	Q06609	OMIM:617244	0.444063	0.439118	0.505013	GOF vs LOF	Min_N_of_3
multi	secondary	RB1	P06400	OMIM:180200	0.248996	0.549214	0.213918	GOF vs LOF	Min_N_of_3
multi	secondary	RBPJ	Q06330	OMIM:614814	0.324799	0.276201	0.557638	GOF vs LOF	Min_N_of_3
multi	secondary	RUNX1	Q01196	OMIM:601399	0.315402	0.493363	0.321163	GOF vs LOF	Min_N_of_3
multi	secondary	SDHC	Q99643	OMIM:605373	0.629115	0.546986	0.584171	GOF vs LOF	Min_N_of_3
multi	secondary	SDHC	Q99643	OMIM:606764	0.629115	0.546986	0.584171	GOF vs LOF	Min_N_of_3
multi	secondary	SHH	Q15465	OMIM:142945	0.435206	0.595223	0.343837	GOF vs LOF	Min_N_of_3
multi	secondary	SIX1	Q15475	OMIM:605192	0.484206	0.469039	0.515197	GOF vs LOF	Min_N_of_3
multi	secondary	SIX1	Q15475	OMIM:608389	0.484206	0.472222	0.512005	GOF vs LOF	Min_N_of_3
multi	secondary	SMARCE1	Q969G3	OMIM:607174	0.356241	0.333922	0.524675	GOF vs LOF	Min_N_of_3
multi	secondary	STK11	Q15831	OMIM:155600	0.53953	0.394779	0.642382	GOF vs LOF	Min_N_of_3
multi	secondary	STK11	Q15831	OMIM:175200	0.53953	0.598473	0.440125	GOF vs LOF	Min_N_of_3
multi	secondary	TBL1XR1	Q9BZK7	OMIM:602342	0.343908	0.606177	0.254036	GOF vs LOF	Min_N_of_3
multi	secondary	TBL1XR1	Q9BZK7	OMIM:616944	0.343908	0.605829	0.254313	GOF vs LOF	Min_N_of_3
multi	secondary	TGFB2	P61812	OMIM:614816	0.236898	0.540086	0.209085	GOF vs LOF	Min_N_of_3
multi	secondary	TGFB3	P10600	OMIM:107970	0.224902	0.65263	0.13378	GOF vs LOF	Min_N_of_3
multi	secondary	TGFB3	P10600	OMIM:615582	0.224902	0.633613	0.143678	GOF vs LOF	Min_N_of_3
multi	secondary	TIMP3	P35625	OMIM:136900	0.482685	0.359028	0.624877	GOF vs LOF	Min_N_of_3
multi	secondary	TRPS1	Q9UHF7	OMIM:190350	0.202574	0.488183	0.210318	GOF vs LOF	Min_N_of_3
multi	secondary	TRPS1	Q9UHF7	OMIM:190351	0.202574	0.482283	0.214268	GOF vs LOF	Min_N_of_3
multi	secondary	TSC1	Q92574	OMIM:191100	0.382448	0.478263	0.403196	GOF vs LOF	Min_N_of_3
multi	secondary	TSPAN12	O95859	OMIM:613310	0.764934	0.655681	0.630839	GOF vs LOF	Min_N_of_3
multi	secondary	TTR	P02766	OMIM:105210	0.404415	0.599783	0.311812	GOF vs LOF	Min_N_of_3
multi	secondary	TUBA1A	Q71U36	OMIM:611603	0.360229	0.500256	0.359993	GOF vs LOF	Min_N_of_3
multi	primary	ANKRD11	Q6UB99	OMIM:148050	0.888804	0.570853	0.914034	LOF vs non-LOF	Min_N_of_3
multi	primary	ARID1A	O14497	OMIM:614607	0.90637	0.599369	0.93541	LOF vs non-LOF	Min_N_of_3
multi	primary	BMPR1A	P36894	OMIM:174900	0.612193	0.607708	0.709762	LOF vs non-LOF	Min_N_of_3
multi	primary	CDKN2A	P42771	OMIM:155601	0.274503	0.647259	0.409778	LOF vs non-LOF	Min_N_of_3
multi	primary	CDKN2A	P42771	OMIM:155755	0.274503	0.592215	0.354627	LOF vs non-LOF	Min_N_of_3
multi	primary	CDKN2A	P42771	OMIM:606719	0.274503	0.614555	0.376274	LOF vs non-LOF	Min_N_of_3
multi	primary	CHEK2	O96017	OMIM:609265	0.436446	0.653675	0.593785	LOF vs non-LOF	Min_N_of_3
multi	primary	COL4A1	P02462	OMIM:175780	0.70061	0.554572	0.744476	LOF vs non-LOF	Min_N_of_3
multi	primary	DDX41	Q9UJV9	OMIM:616871	0.23639	0.551321	0.275566	LOF vs non-LOF	Min_N_of_3
multi	primary	DNMT1	P26358	OMIM:604121	0.770824	0.570321	0.816997	LOF vs non-LOF	Min_N_of_3
multi	primary	DNMT1	P26358	OMIM:614116	0.770824	0.569237	0.816334	LOF vs non-LOF	Min_N_of_3
multi	primary	DYNC1H1	Q14204	OMIM:158600	0.573592	0.563995	0.635043	LOF vs non-LOF	Min_N_of_3
multi	primary	DYNC1H1	Q14204	OMIM:614228	0.573592	0.494124	0.567834	LOF vs non-LOF	Min_N_of_3
multi	primary	DYNC1H1	Q14204	OMIM:614563	0.573592	0.56905	0.639801	LOF vs non-LOF	Min_N_of_3
multi	primary	ENG	P17813	OMIM:187300	0.65952	0.640384	0.775248	LOF vs non-LOF	Min_N_of_3
multi	primary	EP300	Q09472	OMIM:613684	0.872479	0.594347	0.909292	LOF vs non-LOF	Min_N_of_3
multi	primary	ERF	P50548	OMIM:600775	0.818389	0.583808	0.863409	LOF vs non-LOF	Min_N_of_3
multi	primary	EXT1	Q16394	OMIM:133700	0.667025	0.271006	0.426837	LOF vs non-LOF	Min_N_of_3
multi	primary	FBN2	P35556	OMIM:121050	0.611403	0.530737	0.64022	LOF vs non-LOF	Min_N_of_3
multi	primary	FBN2	P35556	OMIM:616118	0.611403	0.655681	0.749758	LOF vs non-LOF	Min_N_of_3
multi	primary	FGF10	O15520	OMIM:180920	0.698004	0.655681	0.814862	LOF vs non-LOF	Min_N_of_3
multi	primary	FOXC1	Q12948	OMIM:601631	0.831142	0.552629	0.858762	LOF vs non-LOF	Min_N_of_3
multi	primary	FOXC1	Q12948	OMIM:602482	0.831142	0.583913	0.873537	LOF vs non-LOF	Min_N_of_3
multi	primary	FOXF1	Q12946	OMIM:265380	0.843257	0.558328	0.871808	LOF vs non-LOF	Min_N_of_3
multi	primary	GABRA2	P47869	OMIM:618557	0.512961	0.254504	0.264468	LOF vs non-LOF	Min_N_of_3
multi	primary	GREB1L	Q9C091	OMIM:617805	0.790057	0.568028	0.83189	LOF vs non-LOF	Min_N_of_3
multi	primary	HNF4A	P41235	OMIM:125850	0.50972	0.56534	0.57487	LOF vs non-LOF	Min_N_of_3
multi	primary	HNF4A	P41235	OMIM:616026	0.50972	0.568951	0.57846	LOF vs non-LOF	Min_N_of_3
multi	primary	KIF11	P52732	OMIM:152950	0.548676	0.59008	0.636365	LOF vs non-LOF	Min_N_of_3
multi	primary	KMT2A	Q03164	OMIM:605130	0.917802	0.455474	0.903285	LOF vs non-LOF	Min_N_of_3
multi	primary	KMT2B	Q9UMN6	OMIM:617284	0.86628	0.576581	0.898185	LOF vs non-LOF	Min_N_of_3
multi	primary	LMX1B	O60663	OMIM:161200	0.683329	0.490867	0.67537	LOF vs non-LOF	Min_N_of_3
multi	primary	MAF	O75444	OMIM:601088	0.777301	0.283129	0.579571	LOF vs non-LOF	Min_N_of_3
multi	primary	MAF	O75444	OMIM:610202	0.777301	0.424619	0.720344	LOF vs non-LOF	Min_N_of_3
multi	primary	MAP3K7	O43318	OMIM:157800	0.742953	0.655413	0.846095	LOF vs non-LOF	Min_N_of_3
multi	primary	MAP3K7	O43318	OMIM:617137	0.742953	0.649618	0.842737	LOF vs non-LOF	Min_N_of_3
multi	primary	MAPK1	P28482	OMIM:619087	0.717807	0.440552	0.667009	LOF vs non-LOF	Min_N_of_3
multi	primary	MED13L	Q71F56	OMIM:616789	0.880875	0.468031	0.86677	LOF vs non-LOF	Min_N_of_3
multi	primary	MYRF	Q9Y2G1	OMIM:618280	0.79929	0.63295	0.87289	LOF vs non-LOF	Min_N_of_3
multi	primary	NF1	P21359	OMIM:162200	0.66302	0.615636	0.759118	LOF vs non-LOF	Min_N_of_3
multi	primary	NF1	P21359	OMIM:162210	0.66302	0.56363	0.71762	LOF vs non-LOF	Min_N_of_3
multi	primary	NF1	P21359	OMIM:193520	0.66302	0.586031	0.735821	LOF vs non-LOF	Min_N_of_3
multi	primary	NF1	P21359	OMIM:601321	0.66302	0.570053	0.722891	LOF vs non-LOF	Min_N_of_3
multi	primary	NF1	P21359	OMIM:607785	0.66302	0.597585	0.745014	LOF vs non-LOF	Min_N_of_3
multi	primary	NFKB1	P19838	OMIM:616576	0.788895	0.584158	0.839989	LOF vs non-LOF	Min_N_of_3
multi	primary	NOG	Q13253	OMIM:185800	0.677685	0.551884	0.721405	LOF vs non-LOF	Min_N_of_3
multi	primary	NOG	Q13253	OMIM:186570	0.677685	0.428741	0.612104	LOF vs non-LOF	Min_N_of_3
multi	primary	NR3C2	P08235	OMIM:177735	0.789171	0.65314	0.875752	LOF vs non-LOF	Min_N_of_3
multi	primary	NR4A2	P43354	OMIM:619911	0.829228	0.525848	0.843387	LOF vs non-LOF	Min_N_of_3
multi	primary	NSD1	Q96L73	OMIM:117550	0.860092	0.616823	0.908224	LOF vs non-LOF	Min_N_of_3
multi	primary	NSD2	O96028	OMIM:619695	0.816074	0.571002	0.855191	LOF vs non-LOF	Min_N_of_3
multi	primary	PAX6	P26367	OMIM:106210	0.785511	0.606879	0.849705	LOF vs non-LOF	Min_N_of_3
multi	primary	PAX6	P26367	OMIM:120200	0.785511	0.394779	0.704914	LOF vs non-LOF	Min_N_of_3
multi	primary	PAX6	P26367	OMIM:136520	0.785511	0.568091	0.828089	LOF vs non-LOF	Min_N_of_3
multi	primary	PAX6	P26367	OMIM:604229	0.785511	0.582881	0.836538	LOF vs non-LOF	Min_N_of_3
multi	primary	PRKAG2	Q9UGJ0	OMIM:261740	0.691372	0.30629	0.497255	LOF vs non-LOF	Min_N_of_3
multi	primary	PRKAG2	Q9UGJ0	OMIM:600858	0.691372	0.356387	0.553658	LOF vs non-LOF	Min_N_of_3
multi	primary	PRPF8	Q6P2Q9	OMIM:600059	0.772274	0.339212	0.635154	LOF vs non-LOF	Min_N_of_3
multi	primary	PUF60	Q9UHX1	OMIM:615583	0.782224	0.640397	0.864802	LOF vs non-LOF	Min_N_of_3
multi	primary	RB1	P06400	OMIM:180200	0.783263	0.549214	0.814917	LOF vs non-LOF	Min_N_of_3
multi	primary	RBPJ	Q06330	OMIM:614814	0.830021	0.276201	0.650762	LOF vs non-LOF	Min_N_of_3
multi	primary	SDHC	Q99643	OMIM:605373	0.277519	0.546986	0.316847	LOF vs non-LOF	Min_N_of_3
multi	primary	SDHC	Q99643	OMIM:606764	0.277519	0.546986	0.316847	LOF vs non-LOF	Min_N_of_3
multi	primary	SIX1	Q15475	OMIM:605192	0.615411	0.469039	0.585674	LOF vs non-LOF	Min_N_of_3
multi	primary	SIX1	Q15475	OMIM:608389	0.615411	0.472222	0.588771	LOF vs non-LOF	Min_N_of_3
multi	primary	STK11	Q15831	OMIM:155600	0.668461	0.394779	0.568066	LOF vs non-LOF	Min_N_of_3
multi	primary	STK11	Q15831	OMIM:175200	0.668461	0.598473	0.750324	LOF vs non-LOF	Min_N_of_3
multi	primary	TGFB2	P61812	OMIM:614816	0.663866	0.540086	0.69873	LOF vs non-LOF	Min_N_of_3
multi	primary	TGFB3	P10600	OMIM:107970	0.683107	0.65263	0.801979	LOF vs non-LOF	Min_N_of_3
multi	primary	TGFB3	P10600	OMIM:615582	0.683107	0.633613	0.788488	LOF vs non-LOF	Min_N_of_3
multi	primary	TSC1	Q92574	OMIM:191100	0.74129	0.478263	0.724258	LOF vs non-LOF	Min_N_of_3
multi	primary	TSPAN12	O95859	OMIM:613310	0.27405	0.655681	0.418225	LOF vs non-LOF	Min_N_of_3
multi	primary	TTR	P02766	OMIM:105210	0.309284	0.599783	0.401575	LOF vs non-LOF	Min_N_of_3
multi	secondary	ABCB6	Q9NP58	OMIM:615402	0.288587	0.509994	0.296864	LOF vs non-LOF	Min_N_of_3
multi	secondary	ABL1	P00519	OMIM:617602	0.725096	0.528554	0.747293	LOF vs non-LOF	Min_N_of_3
multi	secondary	ACTC1	P68032	OMIM:612098	0.526124	0.448224	0.474208	LOF vs non-LOF	Min_N_of_3
multi	secondary	ACTC1	P68032	OMIM:612794	0.526124	0.499783	0.525907	LOF vs non-LOF	Min_N_of_3
multi	secondary	ACTC1	P68032	OMIM:613424	0.526124	0.484854	0.510995	LOF vs non-LOF	Min_N_of_3
multi	secondary	ACTG1	P63261	OMIM:604717	0.305504	0.436979	0.254519	LOF vs non-LOF	Min_N_of_3
multi	secondary	ACTG1	P63261	OMIM:614583	0.305504	0.495326	0.301551	LOF vs non-LOF	Min_N_of_3
multi	secondary	ACTG2	P63267	OMIM:155310	0.322723	0.442761	0.274631	LOF vs non-LOF	Min_N_of_3
multi	secondary	ACTG2	P63267	OMIM:619431	0.322723	0.535232	0.354316	LOF vs non-LOF	Min_N_of_3
multi	secondary	ANKH	Q9HCJ1	OMIM:123000	0.313189	0.503956	0.316603	LOF vs non-LOF	Min_N_of_3
multi	secondary	APP	P05067	OMIM:104300	0.375823	0.268772	0.181209	LOF vs non-LOF	Min_N_of_3
multi	secondary	ATP1A3	P13637	OMIM:128235	0.613862	0.522422	0.634907	LOF vs non-LOF	Min_N_of_3
multi	secondary	ATP1A3	P13637	OMIM:601338	0.613862	0.555977	0.665616	LOF vs non-LOF	Min_N_of_3
multi	secondary	ATP1A3	P13637	OMIM:614820	0.613862	0.450502	0.565849	LOF vs non-LOF	Min_N_of_3
multi	secondary	ATP1A3	P13637	OMIM:619606	0.613862	0.51571	0.628652	LOF vs non-LOF	Min_N_of_3
multi	secondary	BICD2	Q8TD16	OMIM:615290	0.66461	0.54215	0.701176	LOF vs non-LOF	Min_N_of_3
multi	secondary	BICD2	Q8TD16	OMIM:618291	0.66461	0.394779	0.563809	LOF vs non-LOF	Min_N_of_3
multi	secondary	BRAF	P15056	OMIM:114500	0.708514	0.499591	0.708176	LOF vs non-LOF	Min_N_of_3
multi	secondary	BRAF	P15056	OMIM:115150	0.708514	0.420557	0.63823	LOF vs non-LOF	Min_N_of_3
multi	secondary	BRAF	P15056	OMIM:163950	0.708514	0.631986	0.806733	LOF vs non-LOF	Min_N_of_3
multi	secondary	BRAF	P15056	OMIM:613706	0.708514	0.599368	0.784318	LOF vs non-LOF	Min_N_of_3
multi	secondary	BRAF	P15056	OMIM:613707	0.708514	0.602405	0.786452	LOF vs non-LOF	Min_N_of_3
multi	secondary	CACNA1G	O43497	OMIM:616795	0.550977	0.580045	0.628918	LOF vs non-LOF	Min_N_of_3
multi	secondary	CALM1	P0DP23	OMIM:614916	0.520889	0.366699	0.386322	LOF vs non-LOF	Min_N_of_3
multi	secondary	CALM1	P0DP23	OMIM:616247	0.520889	0.255198	0.271411	LOF vs non-LOF	Min_N_of_3
multi	secondary	CALM2	P0DP24	OMIM:616249	0.536137	0.246878	0.274774	LOF vs non-LOF	Min_N_of_3
multi	secondary	CALM3	P0DP25	OMIM:618782	0.500401	0.31688	0.317227	LOF vs non-LOF	Min_N_of_3
multi	secondary	CARD14	Q9BXL6	OMIM:602723	0.375567	0.266291	0.179178	LOF vs non-LOF	Min_N_of_3
multi	secondary	CBL	P22681	OMIM:613563	0.428382	0.425295	0.356743	LOF vs non-LOF	Min_N_of_3
multi	secondary	CHN1	P15882	OMIM:604356	0.341692	0.497479	0.339427	LOF vs non-LOF	Min_N_of_3
multi	secondary	COMP	P49747	OMIM:132400	0.334348	0.531427	0.36292	LOF vs non-LOF	Min_N_of_3
multi	secondary	COMP	P49747	OMIM:177170	0.334348	0.322569	0.193009	LOF vs non-LOF	Min_N_of_3
multi	secondary	FAM111A	Q96PZ2	OMIM:602361	0.215816	0.33507	0.121793	LOF vs non-LOF	Min_N_of_3
multi	secondary	FN1	P02751	OMIM:184255	0.357193	0.542711	0.3974	LOF vs non-LOF	Min_N_of_3
multi	secondary	FN1	P02751	OMIM:601894	0.357193	0.520676	0.376409	LOF vs non-LOF	Min_N_of_3
multi	secondary	GABBR2	O75899	OMIM:617903	0.642367	0.42815	0.573526	LOF vs non-LOF	Min_N_of_3
multi	secondary	GABBR2	O75899	OMIM:617904	0.642367	0.367289	0.510445	LOF vs non-LOF	Min_N_of_3
multi	secondary	GABRB3	P28472	OMIM:612269	0.560842	0.539671	0.599552	LOF vs non-LOF	Min_N_of_3
multi	secondary	GABRB3	P28472	OMIM:617113	0.560842	0.428704	0.489361	LOF vs non-LOF	Min_N_of_3
multi	secondary	GABRG2	P18507	OMIM:607681	0.420176	0.573541	0.493566	LOF vs non-LOF	Min_N_of_3
multi	secondary	GABRG2	P18507	OMIM:618396	0.420176	0.361413	0.290844	LOF vs non-LOF	Min_N_of_3
multi	secondary	GARS1	P41250	OMIM:600794	0.40973	0.448531	0.360847	LOF vs non-LOF	Min_N_of_3
multi	secondary	GARS1	P41250	OMIM:601472	0.40973	0.460803	0.37234	LOF vs non-LOF	Min_N_of_3
multi	secondary	GARS1	P41250	OMIM:619042	0.40973	0.462068	0.37353	LOF vs non-LOF	Min_N_of_3
multi	secondary	GNA11	P29992	OMIM:615361	0.518208	0.454904	0.473023	LOF vs non-LOF	Min_N_of_3
multi	secondary	GNAO1	P09471	OMIM:615473	0.525583	0.564513	0.589506	LOF vs non-LOF	Min_N_of_3
multi	secondary	GNAO1	P09471	OMIM:617493	0.525583	0.579032	0.603776	LOF vs non-LOF	Min_N_of_3
multi	secondary	GNB2	P62879	OMIM:619503	0.77611	0.498111	0.774794	LOF vs non-LOF	Min_N_of_3
multi	secondary	GUCA1A	P43080	OMIM:602093	0.211402	0.306411	0.105888	LOF vs non-LOF	Min_N_of_3
multi	secondary	H3-3B	P84243	OMIM:619721	0.482522	0.50901	0.491527	LOF vs non-LOF	Min_N_of_3
multi	secondary	HBA2	P69905	OMIM:140700	0.251071	0.651446	0.385206	LOF vs non-LOF	Min_N_of_3
multi	secondary	HBA2	P69905	OMIM:617981	0.251071	0.519894	0.266337	LOF vs non-LOF	Min_N_of_3
multi	secondary	HCN1	O60741	OMIM:615871	0.667392	0.432968	0.605076	LOF vs non-LOF	Min_N_of_3
multi	secondary	HCN1	O60741	OMIM:618482	0.667392	0.408994	0.581343	LOF vs non-LOF	Min_N_of_3
multi	secondary	HCN4	Q9Y3Q4	OMIM:163800	0.691753	0.546526	0.730069	LOF vs non-LOF	Min_N_of_3
multi	secondary	HRAS	P01112	OMIM:218040	0.298369	0.467584	0.271916	LOF vs non-LOF	Min_N_of_3
multi	secondary	HSPB1	P04792	OMIM:606595	0.445465	0.519064	0.464381	LOF vs non-LOF	Min_N_of_3
multi	secondary	HSPB1	P04792	OMIM:608634	0.445465	0.426165	0.373665	LOF vs non-LOF	Min_N_of_3
multi	secondary	JAK1	P23458	OMIM:618999	0.600348	0.490874	0.591557	LOF vs non-LOF	Min_N_of_3
multi	secondary	KCNA1	Q09470	OMIM:160120	0.216375	0.518274	0.229031	LOF vs non-LOF	Min_N_of_3
multi	secondary	KCNA2	P16389	OMIM:616366	0.465749	0.452089	0.418373	LOF vs non-LOF	Min_N_of_3
multi	secondary	KCND3	Q9UK17	OMIM:607346	0.565563	0.481422	0.547215	LOF vs non-LOF	Min_N_of_3
multi	secondary	KCNH1	O95259	OMIM:135500	0.427509	0.242718	0.193121	LOF vs non-LOF	Min_N_of_3
multi	secondary	KCNH1	O95259	OMIM:611816	0.427509	0.469518	0.397929	LOF vs non-LOF	Min_N_of_3
multi	secondary	KCNJ2	P63252	OMIM:170390	0.301062	0.417051	0.235567	LOF vs non-LOF	Min_N_of_3
multi	secondary	KCNJ2	P63252	OMIM:609622	0.301062	0.418159	0.236388	LOF vs non-LOF	Min_N_of_3
multi	secondary	KCNJ2	P63252	OMIM:613980	0.301062	0.5463	0.341523	LOF vs non-LOF	Min_N_of_3
multi	secondary	KCNQ3	O43525	OMIM:121201	0.541478	0.624953	0.663051	LOF vs non-LOF	Min_N_of_3
multi	secondary	KCNT1	Q5JUK3	OMIM:614959	0.303566	0.481725	0.28833	LOF vs non-LOF	Min_N_of_3
multi	secondary	KCNT1	Q5JUK3	OMIM:615005	0.303566	0.478421	0.285622	LOF vs non-LOF	Min_N_of_3
multi	secondary	KIT	P10721	OMIM:154800	0.511348	0.597936	0.6088	LOF vs non-LOF	Min_N_of_3
multi	secondary	KIT	P10721	OMIM:172800	0.511348	0.58133	0.592337	LOF vs non-LOF	Min_N_of_3
multi	secondary	KIT	P10721	OMIM:606764	0.511348	0.546884	0.558108	LOF vs non-LOF	Min_N_of_3
multi	secondary	KRT16	P08779	OMIM:167200	0.234614	0.453572	0.202832	LOF vs non-LOF	Min_N_of_3
multi	secondary	KRT17	Q04695	OMIM:167210	0.214557	0.467589	0.193489	LOF vs non-LOF	Min_N_of_3
multi	secondary	KRT17	Q04695	OMIM:184500	0.214557	0.502181	0.216031	LOF vs non-LOF	Min_N_of_3
multi	secondary	LRRK2	Q5S007	OMIM:607060	0.28875	0.551742	0.333199	LOF vs non-LOF	Min_N_of_3
multi	secondary	MAP2K1	Q02750	OMIM:615279	0.62473	0.517088	0.640619	LOF vs non-LOF	Min_N_of_3
multi	secondary	MORC2	Q9Y6X9	OMIM:616688	0.698891	0.40279	0.610203	LOF vs non-LOF	Min_N_of_3
multi	secondary	MORC2	Q9Y6X9	OMIM:619090	0.698891	0.496122	0.695616	LOF vs non-LOF	Min_N_of_3
multi	secondary	MTOR	P42345	OMIM:616638	0.671594	0.501241	0.672688	LOF vs non-LOF	Min_N_of_3
multi	secondary	MYH14	Q7Z406	OMIM:600652	0.275286	0.439335	0.229378	LOF vs non-LOF	Min_N_of_3
multi	secondary	NFE2L2	Q16236	OMIM:617744	0.454775	0.415261	0.371998	LOF vs non-LOF	Min_N_of_3
multi	secondary	NLRC4	Q9NPP4	OMIM:616050	0.17413	0.386838	0.117403	LOF vs non-LOF	Min_N_of_3
multi	secondary	NLRC4	Q9NPP4	OMIM:616115	0.17413	0.503621	0.176223	LOF vs non-LOF	Min_N_of_3
multi	secondary	NOD2	Q9HC29	OMIM:186580	0.267817	0.398718	0.195205	LOF vs non-LOF	Min_N_of_3
multi	secondary	NOTCH2	Q04721	OMIM:610205	0.678811	0.560481	0.72937	LOF vs non-LOF	Min_N_of_3
multi	secondary	NOTCH3	Q9UM47	OMIM:125310	0.521644	0.443782	0.465257	LOF vs non-LOF	Min_N_of_3
multi	secondary	PCSK9	Q8NBP7	OMIM:603776	0.417698	0.463818	0.382911	LOF vs non-LOF	Min_N_of_3
multi	secondary	PIK3R2	O00459	OMIM:603387	0.308441	0.465922	0.280105	LOF vs non-LOF	Min_N_of_3
multi	secondary	PLCG2	P16885	OMIM:614468	0.558395	0.534622	0.592271	LOF vs non-LOF	Min_N_of_3
multi	secondary	POU4F3	Q15319	OMIM:602459	0.787361	0.655681	0.875795	LOF vs non-LOF	Min_N_of_3
multi	secondary	PPP2R1A	P30153	OMIM:616362	0.586596	0.408005	0.494423	LOF vs non-LOF	Min_N_of_3
multi	secondary	PRNP	P04156	OMIM:123400	0.314151	0.331277	0.184945	LOF vs non-LOF	Min_N_of_3
multi	secondary	PRNP	P04156	OMIM:137440	0.314151	0.552388	0.361131	LOF vs non-LOF	Min_N_of_3
multi	secondary	PRPF3	O43395	OMIM:601414	0.751922	0.455074	0.716812	LOF vs non-LOF	Min_N_of_3
multi	secondary	PSEN1	P49768	OMIM:172700	0.488819	0.613578	0.60292	LOF vs non-LOF	Min_N_of_3
multi	secondary	PSEN1	P49768	OMIM:600274	0.488819	0.609483	0.598786	LOF vs non-LOF	Min_N_of_3
multi	secondary	PSEN1	P49768	OMIM:607822	0.488819	0.582136	0.571216	LOF vs non-LOF	Min_N_of_3
multi	secondary	PSEN1	P49768	OMIM:613737	0.488819	0.62455	0.614004	LOF vs non-LOF	Min_N_of_3
multi	secondary	RAC1	P63000	OMIM:617751	0.616463	0.432281	0.550332	LOF vs non-LOF	Min_N_of_3
multi	secondary	RAF1	P04049	OMIM:611553	0.717757	0.456327	0.680968	LOF vs non-LOF	Min_N_of_3
multi	secondary	RAF1	P04049	OMIM:611554	0.717757	0.473445	0.695729	LOF vs non-LOF	Min_N_of_3
multi	secondary	RAF1	P04049	OMIM:615916	0.717757	0.596471	0.78987	LOF vs non-LOF	Min_N_of_3
multi	secondary	RIT1	Q92963	OMIM:615355	0.315896	0.447816	0.272456	LOF vs non-LOF	Min_N_of_3
multi	secondary	RYR2	Q92736	OMIM:115000	0.634794	0.42906	0.566393	LOF vs non-LOF	Min_N_of_3
multi	secondary	RYR2	Q92736	OMIM:604772	0.634794	0.492558	0.627865	LOF vs non-LOF	Min_N_of_3
multi	secondary	SFTPC	P11686	OMIM:610913	0.238527	0.529519	0.260656	LOF vs non-LOF	Min_N_of_3
multi	secondary	SMARCA2	P51531	OMIM:601358	0.685373	0.370245	0.561539	LOF vs non-LOF	Min_N_of_3
multi	secondary	SMARCA2	P51531	OMIM:619293	0.685373	0.576544	0.74785	LOF vs non-LOF	Min_N_of_3
multi	secondary	SNAP25	P60880	OMIM:616330	0.563912	0.65263	0.70841	LOF vs non-LOF	Min_N_of_3
multi	secondary	SNCA	P37840	OMIM:168601	0.448136	0.565789	0.514117	LOF vs non-LOF	Min_N_of_3
multi	secondary	SNRNP200	O75643	OMIM:610359	0.72574	0.267844	0.491882	LOF vs non-LOF	Min_N_of_3
multi	secondary	SOS1	Q07889	OMIM:610733	0.648143	0.56952	0.709051	LOF vs non-LOF	Min_N_of_3
multi	secondary	SPOP	O43791	OMIM:618828	0.745283	0.30134	0.557911	LOF vs non-LOF	Min_N_of_3
multi	secondary	SPOP	O43791	OMIM:618829	0.745283	0.396014	0.65735	LOF vs non-LOF	Min_N_of_3
multi	secondary	SPTAN1	Q13813	OMIM:613477	0.513246	0.445336	0.458462	LOF vs non-LOF	Min_N_of_3
multi	secondary	SPTAN1	Q13813	OMIM:620540	0.513246	0.394779	0.407509	LOF vs non-LOF	Min_N_of_3
multi	secondary	SPTLC1	O15269	OMIM:162400	0.341103	0.313309	0.191069	LOF vs non-LOF	Min_N_of_3
multi	secondary	SPTLC1	O15269	OMIM:620285	0.341103	0.38096	0.241613	LOF vs non-LOF	Min_N_of_3
multi	secondary	STAT3	P40763	OMIM:147060	0.745163	0.325434	0.585178	LOF vs non-LOF	Min_N_of_3
multi	secondary	STAT3	P40763	OMIM:615952	0.745163	0.439832	0.696595	LOF vs non-LOF	Min_N_of_3
multi	secondary	TGFBI	Q15582	OMIM:121900	0.26406	0.48222	0.250467	LOF vs non-LOF	Min_N_of_3
multi	secondary	TGFBI	Q15582	OMIM:122200	0.26406	0.650235	0.400136	LOF vs non-LOF	Min_N_of_3
multi	secondary	TNFRSF1A	P19438	OMIM:142680	0.548509	0.431774	0.480018	LOF vs non-LOF	Min_N_of_3
multi	secondary	TNNT2	P45379	OMIM:115195	0.301035	0.362846	0.19696	LOF vs non-LOF	Min_N_of_3
multi	secondary	TNNT2	P45379	OMIM:601494	0.301035	0.34557	0.185285	LOF vs non-LOF	Min_N_of_3
multi	secondary	TNNT2	P45379	OMIM:612422	0.301035	0.360617	0.195437	LOF vs non-LOF	Min_N_of_3
multi	secondary	TPM2	P07951	OMIM:108120	0.16464	0.519591	0.175709	LOF vs non-LOF	Min_N_of_3
multi	secondary	TPM2	P07951	OMIM:609285	0.16464	0.487815	0.158045	LOF vs non-LOF	Min_N_of_3
multi	secondary	TRPV3	Q8NET8	OMIM:614594	0.337727	0.470949	0.312217	LOF vs non-LOF	Min_N_of_3
multi	secondary	TRPV3	Q8NET8	OMIM:616400	0.337727	0.5071	0.344109	LOF vs non-LOF	Min_N_of_3
multi	secondary	TRRAP	Q9Y4A5	OMIM:618454	0.789549	0.396093	0.71104	LOF vs non-LOF	Min_N_of_3
multi	secondary	TUBB3	Q13509	OMIM:600638	0.558863	0.452825	0.511819	LOF vs non-LOF	Min_N_of_3
multi	secondary	TUBB3	Q13509	OMIM:614039	0.558863	0.46282	0.521874	LOF vs non-LOF	Min_N_of_3
multi	secondary	TUBB4A	P04350	OMIM:128101	0.364976	0.387796	0.266898	LOF vs non-LOF	Min_N_of_3
multi	secondary	TUBB4A	P04350	OMIM:612438	0.364976	0.462516	0.330915	LOF vs non-LOF	Min_N_of_3
multi	secondary	VCP	P55072	OMIM:167320	0.748855	0.465833	0.722246	LOF vs non-LOF	Min_N_of_3
multi	secondary	VCP	P55072	OMIM:613954	0.748855	0.457227	0.715247	LOF vs non-LOF	Min_N_of_3
multi	secondary	VCP	P55072	OMIM:616687	0.748855	0.48101	0.734294	LOF vs non-LOF	Min_N_of_3
single	primary	AVP	P01185	OMIM:125700	0.661381	0.486812	0.673095	DN vs LOF	Min_N_of_3
single	primary	CAMK2B	Q13554	OMIM:617799	0.564923	0.596449	0.467664	DN vs LOF	Min_N_of_3
single	primary	CDC42	P60953	OMIM:616737	0.614741	0.533615	0.582397	DN vs LOF	Min_N_of_3
single	primary	CDK13	Q14004	OMIM:617360	0.30626	0.432043	0.367225	DN vs LOF	Min_N_of_3
single	primary	CEBPA	P49715	OMIM:601626	0.487765	0.477069	0.510708	DN vs LOF	Min_N_of_3
single	primary	CELA2A	P08217	OMIM:618620	0.733688	0.531273	0.70851	DN vs LOF	Min_N_of_3
single	primary	CHD1	O14646	OMIM:617682	0.311842	0.50314	0.309153	DN vs LOF	Min_N_of_3
single	primary	CSNK2A1	P68400	OMIM:617062	0.431757	0.326323	0.610681	DN vs LOF	Min_N_of_3
single	primary	DHX16	O60231	OMIM:618733	0.697379	0.475631	0.717562	DN vs LOF	Min_N_of_3
single	primary	DNAJB6	O75190	OMIM:603511	0.697858	0.39478	0.77978	DN vs LOF	Min_N_of_3
single	primary	DPF2	Q92785	OMIM:618027	0.32216	0.587939	0.249868	DN vs LOF	Min_N_of_3
single	primary	GABRB2	P47870	OMIM:617829	0.67929	0.44851	0.722561	DN vs LOF	Min_N_of_3
single	primary	GJA8	P48165	OMIM:116200	0.791212	0.493051	0.795767	DN vs LOF	Min_N_of_3
single	primary	GNAI3	P08754	OMIM:602483	0.648603	0.486902	0.660452	DN vs LOF	Min_N_of_3
single	primary	GNB4	Q9HAV0	OMIM:615185	0.66286	0.445323	0.710055	DN vs LOF	Min_N_of_3
single	primary	HECW2	Q9P2P5	OMIM:617268	0.357553	0.326224	0.534772	DN vs LOF	Min_N_of_3
single	primary	HSF4	Q9ULV5	OMIM:116800	0.691206	0.345051	0.809479	DN vs LOF	Min_N_of_3
single	primary	KAT8	Q9H7Z6	OMIM:618974	0.484637	0.432078	0.552779	DN vs LOF	Min_N_of_3
single	primary	KCNB1	Q14721	OMIM:616056	0.577489	0.418464	0.655105	DN vs LOF	Min_N_of_3
single	primary	KCNC1	P48547	OMIM:616187	0.579385	0.365668	0.704974	DN vs LOF	Min_N_of_3
single	primary	KCNC3	Q14003	OMIM:605259	0.704384	0.519356	0.688003	DN vs LOF	Min_N_of_3
single	primary	KCNJ5	P48544	OMIM:613677	0.787268	0.320529	0.886942	DN vs LOF	Min_N_of_3
single	primary	KCTD1	Q719H9	OMIM:181270	0.466082	0.304323	0.66617	DN vs LOF	Min_N_of_3
single	primary	KIF21A	Q7Z4S6	OMIM:135700	0.707773	0.474966	0.728062	DN vs LOF	Min_N_of_3
single	primary	KRT12	Q99456	OMIM:122100	0.915207	0.470059	0.924061	DN vs LOF	Min_N_of_3
single	primary	KRT6A	P02538	OMIM:615726	0.963047	0.374283	0.977563	DN vs LOF	Min_N_of_3
single	primary	LITAF	Q99732	OMIM:601098	0.790911	0.485633	0.800258	DN vs LOF	Min_N_of_3
single	primary	LMNB1	P20700	OMIM:619179	0.830013	0.527104	0.814149	DN vs LOF	Min_N_of_3
single	primary	MIP	P30301	OMIM:615274	0.848521	0.595782	0.791688	DN vs LOF	Min_N_of_3
single	primary	MYOC	Q99972	OMIM:137750	0.635789	0.484241	0.650262	DN vs LOF	Min_N_of_3
single	primary	NEDD4L	Q96PU5	OMIM:617201	0.502791	0.465437	0.537339	DN vs LOF	Min_N_of_3
single	primary	NIPA1	Q7RTP0	OMIM:600363	0.69124	0.551848	0.645149	DN vs LOF	Min_N_of_3
single	primary	NPTX1	Q15818	OMIM:620158	0.590701	0.450474	0.637752	DN vs LOF	Min_N_of_3
single	primary	PAK1	Q13153	OMIM:618158	0.797221	0.609532	0.715789	DN vs LOF	Min_N_of_3
single	primary	PHACTR1	Q9C0D0	OMIM:618298	0.569464	0.59258	0.476273	DN vs LOF	Min_N_of_3
single	primary	PPP2R5D	Q14738	OMIM:616355	0.454191	0.389879	0.565636	DN vs LOF	Min_N_of_3
single	primary	PROKR2	Q8NFJ6	OMIM:244200	0.759516	0.446256	0.796707	DN vs LOF	Min_N_of_3
single	primary	RAB11B	Q15907	OMIM:617807	0.761568	0.594212	0.685656	DN vs LOF	Min_N_of_3
single	primary	RAB7A	P51149	OMIM:600882	0.654916	0.469023	0.682392	DN vs LOF	Min_N_of_3
single	primary	SLC1A2	P43004	OMIM:617105	0.713472	0.442989	0.757927	DN vs LOF	Min_N_of_3
single	primary	SLC40A1	Q9NP59	OMIM:606069	0.600934	0.404582	0.689069	DN vs LOF	Min_N_of_3
single	primary	SLFN14	P0C7P3	OMIM:616913	0.635301	0.242718	0.8446	DN vs LOF	Min_N_of_3
single	primary	SRP54	P61011	OMIM:618752	0.629955	0.458365	0.667955	DN vs LOF	Min_N_of_3
single	primary	SSBP1	Q04837	OMIM:165510	0.747595	0.242718	0.902354	DN vs LOF	Min_N_of_3
single	primary	SYT1	P21579	OMIM:618218	0.628524	0.35031	0.758334	DN vs LOF	Min_N_of_3
single	primary	TAOK1	Q7L7X3	OMIM:619575	0.49478	0.649566	0.345695	DN vs LOF	Min_N_of_3
single	primary	THRA	P10827	OMIM:614450	0.543994	0.585529	0.457831	DN vs LOF	Min_N_of_3
single	primary	TUBA4A	P68366	OMIM:616208	0.775543	0.616045	0.68289	DN vs LOF	Min_N_of_3
single	primary	TUBG1	P23258	OMIM:615412	0.725982	0.457427	0.758603	DN vs LOF	Min_N_of_3
single	primary	UMOD	P07911	OMIM:162000	0.571839	0.578875	0.492801	DN vs LOF	Min_N_of_3
single	primary	VAMP2	P63027	OMIM:618760	0.768987	0.463083	0.794218	DN vs LOF	Min_N_of_3
single	primary	VPS4A	Q9UN37	OMIM:619273	0.542625	0.623973	0.416896	DN vs LOF	Min_N_of_3
single	primary	ZBTB20	Q9HC78	OMIM:259050	0.400214	0.414236	0.485481	DN vs LOF	Min_N_of_3
single	primary	ZBTB7A	O95365	OMIM:619769	0.273753	0.655681	0.165236	DN vs LOF	Min_N_of_3
single	secondary	AGO2	Q9UKV8	OMIM:619149	0.291496	0.639189	0.188471	DN vs LOF	Min_N_of_3
single	secondary	AKT3	Q9Y243	OMIM:615937	0.301997	0.511443	0.292435	DN vs LOF	Min_N_of_3
single	secondary	ANKRD17	O75179	OMIM:619504	0.166859	0.597931	0.118689	DN vs LOF	Min_N_of_3
single	secondary	ARF1	P84077	OMIM:618185	0.555322	0.551646	0.503719	DN vs LOF	Min_N_of_3
single	secondary	ARID1B	Q8NFD5	OMIM:135900	0.15186	0.633911	0.0937129	DN vs LOF	Min_N_of_3
single	secondary	ARMC5	Q96C12	OMIM:615954	0.489385	0.628284	0.361853	DN vs LOF	Min_N_of_3
single	secondary	ATP2C1	P98194	OMIM:169600	0.550848	0.655681	0.391739	DN vs LOF	Min_N_of_3
single	secondary	ATP6V1B2	P21281	OMIM:616455	0.483604	0.611158	0.37337	DN vs LOF	Min_N_of_3
single	secondary	BCL11A	Q9H165	OMIM:617101	0.316868	0.441964	0.36935	DN vs LOF	Min_N_of_3
single	secondary	BPTF	Q12830	OMIM:617755	0.166039	0.531119	0.14949	DN vs LOF	Min_N_of_3
single	secondary	BRPF1	P55201	OMIM:617333	0.260253	0.652216	0.157965	DN vs LOF	Min_N_of_3
single	secondary	CAMTA1	Q9Y6Y1	OMIM:614756	0.291569	0.505654	0.28692	DN vs LOF	Min_N_of_3
single	secondary	CHD2	O14647	OMIM:615369	0.416899	0.601422	0.321495	DN vs LOF	Min_N_of_3
single	secondary	CHD5	Q8TDI0	OMIM:619873	0.401062	0.415059	0.485516	DN vs LOF	Min_N_of_3
single	secondary	CHD8	Q9HCK8	OMIM:615032	0.304856	0.60446	0.222984	DN vs LOF	Min_N_of_3
single	secondary	CNOT3	O75175	OMIM:618672	0.241316	0.520498	0.226616	DN vs LOF	Min_N_of_3
single	secondary	CSNK2B	P67870	OMIM:618732	0.352897	0.48357	0.368051	DN vs LOF	Min_N_of_3
single	secondary	CTCF	P49711	OMIM:615502	0.291041	0.561799	0.242541	DN vs LOF	Min_N_of_3
single	secondary	CTNNA1	P35221	OMIM:608970	0.613486	0.242718	0.831994	DN vs LOF	Min_N_of_3
single	secondary	DLG4	P78352	OMIM:618793	0.462929	0.52302	0.440114	DN vs LOF	Min_N_of_3
single	secondary	DLL1	O00548	OMIM:618709	0.361138	0.558344	0.308984	DN vs LOF	Min_N_of_3
single	secondary	DLL4	Q9NR61	OMIM:616589	0.354286	0.633134	0.241232	DN vs LOF	Min_N_of_3
single	secondary	DYRK1A	Q13627	OMIM:614104	0.282415	0.591021	0.214047	DN vs LOF	Min_N_of_3
single	secondary	EED	O75530	OMIM:617561	0.262671	0.377705	0.369856	DN vs LOF	Min_N_of_3
single	secondary	EFTUD2	Q15029	OMIM:610536	0.438882	0.647801	0.298367	DN vs LOF	Min_N_of_3
single	secondary	EHMT1	Q9H9B1	OMIM:610253	0.219882	0.548137	0.188544	DN vs LOF	Min_N_of_3
single	secondary	EZH2	Q15910	OMIM:277590	0.295517	0.250162	0.557004	DN vs LOF	Min_N_of_3
single	secondary	FBXO11	Q86XK2	OMIM:618089	0.245913	0.530883	0.223702	DN vs LOF	Min_N_of_3
single	secondary	FGF8	P55075	OMIM:612702	0.547095	0.428727	0.6168	DN vs LOF	Min_N_of_3
single	secondary	FGF9	P31371	OMIM:612961	0.368011	0.425308	0.440351	DN vs LOF	Min_N_of_3
single	secondary	FLT4	P35916	OMIM:153100	0.502995	0.471184	0.5318	DN vs LOF	Min_N_of_3
single	secondary	FOXC2	Q99958	OMIM:153400	0.63651	0.602721	0.535796	DN vs LOF	Min_N_of_3
single	secondary	FOXG1	P55316	OMIM:613454	0.258571	0.445501	0.302685	DN vs LOF	Min_N_of_3
single	secondary	FZD4	Q9ULV1	OMIM:133780	0.51383	0.620356	0.39276	DN vs LOF	Min_N_of_3
single	secondary	GATAD2B	Q8WXI9	OMIM:615074	0.223659	0.638286	0.140348	DN vs LOF	Min_N_of_3
single	secondary	HNRNPK	P61978	OMIM:616580	0.254528	0.583401	0.19602	DN vs LOF	Min_N_of_3
single	secondary	HNRNPU	Q00839	OMIM:617391	0.16206	0.655681	0.092198	DN vs LOF	Min_N_of_3
single	secondary	IRF2BPL	Q9H1B7	OMIM:618088	0.291503	0.606091	0.210984	DN vs LOF	Min_N_of_3
single	secondary	KANSL1	Q7Z3B3	OMIM:610443	0.222934	0.583678	0.169871	DN vs LOF	Min_N_of_3
single	secondary	KAT6A	Q92794	OMIM:616268	0.114892	0.555742	0.0940111	DN vs LOF	Min_N_of_3
single	secondary	KCNK3	O14649	OMIM:615344	0.710251	0.640938	0.578634	DN vs LOF	Min_N_of_3
single	secondary	KDM3B	Q7LBC6	OMIM:618846	0.143753	0.518295	0.134974	DN vs LOF	Min_N_of_3
single	secondary	KDM6B	O15054	OMIM:618505	0.179967	0.580126	0.137068	DN vs LOF	Min_N_of_3
single	secondary	KMT5B	Q4FZB7	OMIM:617788	0.204352	0.655681	0.118844	DN vs LOF	Min_N_of_3
single	secondary	KRIT1	O00522	OMIM:116860	0.537001	0.599509	0.436558	DN vs LOF	Min_N_of_3
single	secondary	LMX1A	Q8TE12	OMIM:601412	0.460708	0.394779	0.567038	DN vs LOF	Min_N_of_3
single	secondary	LOX	P28300	OMIM:617168	0.361894	0.421456	0.437736	DN vs LOF	Min_N_of_3
single	secondary	MAPRE2	Q15555	OMIM:616734	0.376212	0.6367	0.256026	DN vs LOF	Min_N_of_3
single	secondary	MEIS2	O14770	OMIM:600987	0.39611	0.411502	0.48402	DN vs LOF	Min_N_of_3
single	secondary	MEN1	O00255	OMIM:131100	0.208014	0.642366	0.127574	DN vs LOF	Min_N_of_3
single	secondary	MNX1	P50219	OMIM:176450	0.366263	0.568601	0.304824	DN vs LOF	Min_N_of_3
single	secondary	MYT1L	Q9UL68	OMIM:616521	0.22724	0.491734	0.233099	DN vs LOF	Min_N_of_3
single	secondary	NAA15	Q9BXJ9	OMIM:617787	0.44718	0.549019	0.399205	DN vs LOF	Min_N_of_3
single	secondary	NCDN	Q9UBB6	OMIM:619373	0.254498	0.562878	0.209554	DN vs LOF	Min_N_of_3
single	secondary	NF2	P35240	OMIM:101000	0.477881	0.654742	0.325528	DN vs LOF	Min_N_of_3
single	secondary	NFIB	O00712	OMIM:618286	0.409632	0.627541	0.291694	DN vs LOF	Min_N_of_3
single	secondary	NIPBL	Q6KC79	OMIM:122470	0.163401	0.616239	0.108442	DN vs LOF	Min_N_of_3
single	secondary	PAFAH1B1	P43034	OMIM:607432	0.277354	0.624798	0.187309	DN vs LOF	Min_N_of_3
single	secondary	PHIP	Q8WWQ0	OMIM:617991	0.26132	0.521681	0.244919	DN vs LOF	Min_N_of_3
single	secondary	PKP2	Q99959	OMIM:609040	0.622382	0.612939	0.509995	DN vs LOF	Min_N_of_3
single	secondary	POGZ	Q7Z3K3	OMIM:616364	0.16864	0.616101	0.112213	DN vs LOF	Min_N_of_3
single	secondary	POU3F3	P20264	OMIM:618604	0.324977	0.518259	0.309157	DN vs LOF	Min_N_of_3
single	secondary	PTDSS1	P48651	OMIM:151050	0.670098	0.551146	0.623241	DN vs LOF	Min_N_of_3
single	secondary	PTHLH	P12272	OMIM:613382	0.407553	0.655681	0.265379	DN vs LOF	Min_N_of_3
single	secondary	PURA	Q00577	OMIM:616158	0.322835	0.575807	0.259925	DN vs LOF	Min_N_of_3
single	secondary	QRICH1	Q2TAL8	OMIM:617982	0.237386	0.630462	0.1543	DN vs LOF	Min_N_of_3
single	secondary	RORA	P35398	OMIM:618060	0.515488	0.251706	0.759786	DN vs LOF	Min_N_of_3
single	secondary	RPL15	P61313	OMIM:615550	0.254527	0.394779	0.343589	DN vs LOF	Min_N_of_3
single	secondary	RPSA	P08865	OMIM:271400	0.442291	0.587143	0.358005	DN vs LOF	Min_N_of_3
single	secondary	SATB1	Q01826	OMIM:619229	0.298406	0.492585	0.304653	DN vs LOF	Min_N_of_3
single	secondary	SETD5	Q9C0A6	OMIM:615761	0.228254	0.591656	0.169523	DN vs LOF	Min_N_of_3
single	secondary	SGCE	O43556	OMIM:159900	0.571671	0.621607	0.44826	DN vs LOF	Min_N_of_3
single	secondary	SIX3	O95343	OMIM:157170	0.310305	0.652709	0.193152	DN vs LOF	Min_N_of_3
single	secondary	SLC6A1	P30531	OMIM:616421	0.563949	0.551533	0.512582	DN vs LOF	Min_N_of_3
single	secondary	SMAD3	P84022	OMIM:613795	0.5102	0.534503	0.475662	DN vs LOF	Min_N_of_3
single	secondary	SMARCC2	Q8TAQ2	OMIM:618362	0.209405	0.500706	0.208938	DN vs LOF	Min_N_of_3
single	secondary	SOX11	P35716	OMIM:615866	0.290049	0.596261	0.216691	DN vs LOF	Min_N_of_3
single	secondary	SOX2	P48431	OMIM:206900	0.517906	0.650133	0.366336	DN vs LOF	Min_N_of_3
single	secondary	SOX5	P35711	OMIM:616803	0.320255	0.506354	0.314747	DN vs LOF	Min_N_of_3
single	secondary	STAG1	Q8WVM7	OMIM:617635	0.312564	0.457719	0.350093	DN vs LOF	Min_N_of_3
single	secondary	STX1B	P61266	OMIM:616172	0.664807	0.419532	0.732919	DN vs LOF	Min_N_of_3
single	secondary	SUZ12	Q15022	OMIM:618786	0.222341	0.375735	0.322046	DN vs LOF	Min_N_of_3
single	secondary	SYNGAP1	Q96PV0	OMIM:612621	0.293016	0.615723	0.205508	DN vs LOF	Min_N_of_3
single	secondary	TCOF1	Q13428	OMIM:154500	0.243617	0.566462	0.197756	DN vs LOF	Min_N_of_3
single	secondary	THAP1	Q9NVV9	OMIM:602629	0.492815	0.451658	0.541215	DN vs LOF	Min_N_of_3
single	secondary	TLK2	Q86UE8	OMIM:618050	0.298529	0.62952	0.200292	DN vs LOF	Min_N_of_3
single	secondary	TNPO2	O14787	OMIM:619556	0.326424	0.464799	0.358158	DN vs LOF	Min_N_of_3
single	secondary	TRIP12	Q14669	OMIM:617752	0.221881	0.579497	0.171441	DN vs LOF	Min_N_of_3
single	secondary	TUBB2A	Q13885	OMIM:615763	0.579123	0.495641	0.583367	DN vs LOF	Min_N_of_3
single	secondary	UBE3A	Q05086	OMIM:105830	0.288095	0.605618	0.208567	DN vs LOF	Min_N_of_3
single	secondary	WDR26	Q9H7D7	OMIM:617616	0.254355	0.587318	0.193347	DN vs LOF	Min_N_of_3
single	secondary	YWHAG	P61981	OMIM:617665	0.498144	0.5627	0.435474	DN vs LOF	Min_N_of_3
single	secondary	YY1	P25490	OMIM:617557	0.33202	0.497501	0.334241	DN vs LOF	Min_N_of_3
single	secondary	ZBTB18	Q99592	OMIM:612337	0.279702	0.519763	0.264048	DN vs LOF	Min_N_of_3
single	secondary	ZEB2	O60315	OMIM:235730	0.189992	0.40284	0.257995	DN vs LOF	Min_N_of_3
single	secondary	ZIC2	O95409	OMIM:609637	0.476844	0.612859	0.365392	DN vs LOF	Min_N_of_3
single	secondary	ZMYND11	Q15326	OMIM:616083	0.203876	0.590238	0.150947	DN vs LOF	Min_N_of_3
single	primary	ACTN4	O43707	OMIM:603278	0.710401	0.494564	0.714854	GOF vs LOF	Min_N_of_3
single	primary	ACVR1	Q04771	OMIM:135100	0.647098	0.55905	0.591217	GOF vs LOF	Min_N_of_3
single	primary	AQP5	P55064	OMIM:600231	0.838702	0.407189	0.883315	GOF vs LOF	Min_N_of_3
single	primary	AVP	P01185	OMIM:125700	0.582	0.486812	0.594778	GOF vs LOF	Min_N_of_3
single	primary	CACNA1E	Q15878	OMIM:618285	0.679434	0.596442	0.589164	GOF vs LOF	Min_N_of_3
single	primary	CAMK2B	Q13554	OMIM:617799	0.727782	0.596449	0.643986	GOF vs LOF	Min_N_of_3
single	primary	CAPN5	O15484	OMIM:193235	0.669531	0.255012	0.855465	GOF vs LOF	Min_N_of_3
single	primary	CDC42	P60953	OMIM:616737	0.736425	0.533615	0.709469	GOF vs LOF	Min_N_of_3
single	primary	CEBPA	P49715	OMIM:601626	0.346361	0.477069	0.367424	GOF vs LOF	Min_N_of_3
single	primary	CHD1	O14646	OMIM:617682	0.291337	0.50314	0.28875	GOF vs LOF	Min_N_of_3
single	primary	CHMP4B	Q9H444	OMIM:605387	0.446197	0.394779	0.55261	GOF vs LOF	Min_N_of_3
single	primary	CYFIP2	Q96F07	OMIM:618008	0.480778	0.34669	0.635687	GOF vs LOF	Min_N_of_3
single	primary	DHX30	Q7L2E3	OMIM:617804	0.358174	0.373567	0.483417	GOF vs LOF	Min_N_of_3
single	primary	EGLN1	Q9GZT9	OMIM:609820	0.436304	0.563732	0.374608	GOF vs LOF	Min_N_of_3
single	primary	FGF12	P61328	OMIM:617166	0.643507	0.633573	0.510758	GOF vs LOF	Min_N_of_3
single	primary	GFAP	P14136	OMIM:203450	0.873172	0.428639	0.90174	GOF vs LOF	Min_N_of_3
single	primary	GLUD1	P00367	OMIM:606762	0.570144	0.305825	0.750663	GOF vs LOF	Min_N_of_3
single	primary	GRIN2D	O15399	OMIM:617162	0.674878	0.274407	0.845888	GOF vs LOF	Min_N_of_3
single	primary	KCNB1	Q14721	OMIM:616056	0.709195	0.418464	0.772162	GOF vs LOF	Min_N_of_3
single	primary	KCNC1	P48547	OMIM:616187	0.74886	0.365668	0.837995	GOF vs LOF	Min_N_of_3
single	primary	KCNC2	Q96PR1	OMIM:619913	0.850153	0.466185	0.866605	GOF vs LOF	Min_N_of_3
single	primary	KCNC3	Q14003	OMIM:605259	0.844704	0.519356	0.834269	GOF vs LOF	Min_N_of_3
single	primary	KCNJ5	P48544	OMIM:613677	0.851741	0.320529	0.924118	GOF vs LOF	Min_N_of_3
single	primary	KCNN3	Q9UGI6	OMIM:618658	0.710264	0.601392	0.619022	GOF vs LOF	Min_N_of_3
single	primary	KCNT2	Q6UVM3	OMIM:617771	0.725305	0.363636	0.822087	GOF vs LOF	Min_N_of_3
single	primary	KIF21A	Q7Z4S6	OMIM:135700	0.525542	0.474966	0.550447	GOF vs LOF	Min_N_of_3
single	primary	LITAF	Q99732	OMIM:601098	0.7328	0.485633	0.743904	GOF vs LOF	Min_N_of_3
single	primary	LMBRD2	Q68DH5	OMIM:619694	0.751054	0.467609	0.774516	GOF vs LOF	Min_N_of_3
single	primary	MAP3K1	Q13233	OMIM:613762	0.43706	0.632425	0.310938	GOF vs LOF	Min_N_of_3
single	primary	MECOM	Q03112	OMIM:616738	0.167522	0.387841	0.241057	GOF vs LOF	Min_N_of_3
single	primary	MRAS	O14807	OMIM:618499	0.662117	0.420098	0.730097	GOF vs LOF	Min_N_of_3
single	primary	MYOC	Q99972	OMIM:137750	0.492637	0.484241	0.5084	GOF vs LOF	Min_N_of_3
single	primary	NIPA1	Q7RTP0	OMIM:600363	0.757326	0.551848	0.717062	GOF vs LOF	Min_N_of_3
single	primary	PAK1	Q13153	OMIM:618158	0.774952	0.609532	0.688076	GOF vs LOF	Min_N_of_3
single	primary	PROKR2	Q8NFJ6	OMIM:244200	0.759301	0.446256	0.796516	GOF vs LOF	Min_N_of_3
single	primary	PRSS1	P07477	OMIM:167800	0.727895	0.469039	0.751751	GOF vs LOF	Min_N_of_3
single	primary	PSEN2	P49810	OMIM:606889	0.737822	0.548996	0.698057	GOF vs LOF	Min_N_of_3
single	primary	RAC3	P60763	OMIM:618577	0.750873	0.266302	0.89252	GOF vs LOF	Min_N_of_3
single	primary	RALA	P11233	OMIM:619311	0.613707	0.400391	0.704071	GOF vs LOF	Min_N_of_3
single	primary	RAP1B	P61224	OMIM:620654	0.695295	0.312655	0.83379	GOF vs LOF	Min_N_of_3
single	primary	RIGI	O95786	OMIM:616298	0.622545	0.418037	0.696609	GOF vs LOF	Min_N_of_3
single	primary	SLC1A2	P43004	OMIM:617105	0.822521	0.442989	0.85353	GOF vs LOF	Min_N_of_3
single	primary	SLC40A1	Q9NP59	OMIM:606069	0.542975	0.404582	0.63616	GOF vs LOF	Min_N_of_3
single	primary	SOS2	Q07890	OMIM:616559	0.473074	0.502045	0.471035	GOF vs LOF	Min_N_of_3
single	primary	STING1	Q86WV6	OMIM:615934	0.683723	0.251558	0.865443	GOF vs LOF	Min_N_of_3
single	primary	SYK	P43405	OMIM:619381	0.639327	0.463041	0.672728	GOF vs LOF	Min_N_of_3
single	primary	THRA	P10827	OMIM:614450	0.467757	0.585529	0.383513	GOF vs LOF	Min_N_of_3
single	primary	TRAF7	Q6Q0C0	OMIM:618164	0.639084	0.486981	0.651009	GOF vs LOF	Min_N_of_3
single	primary	UMOD	P07911	OMIM:162000	0.597631	0.578875	0.519352	GOF vs LOF	Min_N_of_3
single	secondary	ADNP	Q9H2P0	OMIM:615873	0.171733	0.535433	0.152469	GOF vs LOF	Min_N_of_3
single	secondary	AGO2	Q9UKV8	OMIM:619149	0.262026	0.639189	0.166963	GOF vs LOF	Min_N_of_3
single	secondary	ANKRD17	O75179	OMIM:619504	0.249749	0.597931	0.182903	GOF vs LOF	Min_N_of_3
single	secondary	ARF1	P84077	OMIM:618185	0.480419	0.551646	0.42906	GOF vs LOF	Min_N_of_3
single	secondary	ARID1B	Q8NFD5	OMIM:135900	0.156782	0.633911	0.0969657	GOF vs LOF	Min_N_of_3
single	secondary	ARMC5	Q96C12	OMIM:615954	0.711217	0.628284	0.593014	GOF vs LOF	Min_N_of_3
single	secondary	ATP2C1	P98194	OMIM:169600	0.668467	0.655681	0.514284	GOF vs LOF	Min_N_of_3
single	secondary	ATP6V1B2	P21281	OMIM:616455	0.339231	0.611158	0.246215	GOF vs LOF	Min_N_of_3
single	secondary	BCL11A	Q9H165	OMIM:617101	0.199398	0.441964	0.239237	GOF vs LOF	Min_N_of_3
single	secondary	BPTF	Q12830	OMIM:617755	0.147329	0.531119	0.132349	GOF vs LOF	Min_N_of_3
single	secondary	BRPF1	P55201	OMIM:617333	0.273985	0.652216	0.167522	GOF vs LOF	Min_N_of_3
single	secondary	CAMTA1	Q9Y6Y1	OMIM:614756	0.297091	0.505654	0.29239	GOF vs LOF	Min_N_of_3
single	secondary	CDK19	Q9BWU1	OMIM:618916	0.39953	0.249147	0.667243	GOF vs LOF	Min_N_of_3
single	secondary	CHD2	O14647	OMIM:615369	0.287602	0.601422	0.211076	GOF vs LOF	Min_N_of_3
single	secondary	CHD5	Q8TDI0	OMIM:619873	0.381033	0.415059	0.46454	GOF vs LOF	Min_N_of_3
single	secondary	CHD8	Q9HCK8	OMIM:615032	0.277132	0.60446	0.200557	GOF vs LOF	Min_N_of_3
single	secondary	CNOT3	O75175	OMIM:618672	0.257223	0.520498	0.241863	GOF vs LOF	Min_N_of_3
single	secondary	COL5A1	P20908	OMIM:130000	0.426858	0.460894	0.46557	GOF vs LOF	Min_N_of_3
single	secondary	COPA	P53621	OMIM:616414	0.291887	0.440581	0.343568	GOF vs LOF	Min_N_of_3
single	secondary	CSNK2B	P67870	OMIM:618732	0.38788	0.48357	0.403599	GOF vs LOF	Min_N_of_3
single	secondary	CTNNA1	P35221	OMIM:608970	0.607716	0.242718	0.828574	GOF vs LOF	Min_N_of_3
single	secondary	DLG4	P78352	OMIM:618793	0.620779	0.52302	0.598859	GOF vs LOF	Min_N_of_3
single	secondary	DLL1	O00548	OMIM:618709	0.524172	0.558344	0.465634	GOF vs LOF	Min_N_of_3
single	secondary	DLL4	Q9NR61	OMIM:616589	0.547608	0.633134	0.412249	GOF vs LOF	Min_N_of_3
single	secondary	DYRK1A	Q13627	OMIM:614104	0.276147	0.591021	0.208855	GOF vs LOF	Min_N_of_3
single	secondary	EED	O75530	OMIM:617561	0.232333	0.377705	0.332725	GOF vs LOF	Min_N_of_3
single	secondary	EFTUD2	Q15029	OMIM:610536	0.55966	0.647801	0.408637	GOF vs LOF	Min_N_of_3
single	secondary	EHMT1	Q9H9B1	OMIM:610253	0.332461	0.548137	0.291064	GOF vs LOF	Min_N_of_3
single	secondary	FBXO11	Q86XK2	OMIM:618089	0.385515	0.530883	0.356659	GOF vs LOF	Min_N_of_3
single	secondary	FGF8	P55075	OMIM:612702	0.618339	0.428727	0.683424	GOF vs LOF	Min_N_of_3
single	secondary	FGF9	P31371	OMIM:612961	0.647194	0.425308	0.712539	GOF vs LOF	Min_N_of_3
single	secondary	FLT4	P35916	OMIM:153100	0.671679	0.471184	0.696604	GOF vs LOF	Min_N_of_3
single	secondary	FOXG1	P55316	OMIM:613454	0.23548	0.445501	0.277127	GOF vs LOF	Min_N_of_3
single	secondary	FZD4	Q9ULV1	OMIM:133780	0.712692	0.620356	0.602869	GOF vs LOF	Min_N_of_3
single	secondary	GATAD2B	Q8WXI9	OMIM:615074	0.174141	0.638286	0.106739	GOF vs LOF	Min_N_of_3
single	secondary	GRIA2	P42262	OMIM:618917	0.673169	0.454834	0.711712	GOF vs LOF	Min_N_of_3
single	secondary	GRIN2A	Q12879	OMIM:245570	0.632698	0.499495	0.633167	GOF vs LOF	Min_N_of_3
single	secondary	HNRNPK	P61978	OMIM:616580	0.245518	0.583401	0.188557	GOF vs LOF	Min_N_of_3
single	secondary	HNRNPU	Q00839	OMIM:617391	0.249861	0.655681	0.148874	GOF vs LOF	Min_N_of_3
single	secondary	IRF2BPL	Q9H1B7	OMIM:618088	0.283698	0.606091	0.204712	GOF vs LOF	Min_N_of_3
single	secondary	KANSL1	Q7Z3B3	OMIM:610443	0.226936	0.583678	0.173133	GOF vs LOF	Min_N_of_3
single	secondary	KAT6A	Q92794	OMIM:616268	0.164676	0.555742	0.136139	GOF vs LOF	Min_N_of_3
single	secondary	KCNQ4	P56696	OMIM:600101	0.838818	0.468919	0.854947	GOF vs LOF	Min_N_of_3
single	secondary	KDM3B	Q7LBC6	OMIM:618846	0.228557	0.518295	0.215905	GOF vs LOF	Min_N_of_3
single	secondary	KDM6B	O15054	OMIM:618505	0.273434	0.580126	0.214071	GOF vs LOF	Min_N_of_3
single	secondary	KMT5B	Q4FZB7	OMIM:617788	0.16003	0.655681	0.0909482	GOF vs LOF	Min_N_of_3
single	secondary	KRIT1	O00522	OMIM:116860	0.555232	0.599509	0.454728	GOF vs LOF	Min_N_of_3
single	secondary	LGI1	O95970	OMIM:600512	0.480954	0.643276	0.339431	GOF vs LOF	Min_N_of_3
single	secondary	LMX1A	Q8TE12	OMIM:601412	0.383023	0.394779	0.487636	GOF vs LOF	Min_N_of_3
single	secondary	LOX	P28300	OMIM:617168	0.187301	0.421456	0.240335	GOF vs LOF	Min_N_of_3
single	secondary	MAPRE2	Q15555	OMIM:616734	0.437812	0.6367	0.307653	GOF vs LOF	Min_N_of_3
single	secondary	MEF2C	Q06413	OMIM:613443	0.355248	0.553501	0.307704	GOF vs LOF	Min_N_of_3
single	secondary	MEIS2	O14770	OMIM:600987	0.281053	0.411502	0.358591	GOF vs LOF	Min_N_of_3
single	secondary	MEN1	O00255	OMIM:131100	0.490415	0.642366	0.348874	GOF vs LOF	Min_N_of_3
single	secondary	MNX1	P50219	OMIM:176450	0.285205	0.568601	0.232378	GOF vs LOF	Min_N_of_3
single	secondary	MYT1L	Q9UL68	OMIM:616521	0.182885	0.491734	0.187878	GOF vs LOF	Min_N_of_3
single	secondary	NAA15	Q9BXJ9	OMIM:617787	0.560671	0.549019	0.511792	GOF vs LOF	Min_N_of_3
single	secondary	NCDN	Q9UBB6	OMIM:619373	0.449261	0.562878	0.387814	GOF vs LOF	Min_N_of_3
single	secondary	NF2	P35240	OMIM:101000	0.530656	0.654742	0.373514	GOF vs LOF	Min_N_of_3
single	secondary	NFIB	O00712	OMIM:618286	0.334731	0.627541	0.229958	GOF vs LOF	Min_N_of_3
single	secondary	NIPBL	Q6KC79	OMIM:122470	0.135885	0.616239	0.0891943	GOF vs LOF	Min_N_of_3
single	secondary	NR2F1	P10589	OMIM:615722	0.235608	0.521017	0.220797	GOF vs LOF	Min_N_of_3
single	secondary	NR3C1	P04150	OMIM:615962	0.341314	0.581088	0.271963	GOF vs LOF	Min_N_of_3
single	secondary	PAFAH1B1	P43034	OMIM:607432	0.267674	0.624798	0.179989	GOF vs LOF	Min_N_of_3
single	secondary	PAX9	P55771	OMIM:604625	0.486084	0.622576	0.364433	GOF vs LOF	Min_N_of_3
single	secondary	PBX1	P40424	OMIM:617641	0.201577	0.57663	0.156379	GOF vs LOF	Min_N_of_3
single	secondary	PDE4D	Q08499	OMIM:614613	0.615294	0.444426	0.666598	GOF vs LOF	Min_N_of_3
single	secondary	PHIP	Q8WWQ0	OMIM:617991	0.312408	0.521681	0.294077	GOF vs LOF	Min_N_of_3
single	secondary	PKP2	Q99959	OMIM:609040	0.566633	0.612939	0.452257	GOF vs LOF	Min_N_of_3
single	secondary	POGZ	Q7Z3K3	OMIM:616364	0.180728	0.616101	0.120845	GOF vs LOF	Min_N_of_3
single	secondary	PPP2CA	P67775	OMIM:618354	0.428867	0.336602	0.596763	GOF vs LOF	Min_N_of_3
single	secondary	PTHLH	P12272	OMIM:613382	0.427264	0.655681	0.28148	GOF vs LOF	Min_N_of_3
single	secondary	PURA	Q00577	OMIM:616158	0.378491	0.575807	0.309696	GOF vs LOF	Min_N_of_3
single	secondary	QRICH1	Q2TAL8	OMIM:617982	0.248519	0.630462	0.162366	GOF vs LOF	Min_N_of_3
single	secondary	RORA	P35398	OMIM:618060	0.395763	0.251706	0.660693	GOF vs LOF	Min_N_of_3
single	secondary	RPL15	P61313	OMIM:615550	0.183513	0.394779	0.256268	GOF vs LOF	Min_N_of_3
single	secondary	RPS19	P39019	OMIM:105650	0.197523	0.512522	0.189702	GOF vs LOF	Min_N_of_3
single	secondary	RPSA	P08865	OMIM:271400	0.267734	0.587143	0.204514	GOF vs LOF	Min_N_of_3
single	secondary	SATB1	Q01826	OMIM:619229	0.366355	0.492585	0.373268	GOF vs LOF	Min_N_of_3
single	secondary	SATB2	Q9UPW6	OMIM:612313	0.237732	0.485032	0.248755	GOF vs LOF	Min_N_of_3
single	secondary	SETD5	Q9C0A6	OMIM:615761	0.20392	0.591656	0.150231	GOF vs LOF	Min_N_of_3
single	secondary	SGCE	O43556	OMIM:159900	0.612671	0.621607	0.490546	GOF vs LOF	Min_N_of_3
single	secondary	SIX3	O95343	OMIM:157170	0.267628	0.652709	0.162784	GOF vs LOF	Min_N_of_3
single	secondary	SLC20A2	Q08357	OMIM:213600	0.682904	0.536539	0.650385	GOF vs LOF	Min_N_of_3
single	secondary	SLC6A1	P30531	OMIM:616421	0.717147	0.551533	0.673375	GOF vs LOF	Min_N_of_3
single	secondary	SMAD3	P84022	OMIM:613795	0.482532	0.534503	0.448154	GOF vs LOF	Min_N_of_3
single	secondary	SMARCC2	Q8TAQ2	OMIM:618362	0.224888	0.500706	0.224396	GOF vs LOF	Min_N_of_3
single	secondary	SOX11	P35716	OMIM:615866	0.31304	0.596261	0.235798	GOF vs LOF	Min_N_of_3
single	secondary	SOX2	P48431	OMIM:206900	0.340974	0.650133	0.217792	GOF vs LOF	Min_N_of_3
single	secondary	SOX5	P35711	OMIM:616803	0.30661	0.506354	0.301233	GOF vs LOF	Min_N_of_3
single	secondary	SOX9	P48436	OMIM:114290	0.24104	0.596691	0.176727	GOF vs LOF	Min_N_of_3
single	secondary	STAG1	Q8WVM7	OMIM:617635	0.398356	0.457719	0.439599	GOF vs LOF	Min_N_of_3
single	secondary	STX1B	P61266	OMIM:616172	0.608653	0.419532	0.68273	GOF vs LOF	Min_N_of_3
single	secondary	SUZ12	Q15022	OMIM:618786	0.243866	0.375735	0.348893	GOF vs LOF	Min_N_of_3
single	secondary	SYNGAP1	Q96PV0	OMIM:612621	0.379768	0.615723	0.276484	GOF vs LOF	Min_N_of_3
single	secondary	TBR1	Q16650	OMIM:606053	0.258777	0.477754	0.27622	GOF vs LOF	Min_N_of_3
single	secondary	TCF4	P15884	OMIM:610954	0.182538	0.553114	0.152839	GOF vs LOF	Min_N_of_3
single	secondary	TCOF1	Q13428	OMIM:154500	0.160961	0.566462	0.128026	GOF vs LOF	Min_N_of_3
single	secondary	TFAP2B	Q92481	OMIM:169100	0.178735	0.540545	0.156108	GOF vs LOF	Min_N_of_3
single	secondary	THAP1	Q9NVV9	OMIM:602629	0.340178	0.451658	0.384965	GOF vs LOF	Min_N_of_3
single	secondary	TLK2	Q86UE8	OMIM:618050	0.392056	0.62952	0.275112	GOF vs LOF	Min_N_of_3
single	secondary	TNPO2	O14787	OMIM:619556	0.35774	0.464799	0.390753	GOF vs LOF	Min_N_of_3
single	secondary	TRIP12	Q14669	OMIM:617752	0.245642	0.579497	0.191128	GOF vs LOF	Min_N_of_3
single	secondary	TUBB2A	Q13885	OMIM:615763	0.452796	0.495641	0.45712	GOF vs LOF	Min_N_of_3
single	secondary	TUBB2B	Q9BVA1	OMIM:610031	0.426315	0.461191	0.464721	GOF vs LOF	Min_N_of_3
single	secondary	WDR26	Q9H7D7	OMIM:617616	0.347487	0.587318	0.272298	GOF vs LOF	Min_N_of_3
single	secondary	XPR1	Q9UBH6	OMIM:616413	0.619522	0.547835	0.573365	GOF vs LOF	Min_N_of_3
single	secondary	YWHAG	P61981	OMIM:617665	0.433492	0.5627	0.372912	GOF vs LOF	Min_N_of_3
single	secondary	YY1	P25490	OMIM:617557	0.215456	0.497501	0.217151	GOF vs LOF	Min_N_of_3
single	secondary	ZBTB18	Q99592	OMIM:612337	0.3037	0.519763	0.287239	GOF vs LOF	Min_N_of_3
single	secondary	ZIC2	O95409	OMIM:609637	0.25484	0.612859	0.177656	GOF vs LOF	Min_N_of_3
single	secondary	ZMYND11	Q15326	OMIM:616083	0.266512	0.590238	0.201436	GOF vs LOF	Min_N_of_3
single	primary	AGO2	Q9UKV8	OMIM:619149	0.763347	0.639189	0.851063	LOF vs non-LOF	Min_N_of_3
single	primary	ANKRD17	O75179	OMIM:619504	0.891847	0.597931	0.924603	LOF vs non-LOF	Min_N_of_3
single	primary	ARF1	P84077	OMIM:618185	0.658454	0.551646	0.70344	LOF vs non-LOF	Min_N_of_3
single	primary	ARID1B	Q8NFD5	OMIM:135900	0.911056	0.633911	0.946629	LOF vs non-LOF	Min_N_of_3
single	primary	ARMC5	Q96C12	OMIM:615954	0.385248	0.628284	0.514379	LOF vs non-LOF	Min_N_of_3
single	primary	ATP2C1	P98194	OMIM:169600	0.521552	0.655681	0.674886	LOF vs non-LOF	Min_N_of_3
single	primary	ATP6V1B2	P21281	OMIM:616455	0.648977	0.611158	0.743974	LOF vs non-LOF	Min_N_of_3
single	primary	BCL11A	Q9H165	OMIM:617101	0.851623	0.441964	0.819682	LOF vs non-LOF	Min_N_of_3
single	primary	BPTF	Q12830	OMIM:617755	0.881512	0.531119	0.893924	LOF vs non-LOF	Min_N_of_3
single	primary	BRPF1	P55201	OMIM:617333	0.810908	0.652216	0.889409	LOF vs non-LOF	Min_N_of_3
single	primary	CAMTA1	Q9Y6Y1	OMIM:614756	0.802488	0.505654	0.806048	LOF vs non-LOF	Min_N_of_3
single	primary	CHD2	O14647	OMIM:615369	0.715495	0.601422	0.791438	LOF vs non-LOF	Min_N_of_3
single	primary	CHD5	Q8TDI0	OMIM:619873	0.64887	0.415059	0.567335	LOF vs non-LOF	Min_N_of_3
single	primary	CHD8	Q9HCK8	OMIM:615032	0.788342	0.60446	0.850565	LOF vs non-LOF	Min_N_of_3
single	primary	CNOT3	O75175	OMIM:618672	0.835435	0.520498	0.846406	LOF vs non-LOF	Min_N_of_3
single	primary	CSNK2B	P67870	OMIM:618732	0.662902	0.48357	0.648058	LOF vs non-LOF	Min_N_of_3
single	primary	CTNNA1	P35221	OMIM:608970	0.525976	0.242718	0.262341	LOF vs non-LOF	Min_N_of_3
single	primary	DLG4	P78352	OMIM:618793	0.714988	0.52302	0.733388	LOF vs non-LOF	Min_N_of_3
single	primary	DLL1	O00548	OMIM:618709	0.71383	0.558344	0.759238	LOF vs non-LOF	Min_N_of_3
single	primary	DLL4	Q9NR61	OMIM:616589	0.690038	0.633134	0.793472	LOF vs non-LOF	Min_N_of_3
single	primary	DYRK1A	Q13627	OMIM:614104	0.844876	0.591021	0.88727	LOF vs non-LOF	Min_N_of_3
single	primary	EED	O75530	OMIM:617561	0.809071	0.377705	0.720045	LOF vs non-LOF	Min_N_of_3
single	primary	EFTUD2	Q15029	OMIM:610536	0.638695	0.647801	0.764784	LOF vs non-LOF	Min_N_of_3
single	primary	EHMT1	Q9H9B1	OMIM:610253	0.812364	0.548137	0.840049	LOF vs non-LOF	Min_N_of_3
single	primary	FBXO11	Q86XK2	OMIM:618089	0.828691	0.530883	0.845544	LOF vs non-LOF	Min_N_of_3
single	primary	FGF8	P55075	OMIM:612702	0.505577	0.428727	0.4342	LOF vs non-LOF	Min_N_of_3
single	primary	FGF9	P31371	OMIM:612961	0.663544	0.425308	0.593416	LOF vs non-LOF	Min_N_of_3
single	primary	FLT4	P35916	OMIM:153100	0.545663	0.471184	0.516936	LOF vs non-LOF	Min_N_of_3
single	primary	FOXG1	P55316	OMIM:613454	0.920003	0.445501	0.902342	LOF vs non-LOF	Min_N_of_3
single	primary	FZD4	Q9ULV1	OMIM:133780	0.437031	0.620356	0.559181	LOF vs non-LOF	Min_N_of_3
single	primary	GATAD2B	Q8WXI9	OMIM:615074	0.890945	0.638286	0.935134	LOF vs non-LOF	Min_N_of_3
single	primary	HNRNPK	P61978	OMIM:616580	0.857348	0.583401	0.893803	LOF vs non-LOF	Min_N_of_3
single	primary	HNRNPU	Q00839	OMIM:617391	0.844574	0.655681	0.911877	LOF vs non-LOF	Min_N_of_3
single	primary	IRF2BPL	Q9H1B7	OMIM:618088	0.854538	0.606091	0.900389	LOF vs non-LOF	Min_N_of_3
single	primary	KANSL1	Q7Z3B3	OMIM:610443	0.881842	0.583678	0.912766	LOF vs non-LOF	Min_N_of_3
single	primary	KAT6A	Q92794	OMIM:616268	0.893325	0.555742	0.91286	LOF vs non-LOF	Min_N_of_3
single	primary	KDM3B	Q7LBC6	OMIM:618846	0.872408	0.518295	0.880338	LOF vs non-LOF	Min_N_of_3
single	primary	KDM6B	O15054	OMIM:618505	0.869989	0.580126	0.902398	LOF vs non-LOF	Min_N_of_3
single	primary	KMT5B	Q4FZB7	OMIM:617788	0.881625	0.655681	0.934135	LOF vs non-LOF	Min_N_of_3
single	primary	KRIT1	O00522	OMIM:116860	0.372415	0.599509	0.470422	LOF vs non-LOF	Min_N_of_3
single	primary	LMX1A	Q8TE12	OMIM:601412	0.764492	0.394779	0.679222	LOF vs non-LOF	Min_N_of_3
single	primary	LOX	P28300	OMIM:617168	0.720519	0.421456	0.652544	LOF vs non-LOF	Min_N_of_3
single	primary	MAPRE2	Q15555	OMIM:616734	0.620319	0.6367	0.741153	LOF vs non-LOF	Min_N_of_3
single	primary	MEIS2	O14770	OMIM:600987	0.828153	0.411502	0.771153	LOF vs non-LOF	Min_N_of_3
single	primary	MEN1	O00255	OMIM:131100	0.729096	0.642366	0.828593	LOF vs non-LOF	Min_N_of_3
single	primary	MNX1	P50219	OMIM:176450	0.826902	0.568601	0.862946	LOF vs non-LOF	Min_N_of_3
single	primary	MYT1L	Q9UL68	OMIM:616521	0.869417	0.491734	0.865617	LOF vs non-LOF	Min_N_of_3
single	primary	NAA15	Q9BXJ9	OMIM:617787	0.539675	0.549019	0.58801	LOF vs non-LOF	Min_N_of_3
single	primary	NCDN	Q9UBB6	OMIM:619373	0.668109	0.562878	0.721617	LOF vs non-LOF	Min_N_of_3
single	primary	NF2	P35240	OMIM:101000	0.603711	0.654742	0.742863	LOF vs non-LOF	Min_N_of_3
single	primary	NFIB	O00712	OMIM:618286	0.823288	0.627541	0.887001	LOF vs non-LOF	Min_N_of_3
single	primary	NIPBL	Q6KC79	OMIM:122470	0.904289	0.616239	0.938164	LOF vs non-LOF	Min_N_of_3
single	primary	PAFAH1B1	P43034	OMIM:607432	0.825808	0.624798	0.887571	LOF vs non-LOF	Min_N_of_3
single	primary	PHIP	Q8WWQ0	OMIM:617991	0.809112	0.521681	0.822157	LOF vs non-LOF	Min_N_of_3
single	primary	PKP2	Q99959	OMIM:609040	0.538036	0.612939	0.648425	LOF vs non-LOF	Min_N_of_3
single	primary	POGZ	Q7Z3K3	OMIM:616364	0.837405	0.616101	0.892071	LOF vs non-LOF	Min_N_of_3
single	primary	PTHLH	P12272	OMIM:613382	0.692282	0.655681	0.810754	LOF vs non-LOF	Min_N_of_3
single	primary	PURA	Q00577	OMIM:616158	0.825551	0.575807	0.865297	LOF vs non-LOF	Min_N_of_3
single	primary	QRICH1	Q2TAL8	OMIM:617982	0.767225	0.630462	0.849017	LOF vs non-LOF	Min_N_of_3
single	primary	RORA	P35398	OMIM:618060	0.57105	0.251706	0.309299	LOF vs non-LOF	Min_N_of_3
single	primary	RPL15	P61313	OMIM:615550	0.800746	0.394779	0.723861	LOF vs non-LOF	Min_N_of_3
single	primary	RPSA	P08865	OMIM:271400	0.646937	0.587143	0.722675	LOF vs non-LOF	Min_N_of_3
single	primary	SATB1	Q01826	OMIM:619229	0.792575	0.492585	0.787656	LOF vs non-LOF	Min_N_of_3
single	primary	SETD5	Q9C0A6	OMIM:615761	0.87803	0.591656	0.912514	LOF vs non-LOF	Min_N_of_3
single	primary	SGCE	O43556	OMIM:159900	0.386086	0.621607	0.508144	LOF vs non-LOF	Min_N_of_3
single	primary	SIX3	O95343	OMIM:157170	0.827392	0.652709	0.90009	LOF vs non-LOF	Min_N_of_3
single	primary	SLC6A1	P30531	OMIM:616421	0.495187	0.551533	0.546766	LOF vs non-LOF	Min_N_of_3
single	primary	SMAD3	P84022	OMIM:613795	0.654945	0.534503	0.685482	LOF vs non-LOF	Min_N_of_3
single	primary	SMARCC2	Q8TAQ2	OMIM:618362	0.863676	0.500706	0.864008	LOF vs non-LOF	Min_N_of_3
single	primary	SOX11	P35716	OMIM:615866	0.82767	0.596261	0.876437	LOF vs non-LOF	Min_N_of_3
single	primary	SOX2	P48431	OMIM:206900	0.82549	0.650133	0.897855	LOF vs non-LOF	Min_N_of_3
single	primary	SOX5	P35711	OMIM:616803	0.84463	0.506354	0.847936	LOF vs non-LOF	Min_N_of_3
single	primary	STAG1	Q8WVM7	OMIM:617635	0.686889	0.457719	0.649327	LOF vs non-LOF	Min_N_of_3
single	primary	STX1B	P61266	OMIM:616172	0.458828	0.419532	0.379951	LOF vs non-LOF	Min_N_of_3
single	primary	SUZ12	Q15022	OMIM:618786	0.898978	0.375735	0.84267	LOF vs non-LOF	Min_N_of_3
single	primary	SYNGAP1	Q96PV0	OMIM:612621	0.86992	0.615723	0.914643	LOF vs non-LOF	Min_N_of_3
single	primary	TCOF1	Q13428	OMIM:154500	0.73499	0.566462	0.783727	LOF vs non-LOF	Min_N_of_3
single	primary	THAP1	Q9NVV9	OMIM:602629	0.556771	0.451658	0.508522	LOF vs non-LOF	Min_N_of_3
single	primary	TLK2	Q86UE8	OMIM:618050	0.83323	0.62952	0.894623	LOF vs non-LOF	Min_N_of_3
single	primary	TNPO2	O14787	OMIM:619556	0.682546	0.464799	0.651232	LOF vs non-LOF	Min_N_of_3
single	primary	TRIP12	Q14669	OMIM:617752	0.842314	0.579497	0.880403	LOF vs non-LOF	Min_N_of_3
single	primary	TUBB2A	Q13885	OMIM:615763	0.595915	0.495641	0.591709	LOF vs non-LOF	Min_N_of_3
single	primary	WDR26	Q9H7D7	OMIM:617616	0.832978	0.587318	0.876508	LOF vs non-LOF	Min_N_of_3
single	primary	YWHAG	P61981	OMIM:617665	0.58144	0.5627	0.641255	LOF vs non-LOF	Min_N_of_3
single	primary	YY1	P25490	OMIM:617557	0.87055	0.497501	0.869419	LOF vs non-LOF	Min_N_of_3
single	primary	ZBTB18	Q99592	OMIM:612337	0.819731	0.519763	0.831125	LOF vs non-LOF	Min_N_of_3
single	primary	ZIC2	O95409	OMIM:609637	0.911081	0.612859	0.941928	LOF vs non-LOF	Min_N_of_3
single	primary	ZMYND11	Q15326	OMIM:616083	0.826056	0.590238	0.872459	LOF vs non-LOF	Min_N_of_3
single	secondary	ACTN4	O43707	OMIM:603278	0.596792	0.494564	0.591549	LOF vs non-LOF	Min_N_of_3
single	secondary	ACVR1	Q04771	OMIM:135100	0.481254	0.55905	0.540483	LOF vs non-LOF	Min_N_of_3
single	secondary	AQP5	P55064	OMIM:600231	0.20123	0.407189	0.147515	LOF vs non-LOF	Min_N_of_3
single	secondary	AVP	P01185	OMIM:125700	0.268188	0.486812	0.25796	LOF vs non-LOF	Min_N_of_3
single	secondary	CACNA1E	Q15878	OMIM:618285	0.60624	0.596442	0.694703	LOF vs non-LOF	Min_N_of_3
single	secondary	CAMK2B	Q13554	OMIM:617799	0.612947	0.596449	0.700653	LOF vs non-LOF	Min_N_of_3
single	secondary	CAPN5	O15484	OMIM:193235	0.208407	0.255012	0.0826698	LOF vs non-LOF	Min_N_of_3
single	secondary	CDC42	P60953	OMIM:616737	0.611432	0.533615	0.642906	LOF vs non-LOF	Min_N_of_3
single	secondary	CDK13	Q14004	OMIM:617360	0.81639	0.432043	0.77181	LOF vs non-LOF	Min_N_of_3
single	secondary	CEBPA	P49715	OMIM:601626	0.748017	0.477069	0.730326	LOF vs non-LOF	Min_N_of_3
single	secondary	CELA2A	P08217	OMIM:618620	0.282314	0.531273	0.308369	LOF vs non-LOF	Min_N_of_3
single	secondary	CHD1	O14646	OMIM:617682	0.7429	0.50314	0.745292	LOF vs non-LOF	Min_N_of_3
single	secondary	CHMP4B	Q9H444	OMIM:605387	0.549492	0.394779	0.443085	LOF vs non-LOF	Min_N_of_3
single	secondary	CSNK2A1	P68400	OMIM:617062	0.676626	0.326323	0.503361	LOF vs non-LOF	Min_N_of_3
single	secondary	CYFIP2	Q96F07	OMIM:618008	0.729578	0.34669	0.588765	LOF vs non-LOF	Min_N_of_3
single	secondary	DHX16	O60231	OMIM:618733	0.339565	0.475631	0.318041	LOF vs non-LOF	Min_N_of_3
single	secondary	DHX30	Q7L2E3	OMIM:617804	0.665261	0.373567	0.542369	LOF vs non-LOF	Min_N_of_3
single	secondary	DNAJB6	O75190	OMIM:603511	0.507004	0.39478	0.401494	LOF vs non-LOF	Min_N_of_3
single	secondary	DPF2	Q92785	OMIM:618027	0.794381	0.587939	0.846445	LOF vs non-LOF	Min_N_of_3
single	secondary	EGLN1	Q9GZT9	OMIM:609820	0.673548	0.563732	0.727227	LOF vs non-LOF	Min_N_of_3
single	secondary	FGF12	P61328	OMIM:617166	0.585707	0.633573	0.709679	LOF vs non-LOF	Min_N_of_3
single	secondary	GABRB2	P47870	OMIM:617829	0.475936	0.44851	0.424819	LOF vs non-LOF	Min_N_of_3
single	secondary	GFAP	P14136	OMIM:203450	0.144475	0.428639	0.112444	LOF vs non-LOF	Min_N_of_3
single	secondary	GJA8	P48165	OMIM:116200	0.244936	0.493051	0.239831	LOF vs non-LOF	Min_N_of_3
single	secondary	GLUD1	P00367	OMIM:606762	0.359119	0.305825	0.19799	LOF vs non-LOF	Min_N_of_3
single	secondary	GNAI3	P08754	OMIM:602483	0.292409	0.486902	0.281685	LOF vs non-LOF	Min_N_of_3
single	secondary	GNB4	Q9HAV0	OMIM:615185	0.4247	0.445323	0.372128	LOF vs non-LOF	Min_N_of_3
single	secondary	GRIN2D	O15399	OMIM:617162	0.660303	0.274407	0.423668	LOF vs non-LOF	Min_N_of_3
single	secondary	HECW2	Q9P2P5	OMIM:617268	0.644448	0.326224	0.467399	LOF vs non-LOF	Min_N_of_3
single	secondary	HSF4	Q9ULV5	OMIM:116800	0.41067	0.345051	0.268536	LOF vs non-LOF	Min_N_of_3
single	secondary	KAT8	Q9H7Z6	OMIM:618974	0.477004	0.432078	0.409647	LOF vs non-LOF	Min_N_of_3
single	secondary	KCNB1	Q14721	OMIM:616056	0.661741	0.418464	0.584672	LOF vs non-LOF	Min_N_of_3
single	secondary	KCNC1	P48547	OMIM:616187	0.589162	0.365668	0.452557	LOF vs non-LOF	Min_N_of_3
single	secondary	KCNC2	Q96PR1	OMIM:619913	0.336592	0.466185	0.307042	LOF vs non-LOF	Min_N_of_3
single	secondary	KCNC3	Q14003	OMIM:605259	0.426175	0.519356	0.445218	LOF vs non-LOF	Min_N_of_3
single	secondary	KCNJ5	P48544	OMIM:613677	0.240989	0.320529	0.130266	LOF vs non-LOF	Min_N_of_3
single	secondary	KCNN3	Q9UGI6	OMIM:618658	0.706425	0.601392	0.784038	LOF vs non-LOF	Min_N_of_3
single	secondary	KCNT2	Q6UVM3	OMIM:617771	0.304403	0.363636	0.200041	LOF vs non-LOF	Min_N_of_3
single	secondary	KCTD1	Q719H9	OMIM:181270	0.649897	0.304323	0.448135	LOF vs non-LOF	Min_N_of_3
single	secondary	KIF21A	Q7Z4S6	OMIM:135700	0.398023	0.474966	0.374273	LOF vs non-LOF	Min_N_of_3
single	secondary	KRT12	Q99456	OMIM:122100	0.247804	0.470059	0.226135	LOF vs non-LOF	Min_N_of_3
single	secondary	KRT6A	P02538	OMIM:615726	0.166643	0.374283	0.106834	LOF vs non-LOF	Min_N_of_3
single	secondary	LITAF	Q99732	OMIM:601098	0.22546	0.485633	0.215581	LOF vs non-LOF	Min_N_of_3
single	secondary	LMBRD2	Q68DH5	OMIM:619694	0.280903	0.467609	0.255454	LOF vs non-LOF	Min_N_of_3
single	secondary	LMNB1	P20700	OMIM:619179	0.342567	0.527104	0.367408	LOF vs non-LOF	Min_N_of_3
single	secondary	MAP3K1	Q13233	OMIM:613762	0.766908	0.632425	0.849868	LOF vs non-LOF	Min_N_of_3
single	secondary	MECOM	Q03112	OMIM:616738	0.887722	0.387841	0.833589	LOF vs non-LOF	Min_N_of_3
single	secondary	MIP	P30301	OMIM:615274	0.163096	0.595782	0.223142	LOF vs non-LOF	Min_N_of_3
single	secondary	MRAS	O14807	OMIM:618499	0.547745	0.420098	0.467344	LOF vs non-LOF	Min_N_of_3
single	secondary	MYOC	Q99972	OMIM:137750	0.392688	0.484241	0.377756	LOF vs non-LOF	Min_N_of_3
single	secondary	NEDD4L	Q96PU5	OMIM:617201	0.579715	0.465437	0.545655	LOF vs non-LOF	Min_N_of_3
single	secondary	NIPA1	Q7RTP0	OMIM:600363	0.245023	0.551848	0.28553	LOF vs non-LOF	Min_N_of_3
single	secondary	NPTX1	Q15818	OMIM:620158	0.50057	0.450474	0.451038	LOF vs non-LOF	Min_N_of_3
single	secondary	PAK1	Q13153	OMIM:618158	0.288897	0.609532	0.388078	LOF vs non-LOF	Min_N_of_3
single	secondary	PHACTR1	Q9C0D0	OMIM:618298	0.605949	0.59258	0.691034	LOF vs non-LOF	Min_N_of_3
single	secondary	PPP2R5D	Q14738	OMIM:616355	0.696906	0.389879	0.595027	LOF vs non-LOF	Min_N_of_3
single	secondary	PROKR2	Q8NFJ6	OMIM:244200	0.272929	0.446256	0.232255	LOF vs non-LOF	Min_N_of_3
single	secondary	PRSS1	P07477	OMIM:167800	0.110833	0.469039	0.0991894	LOF vs non-LOF	Min_N_of_3
single	secondary	PSEN2	P49810	OMIM:606889	0.228795	0.548996	0.265317	LOF vs non-LOF	Min_N_of_3
single	secondary	RAB11B	Q15907	OMIM:617807	0.366538	0.594212	0.458672	LOF vs non-LOF	Min_N_of_3
single	secondary	RAB7A	P51149	OMIM:600882	0.532611	0.469023	0.501641	LOF vs non-LOF	Min_N_of_3
single	secondary	RAC3	P60763	OMIM:618577	0.314907	0.266302	0.142982	LOF vs non-LOF	Min_N_of_3
single	secondary	RALA	P11233	OMIM:619311	0.665114	0.400391	0.570118	LOF vs non-LOF	Min_N_of_3
single	secondary	RAP1B	P61224	OMIM:620654	0.524223	0.312655	0.333862	LOF vs non-LOF	Min_N_of_3
single	secondary	RIGI	O95786	OMIM:616298	0.262661	0.418037	0.20375	LOF vs non-LOF	Min_N_of_3
single	secondary	SLC1A2	P43004	OMIM:617105	0.33555	0.442989	0.286544	LOF vs non-LOF	Min_N_of_3
single	secondary	SLC40A1	Q9NP59	OMIM:606069	0.511313	0.404582	0.41553	LOF vs non-LOF	Min_N_of_3
single	secondary	SLFN14	P0C7P3	OMIM:616913	0.204456	0.242718	0.0761032	LOF vs non-LOF	Min_N_of_3
single	secondary	SOS2	Q07890	OMIM:616559	0.643869	0.502045	0.645743	LOF vs non-LOF	Min_N_of_3
single	secondary	SRP54	P61011	OMIM:618752	0.572086	0.458365	0.530821	LOF vs non-LOF	Min_N_of_3
single	secondary	SSBP1	Q04837	OMIM:165510	0.299323	0.242718	0.12043	LOF vs non-LOF	Min_N_of_3
single	secondary	STING1	Q86WV6	OMIM:615934	0.342286	0.251558	0.148876	LOF vs non-LOF	Min_N_of_3
single	secondary	SYK	P43405	OMIM:619381	0.559959	0.463041	0.523206	LOF vs non-LOF	Min_N_of_3
single	secondary	SYT1	P21579	OMIM:618218	0.552267	0.35031	0.39943	LOF vs non-LOF	Min_N_of_3
single	secondary	TAOK1	Q7L7X3	OMIM:619575	0.656423	0.649566	0.779805	LOF vs non-LOF	Min_N_of_3
single	secondary	THRA	P10827	OMIM:614450	0.501863	0.585529	0.587336	LOF vs non-LOF	Min_N_of_3
single	secondary	TRAF7	Q6Q0C0	OMIM:618164	0.407127	0.486981	0.394618	LOF vs non-LOF	Min_N_of_3
single	secondary	TUBA4A	P68366	OMIM:616208	0.365289	0.616045	0.480089	LOF vs non-LOF	Min_N_of_3
single	secondary	TUBG1	P23258	OMIM:615412	0.304446	0.457427	0.269548	LOF vs non-LOF	Min_N_of_3
single	secondary	UMOD	P07911	OMIM:162000	0.344896	0.578875	0.419848	LOF vs non-LOF	Min_N_of_3
single	secondary	VAMP2	P63027	OMIM:618760	0.420963	0.463083	0.385383	LOF vs non-LOF	Min_N_of_3
single	secondary	VPS4A	Q9UN37	OMIM:619273	0.556834	0.623973	0.675851	LOF vs non-LOF	Min_N_of_3
single	secondary	ZBTB20	Q9HC78	OMIM:259050	0.753752	0.414236	0.684006	LOF vs non-LOF	Min_N_of_3
single	secondary	ZBTB7A	O95365	OMIM:619769	0.830144	0.655681	0.902978	LOF vs non-LOF	Min_N_of_3
multi	primary	ACTG2	P63267	OMIM:155310	0.818326	0.442761	0.850052	DN vs LOF	Min_N_of_5
multi	primary	ACTG2	P63267	OMIM:619431	0.818326	0.535232	0.79639	DN vs LOF	Min_N_of_5
multi	primary	APP	P05067	OMIM:104300	0.783251	0.268772	0.907675	DN vs LOF	Min_N_of_5
multi	primary	CALM1	P0DP23	OMIM:614916	0.73368	0.366699	0.826322	DN vs LOF	Min_N_of_5
multi	primary	CALM1	P0DP23	OMIM:616247	0.73368	0.255198	0.889383	DN vs LOF	Min_N_of_5
multi	primary	CALM2	P0DP24	OMIM:616249	0.713198	0.246878	0.883531	DN vs LOF	Min_N_of_5
multi	primary	CBL	P22681	OMIM:613563	0.687331	0.425295	0.748145	DN vs LOF	Min_N_of_5
multi	primary	COMP	P49747	OMIM:132400	0.61197	0.531427	0.581693	DN vs LOF	Min_N_of_5
multi	primary	COMP	P49747	OMIM:177170	0.61197	0.322569	0.768096	DN vs LOF	Min_N_of_5
multi	primary	GABRG2	P18507	OMIM:607681	0.710186	0.573541	0.645651	DN vs LOF	Min_N_of_5
multi	primary	GABRG2	P18507	OMIM:618396	0.710186	0.361413	0.812376	DN vs LOF	Min_N_of_5
multi	primary	GNAO1	P09471	OMIM:615473	0.477051	0.564513	0.413052	DN vs LOF	Min_N_of_5
multi	primary	GNAO1	P09471	OMIM:617493	0.477051	0.579032	0.398754	DN vs LOF	Min_N_of_5
multi	primary	GUCA1A	P43080	OMIM:602093	0.773239	0.306411	0.885304	DN vs LOF	Min_N_of_5
multi	primary	H3-3B	P84243	OMIM:619721	0.855653	0.50901	0.851144	DN vs LOF	Min_N_of_5
multi	primary	HCN1	O60741	OMIM:615871	0.529241	0.432968	0.595524	DN vs LOF	Min_N_of_5
multi	primary	HCN1	O60741	OMIM:618482	0.529241	0.408994	0.61898	DN vs LOF	Min_N_of_5
multi	primary	HCN4	Q9Y3Q4	OMIM:163800	0.544262	0.546526	0.497717	DN vs LOF	Min_N_of_5
multi	primary	HRAS	P01112	OMIM:218040	0.850813	0.467584	0.866555	DN vs LOF	Min_N_of_5
multi	primary	HSPB1	P04792	OMIM:606595	0.700241	0.519064	0.683986	DN vs LOF	Min_N_of_5
multi	primary	HSPB1	P04792	OMIM:608634	0.700241	0.426165	0.758772	DN vs LOF	Min_N_of_5
multi	primary	KCNA1	Q09470	OMIM:160120	0.812318	0.518274	0.800914	DN vs LOF	Min_N_of_5
multi	primary	KCNA2	P16389	OMIM:616366	0.628018	0.452089	0.671717	DN vs LOF	Min_N_of_5
multi	primary	KCND3	Q9UK17	OMIM:607346	0.615678	0.481422	0.633112	DN vs LOF	Min_N_of_5
multi	primary	KCNJ2	P63252	OMIM:170390	0.726775	0.417051	0.78805	DN vs LOF	Min_N_of_5
multi	primary	KCNJ2	P63252	OMIM:609622	0.726775	0.418159	0.787289	DN vs LOF	Min_N_of_5
multi	primary	KCNQ3	O43525	OMIM:121201	0.712605	0.624953	0.598073	DN vs LOF	Min_N_of_5
multi	primary	KIT	P10721	OMIM:172800	0.560047	0.58133	0.478293	DN vs LOF	Min_N_of_5
multi	primary	KIT	P10721	OMIM:606764	0.560047	0.546884	0.513313	DN vs LOF	Min_N_of_5
multi	primary	KRT16	P08779	OMIM:167200	0.940765	0.453572	0.950331	DN vs LOF	Min_N_of_5
multi	primary	KRT17	Q04695	OMIM:167210	0.944738	0.467589	0.951138	DN vs LOF	Min_N_of_5
multi	primary	NOD2	Q9HC29	OMIM:186580	0.655894	0.398718	0.741899	DN vs LOF	Min_N_of_5
multi	primary	NOTCH3	Q9UM47	OMIM:125310	0.431163	0.443782	0.487183	DN vs LOF	Min_N_of_5
multi	primary	POU4F3	Q15319	OMIM:602459	0.54466	0.655681	0.385803	DN vs LOF	Min_N_of_5
multi	primary	PPP2R1A	P30153	OMIM:616362	0.543827	0.408005	0.633666	DN vs LOF	Min_N_of_5
multi	primary	PRNP	P04156	OMIM:123400	0.714674	0.331277	0.834879	DN vs LOF	Min_N_of_5
multi	primary	PRNP	P04156	OMIM:137440	0.714674	0.552388	0.66993	DN vs LOF	Min_N_of_5
multi	primary	PSEN1	P49768	OMIM:172700	0.537399	0.613578	0.422504	DN vs LOF	Min_N_of_5
multi	primary	PSEN1	P49768	OMIM:600274	0.537399	0.609483	0.426716	DN vs LOF	Min_N_of_5
multi	primary	PSEN1	P49768	OMIM:607822	0.537399	0.582136	0.454707	DN vs LOF	Min_N_of_5
multi	primary	PSEN1	P49768	OMIM:613737	0.537399	0.62455	0.411194	DN vs LOF	Min_N_of_5
multi	primary	RAC1	P63000	OMIM:617751	0.611109	0.432281	0.673603	DN vs LOF	Min_N_of_5
multi	primary	RYR2	Q92736	OMIM:115000	0.450529	0.42906	0.521775	DN vs LOF	Min_N_of_5
multi	primary	RYR2	Q92736	OMIM:604772	0.450529	0.492558	0.457909	DN vs LOF	Min_N_of_5
multi	primary	SFTPC	P11686	OMIM:610913	0.626718	0.529519	0.598676	DN vs LOF	Min_N_of_5
multi	primary	SMARCA2	P51531	OMIM:601358	0.437761	0.370245	0.569769	DN vs LOF	Min_N_of_5
multi	primary	SNAP25	P60880	OMIM:616330	0.489722	0.65263	0.338108	DN vs LOF	Min_N_of_5
multi	primary	SNRNP200	O75643	OMIM:610359	0.285236	0.267844	0.521725	DN vs LOF	Min_N_of_5
multi	primary	SPOP	O43791	OMIM:618829	0.344377	0.396014	0.44479	DN vs LOF	Min_N_of_5
multi	primary	SPTAN1	Q13813	OMIM:613477	0.536694	0.445336	0.59063	DN vs LOF	Min_N_of_5
multi	primary	STAT3	P40763	OMIM:147060	0.341708	0.325434	0.518297	DN vs LOF	Min_N_of_5
multi	primary	STAT3	P40763	OMIM:615952	0.341708	0.439832	0.39799	DN vs LOF	Min_N_of_5
multi	primary	TNNT2	P45379	OMIM:115195	0.754975	0.362846	0.844008	DN vs LOF	Min_N_of_5
multi	primary	TNNT2	P45379	OMIM:601494	0.754975	0.34557	0.853697	DN vs LOF	Min_N_of_5
multi	primary	TNNT2	P45379	OMIM:612422	0.754975	0.360617	0.845275	DN vs LOF	Min_N_of_5
multi	primary	TPM2	P07951	OMIM:108120	0.930141	0.519591	0.924871	DN vs LOF	Min_N_of_5
multi	primary	TPM2	P07951	OMIM:609285	0.930141	0.487815	0.933243	DN vs LOF	Min_N_of_5
multi	primary	TRRAP	Q9Y4A5	OMIM:618454	0.311956	0.396093	0.40873	DN vs LOF	Min_N_of_5
multi	primary	TUBB3	Q13509	OMIM:600638	0.641779	0.452825	0.68403	DN vs LOF	Min_N_of_5
multi	primary	TUBB3	Q13509	OMIM:614039	0.641779	0.46282	0.675264	DN vs LOF	Min_N_of_5
multi	primary	TUBB4A	P04350	OMIM:128101	0.744475	0.387796	0.821412	DN vs LOF	Min_N_of_5
multi	primary	TUBB4A	P04350	OMIM:612438	0.744475	0.462516	0.771989	DN vs LOF	Min_N_of_5
multi	primary	VCP	P55072	OMIM:167320	0.431575	0.465833	0.465419	DN vs LOF	Min_N_of_5
multi	primary	VCP	P55072	OMIM:613954	0.431575	0.457227	0.474044	DN vs LOF	Min_N_of_5
multi	secondary	ANKRD11	Q6UB99	OMIM:148050	0.245825	0.570853	0.196813	DN vs LOF	Min_N_of_5
multi	secondary	ARID1A	O14497	OMIM:614607	0.145169	0.599369	0.101941	DN vs LOF	Min_N_of_5
multi	secondary	ATP1A1	P05023	OMIM:618036	0.441835	0.583039	0.361472	DN vs LOF	Min_N_of_5
multi	secondary	ATP1A1	P05023	OMIM:618314	0.441835	0.4816	0.460064	DN vs LOF	Min_N_of_5
multi	secondary	ATP2A2	P16615	OMIM:124200	0.479878	0.595288	0.385469	DN vs LOF	Min_N_of_5
multi	secondary	BAP1	Q92560	OMIM:619762	0.291251	0.332409	0.452145	DN vs LOF	Min_N_of_5
multi	secondary	BMPR1A	P36894	OMIM:174900	0.462517	0.607708	0.357116	DN vs LOF	Min_N_of_5
multi	secondary	CACNA1C	Q13936	OMIM:601005	0.546193	0.548279	0.497895	DN vs LOF	Min_N_of_5
multi	secondary	CACNA1C	Q13936	OMIM:620029	0.546193	0.478128	0.567791	DN vs LOF	Min_N_of_5
multi	secondary	CDKN2A	P42771	OMIM:155601	0.678108	0.647259	0.534465	DN vs LOF	Min_N_of_5
multi	secondary	CDKN2A	P42771	OMIM:155755	0.678108	0.592215	0.591932	DN vs LOF	Min_N_of_5
multi	secondary	CDKN2A	P42771	OMIM:606719	0.678108	0.614555	0.569201	DN vs LOF	Min_N_of_5
multi	secondary	CHEK2	O96017	OMIM:609265	0.590202	0.653675	0.432801	DN vs LOF	Min_N_of_5
multi	secondary	CRX	O43186	OMIM:120970	0.652079	0.555385	0.600065	DN vs LOF	Min_N_of_5
multi	secondary	DDX41	Q9UJV9	OMIM:616871	0.775588	0.551321	0.737715	DN vs LOF	Min_N_of_5
multi	secondary	DNMT1	P26358	OMIM:604121	0.205885	0.570321	0.16341	DN vs LOF	Min_N_of_5
multi	secondary	DYNC1H1	Q14204	OMIM:158600	0.35272	0.563995	0.296401	DN vs LOF	Min_N_of_5
multi	secondary	DYNC1H1	Q14204	OMIM:614228	0.35272	0.494124	0.358105	DN vs LOF	Min_N_of_5
multi	secondary	DYNC1H1	Q14204	OMIM:614563	0.35272	0.56905	0.292126	DN vs LOF	Min_N_of_5
multi	secondary	EEF1A2	Q05639	OMIM:616393	0.449591	0.559325	0.391563	DN vs LOF	Min_N_of_5
multi	secondary	EEF1A2	Q05639	OMIM:616409	0.449591	0.465503	0.483977	DN vs LOF	Min_N_of_5
multi	secondary	ENG	P17813	OMIM:187300	0.35926	0.640384	0.239466	DN vs LOF	Min_N_of_5
multi	secondary	EP300	Q09472	OMIM:613684	0.262147	0.594347	0.195163	DN vs LOF	Min_N_of_5
multi	secondary	FBN2	P35556	OMIM:121050	0.442618	0.530737	0.412498	DN vs LOF	Min_N_of_5
multi	secondary	FGFR2	P21802	OMIM:101600	0.542473	0.518995	0.523554	DN vs LOF	Min_N_of_5
multi	secondary	FGFR2	P21802	OMIM:123500	0.542473	0.520293	0.522257	DN vs LOF	Min_N_of_5
multi	secondary	FOXC1	Q12948	OMIM:602482	0.412274	0.583913	0.33327	DN vs LOF	Min_N_of_5
multi	secondary	FOXF1	Q12946	OMIM:265380	0.400997	0.558328	0.346221	DN vs LOF	Min_N_of_5
multi	secondary	GABRA2	P47869	OMIM:618557	0.623418	0.254504	0.829036	DN vs LOF	Min_N_of_5
multi	secondary	GNAS	Q5JWF2	OMIM:103580	0.339228	0.613653	0.244266	DN vs LOF	Min_N_of_5
multi	secondary	GNAS	Q5JWF2	OMIM:612463	0.339228	0.658614	0.210177	DN vs LOF	Min_N_of_5
multi	secondary	GNB1	P62873	OMIM:616973	0.34585	0.50322	0.342941	DN vs LOF	Min_N_of_5
multi	secondary	GREB1L	Q9C091	OMIM:617805	0.207068	0.568028	0.165688	DN vs LOF	Min_N_of_5
multi	secondary	GRIN2B	Q13224	OMIM:613970	0.418232	0.487186	0.430756	DN vs LOF	Min_N_of_5
multi	secondary	GRIN2B	Q13224	OMIM:616139	0.418232	0.458863	0.458815	DN vs LOF	Min_N_of_5
multi	secondary	HNF4A	P41235	OMIM:125850	0.610323	0.56534	0.546319	DN vs LOF	Min_N_of_5
multi	secondary	KMT2A	Q03164	OMIM:605130	0.141053	0.455474	0.164105	DN vs LOF	Min_N_of_5
multi	secondary	KRAS	P01116	OMIM:609942	0.770903	0.519067	0.757149	DN vs LOF	Min_N_of_5
multi	secondary	KRAS	P01116	OMIM:615278	0.770903	0.62334	0.670328	DN vs LOF	Min_N_of_5
multi	secondary	LMX1B	O60663	OMIM:161200	0.526011	0.490867	0.535111	DN vs LOF	Min_N_of_5
multi	secondary	MAF	O75444	OMIM:610202	0.509118	0.424619	0.584267	DN vs LOF	Min_N_of_5
multi	secondary	MAP2K2	P36507	OMIM:615280	0.48092	0.427146	0.554075	DN vs LOF	Min_N_of_5
multi	secondary	MAP3K7	O43318	OMIM:157800	0.411314	0.655413	0.268655	DN vs LOF	Min_N_of_5
multi	secondary	MAPK1	P28482	OMIM:619087	0.417518	0.440552	0.476505	DN vs LOF	Min_N_of_5
multi	secondary	MED13L	Q71F56	OMIM:616789	0.158492	0.468031	0.176326	DN vs LOF	Min_N_of_5
multi	secondary	MYCN	P04198	OMIM:164280	0.386174	0.508108	0.378515	DN vs LOF	Min_N_of_5
multi	secondary	MYRF	Q9Y2G1	OMIM:618280	0.376827	0.63295	0.259622	DN vs LOF	Min_N_of_5
multi	secondary	NF1	P21359	OMIM:162200	0.42998	0.615636	0.320168	DN vs LOF	Min_N_of_5
multi	secondary	NF1	P21359	OMIM:601321	0.42998	0.570053	0.362623	DN vs LOF	Min_N_of_5
multi	secondary	NF1	P21359	OMIM:607785	0.42998	0.597585	0.336854	DN vs LOF	Min_N_of_5
multi	secondary	NOG	Q13253	OMIM:185800	0.367138	0.551884	0.320211	DN vs LOF	Min_N_of_5
multi	secondary	NOTCH1	P46531	OMIM:616028	0.39062	0.389152	0.501542	DN vs LOF	Min_N_of_5
multi	secondary	NR3C2	P08235	OMIM:177735	0.359493	0.65314	0.229624	DN vs LOF	Min_N_of_5
multi	secondary	NR4A2	P43354	OMIM:619911	0.294656	0.525848	0.273614	DN vs LOF	Min_N_of_5
multi	secondary	NSD1	Q96L73	OMIM:117550	0.227757	0.616823	0.154844	DN vs LOF	Min_N_of_5
multi	secondary	NSD2	O96028	OMIM:619695	0.255679	0.571002	0.205137	DN vs LOF	Min_N_of_5
multi	secondary	PAX6	P26367	OMIM:106210	0.583032	0.606879	0.475276	DN vs LOF	Min_N_of_5
multi	secondary	PAX6	P26367	OMIM:120200	0.583032	0.394779	0.681897	DN vs LOF	Min_N_of_5
multi	secondary	PAX6	P26367	OMIM:604229	0.583032	0.582881	0.500155	DN vs LOF	Min_N_of_5
multi	secondary	PDGFRB	P09619	OMIM:601812	0.558226	0.545115	0.51325	DN vs LOF	Min_N_of_5
multi	secondary	PKD2	Q13563	OMIM:613095	0.763173	0.62601	0.65814	DN vs LOF	Min_N_of_5
multi	secondary	PPP3CA	Q08209	OMIM:617711	0.304621	0.520166	0.2878	DN vs LOF	Min_N_of_5
multi	secondary	PRKAG2	Q9UGJ0	OMIM:261740	0.539042	0.30629	0.725917	DN vs LOF	Min_N_of_5
multi	secondary	PRKAG2	Q9UGJ0	OMIM:600858	0.539042	0.356387	0.678648	DN vs LOF	Min_N_of_5
multi	secondary	PRKAR1A	P10644	OMIM:101800	0.34237	0.512796	0.330938	DN vs LOF	Min_N_of_5
multi	secondary	PRPF8	Q6P2Q9	OMIM:600059	0.33328	0.339212	0.493355	DN vs LOF	Min_N_of_5
multi	secondary	PUF60	Q9UHX1	OMIM:615583	0.315317	0.640397	0.205468	DN vs LOF	Min_N_of_5
multi	secondary	RB1	P06400	OMIM:180200	0.288656	0.549214	0.249849	DN vs LOF	Min_N_of_5
multi	secondary	RBPJ	Q06330	OMIM:614814	0.246388	0.276201	0.461431	DN vs LOF	Min_N_of_5
multi	secondary	SAMD9L	Q8IVG5	OMIM:159550	0.681995	0.457883	0.717445	DN vs LOF	Min_N_of_5
multi	secondary	SCN1A	P35498	OMIM:604403	0.535847	0.584438	0.450814	DN vs LOF	Min_N_of_5
multi	secondary	SCN1A	P35498	OMIM:607208	0.535847	0.605505	0.429272	DN vs LOF	Min_N_of_5
multi	secondary	SCN1A	P35498	OMIM:609634	0.535847	0.612618	0.421969	DN vs LOF	Min_N_of_5
multi	secondary	SCN1A	P35498	OMIM:619317	0.535847	0.536245	0.4996	DN vs LOF	Min_N_of_5
multi	secondary	SCN3A	Q9NY46	OMIM:617938	0.564326	0.565046	0.499268	DN vs LOF	Min_N_of_5
multi	secondary	SCN8A	Q9UQD0	OMIM:614306	0.534086	0.533733	0.500355	DN vs LOF	Min_N_of_5
multi	secondary	SCN8A	Q9UQD0	OMIM:614558	0.534086	0.446487	0.586965	DN vs LOF	Min_N_of_5
multi	secondary	SCN8A	Q9UQD0	OMIM:617080	0.534086	0.471967	0.561882	DN vs LOF	Min_N_of_5
multi	secondary	SDHC	Q99643	OMIM:605373	0.793907	0.546986	0.761358	DN vs LOF	Min_N_of_5
multi	secondary	SDHC	Q99643	OMIM:606764	0.793907	0.546986	0.761358	DN vs LOF	Min_N_of_5
multi	secondary	SIX1	Q15475	OMIM:608389	0.573788	0.472222	0.60074	DN vs LOF	Min_N_of_5
multi	secondary	SMAD4	Q13485	OMIM:174900	0.328785	0.556086	0.281107	DN vs LOF	Min_N_of_5
multi	secondary	SMAD4	Q13485	OMIM:175050	0.328785	0.506005	0.323505	DN vs LOF	Min_N_of_5
multi	secondary	SMCHD1	A6NHR9	OMIM:603457	0.294889	0.274436	0.525097	DN vs LOF	Min_N_of_5
multi	secondary	SPAST	Q9UBP0	OMIM:182601	0.487517	0.432762	0.55494	DN vs LOF	Min_N_of_5
multi	secondary	SPECC1L	Q69YQ0	OMIM:145420	0.51009	0.461084	0.548929	DN vs LOF	Min_N_of_5
multi	secondary	STK11	Q15831	OMIM:175200	0.430444	0.598473	0.336452	DN vs LOF	Min_N_of_5
multi	secondary	TBX5	Q99593	OMIM:142900	0.338056	0.537155	0.30558	DN vs LOF	Min_N_of_5
multi	secondary	TEK	Q02763	OMIM:600195	0.484596	0.252821	0.73536	DN vs LOF	Min_N_of_5
multi	secondary	TGFB3	P10600	OMIM:615582	0.334539	0.633613	0.225224	DN vs LOF	Min_N_of_5
multi	secondary	TGFBR1	P36897	OMIM:609192	0.537149	0.331093	0.701011	DN vs LOF	Min_N_of_5
multi	secondary	TGFBR2	P37173	OMIM:610168	0.625178	0.621934	0.503455	DN vs LOF	Min_N_of_5
multi	secondary	TRPV4	Q9HBA0	OMIM:156530	0.671764	0.567921	0.608926	DN vs LOF	Min_N_of_5
multi	secondary	TRPV4	Q9HBA0	OMIM:606071	0.671764	0.35511	0.787986	DN vs LOF	Min_N_of_5
multi	secondary	TSC1	Q92574	OMIM:191100	0.320073	0.478263	0.339296	DN vs LOF	Min_N_of_5
multi	secondary	TSC2	P49815	OMIM:613254	0.307587	0.637774	0.201469	DN vs LOF	Min_N_of_5
multi	secondary	TTR	P02766	OMIM:105210	0.254391	0.599783	0.185444	DN vs LOF	Min_N_of_5
multi	primary	ABL1	P00519	OMIM:617602	0.549764	0.528554	0.521331	GOF vs LOF	Min_N_of_5
multi	primary	ACTC1	P68032	OMIM:612098	0.497522	0.448224	0.549324	GOF vs LOF	Min_N_of_5
multi	primary	ACTC1	P68032	OMIM:612794	0.497522	0.499783	0.497739	GOF vs LOF	Min_N_of_5
multi	primary	ACTC1	P68032	OMIM:613424	0.497522	0.484854	0.51267	GOF vs LOF	Min_N_of_5
multi	primary	ACTG1	P63261	OMIM:604717	0.532099	0.436979	0.594356	GOF vs LOF	Min_N_of_5
multi	primary	ACTG1	P63261	OMIM:614583	0.532099	0.495326	0.536751	GOF vs LOF	Min_N_of_5
multi	primary	APP	P05067	OMIM:104300	0.69199	0.268772	0.859398	GOF vs LOF	Min_N_of_5
multi	primary	ATP1A3	P13637	OMIM:128235	0.657199	0.522422	0.636704	GOF vs LOF	Min_N_of_5
multi	primary	ATP1A3	P13637	OMIM:601338	0.657199	0.555977	0.604915	GOF vs LOF	Min_N_of_5
multi	primary	ATP1A3	P13637	OMIM:614820	0.657199	0.450502	0.700458	GOF vs LOF	Min_N_of_5
multi	primary	ATP1A3	P13637	OMIM:619606	0.657199	0.51571	0.6429	GOF vs LOF	Min_N_of_5
multi	primary	BICD2	Q8TD16	OMIM:615290	0.483754	0.54215	0.441764	GOF vs LOF	Min_N_of_5
multi	primary	BICD2	Q8TD16	OMIM:618291	0.483754	0.394779	0.589588	GOF vs LOF	Min_N_of_5
multi	primary	BRAF	P15056	OMIM:114500	0.626206	0.499591	0.626589	GOF vs LOF	Min_N_of_5
multi	primary	BRAF	P15056	OMIM:115150	0.626206	0.420557	0.69772	GOF vs LOF	Min_N_of_5
multi	primary	BRAF	P15056	OMIM:613706	0.626206	0.599368	0.528256	GOF vs LOF	Min_N_of_5
multi	primary	CACNA1G	O43497	OMIM:616795	0.760776	0.580045	0.697196	GOF vs LOF	Min_N_of_5
multi	primary	CBL	P22681	OMIM:613563	0.657189	0.425295	0.721491	GOF vs LOF	Min_N_of_5
multi	primary	CHN1	P15882	OMIM:604356	0.625948	0.497479	0.628306	GOF vs LOF	Min_N_of_5
multi	primary	FN1	P02751	OMIM:184255	0.586753	0.542711	0.544705	GOF vs LOF	Min_N_of_5
multi	primary	GABRB3	P28472	OMIM:612269	0.684231	0.539671	0.648913	GOF vs LOF	Min_N_of_5
multi	primary	GABRB3	P28472	OMIM:617113	0.684231	0.428704	0.742772	GOF vs LOF	Min_N_of_5
multi	primary	GARS1	P41250	OMIM:600794	0.471437	0.448531	0.523041	GOF vs LOF	Min_N_of_5
multi	primary	GARS1	P41250	OMIM:601472	0.471437	0.460803	0.510681	GOF vs LOF	Min_N_of_5
multi	primary	GNAO1	P09471	OMIM:615473	0.65821	0.564513	0.597685	GOF vs LOF	Min_N_of_5
multi	primary	GNAO1	P09471	OMIM:617493	0.65821	0.579032	0.583347	GOF vs LOF	Min_N_of_5
multi	primary	GNB2	P62879	OMIM:619503	0.3417	0.498111	0.343401	GOF vs LOF	Min_N_of_5
multi	primary	GUCA1A	P43080	OMIM:602093	0.817688	0.306411	0.910333	GOF vs LOF	Min_N_of_5
multi	primary	HBA2	P69905	OMIM:617981	0.55411	0.519894	0.534364	GOF vs LOF	Min_N_of_5
multi	primary	HCN1	O60741	OMIM:615871	0.711201	0.432968	0.763322	GOF vs LOF	Min_N_of_5
multi	primary	HCN1	O60741	OMIM:618482	0.711201	0.408994	0.780631	GOF vs LOF	Min_N_of_5
multi	primary	HCN4	Q9Y3Q4	OMIM:163800	0.706971	0.546526	0.666872	GOF vs LOF	Min_N_of_5
multi	primary	HRAS	P01112	OMIM:218040	0.852377	0.467584	0.86798	GOF vs LOF	Min_N_of_5
multi	primary	KCNA1	Q09470	OMIM:160120	0.858877	0.518274	0.849779	GOF vs LOF	Min_N_of_5
multi	primary	KCNA2	P16389	OMIM:616366	0.783938	0.452089	0.814724	GOF vs LOF	Min_N_of_5
multi	primary	KCND3	Q9UK17	OMIM:607346	0.738397	0.481422	0.752502	GOF vs LOF	Min_N_of_5
multi	primary	KCNH1	O95259	OMIM:135500	0.813297	0.242718	0.931465	GOF vs LOF	Min_N_of_5
multi	primary	KCNH1	O95259	OMIM:611816	0.813297	0.469518	0.83113	GOF vs LOF	Min_N_of_5
multi	primary	KCNJ2	P63252	OMIM:170390	0.844722	0.417051	0.883776	GOF vs LOF	Min_N_of_5
multi	primary	KCNJ2	P63252	OMIM:609622	0.844722	0.418159	0.883307	GOF vs LOF	Min_N_of_5
multi	primary	KCNQ3	O43525	OMIM:121201	0.788461	0.624953	0.691053	GOF vs LOF	Min_N_of_5
multi	primary	KCNT1	Q5JUK3	OMIM:614959	0.725069	0.481725	0.739405	GOF vs LOF	Min_N_of_5
multi	primary	KCNT1	Q5JUK3	OMIM:615005	0.725069	0.478421	0.741947	GOF vs LOF	Min_N_of_5
multi	primary	KIT	P10721	OMIM:172800	0.682218	0.58133	0.607245	GOF vs LOF	Min_N_of_5
multi	primary	KIT	P10721	OMIM:606764	0.682218	0.546884	0.640122	GOF vs LOF	Min_N_of_5
multi	primary	KRT16	P08779	OMIM:167200	0.912296	0.453572	0.926098	GOF vs LOF	Min_N_of_5
multi	primary	MAP2K1	Q02750	OMIM:615279	0.618552	0.517088	0.602293	GOF vs LOF	Min_N_of_5
multi	primary	MORC2	Q9Y6X9	OMIM:616688	0.285298	0.40279	0.371806	GOF vs LOF	Min_N_of_5
multi	primary	MORC2	Q9Y6X9	OMIM:619090	0.285298	0.496122	0.288472	GOF vs LOF	Min_N_of_5
multi	primary	MTOR	P42345	OMIM:616638	0.493637	0.501241	0.492396	GOF vs LOF	Min_N_of_5
multi	primary	NOD2	Q9HC29	OMIM:186580	0.696579	0.398718	0.77589	GOF vs LOF	Min_N_of_5
multi	primary	NOTCH3	Q9UM47	OMIM:125310	0.603298	0.443782	0.655895	GOF vs LOF	Min_N_of_5
multi	primary	PCSK9	Q8NBP7	OMIM:603776	0.542267	0.463818	0.577972	GOF vs LOF	Min_N_of_5
multi	primary	PIK3R2	O00459	OMIM:603387	0.720953	0.465922	0.747575	GOF vs LOF	Min_N_of_5
multi	primary	PSEN1	P49768	OMIM:172700	0.591457	0.613578	0.47692	GOF vs LOF	Min_N_of_5
multi	primary	PSEN1	P49768	OMIM:600274	0.591457	0.609483	0.481222	GOF vs LOF	Min_N_of_5
multi	primary	PSEN1	P49768	OMIM:607822	0.591457	0.582136	0.50961	GOF vs LOF	Min_N_of_5
multi	primary	PSEN1	P49768	OMIM:613737	0.591457	0.62455	0.465327	GOF vs LOF	Min_N_of_5
multi	primary	RAC1	P63000	OMIM:617751	0.640778	0.432281	0.700838	GOF vs LOF	Min_N_of_5
multi	primary	RAF1	P04049	OMIM:611553	0.508391	0.456327	0.551987	GOF vs LOF	Min_N_of_5
multi	primary	RAF1	P04049	OMIM:611554	0.508391	0.473445	0.534915	GOF vs LOF	Min_N_of_5
multi	primary	RIT1	Q92963	OMIM:615355	0.717044	0.447816	0.75756	GOF vs LOF	Min_N_of_5
multi	primary	RYR2	Q92736	OMIM:115000	0.549727	0.42906	0.618988	GOF vs LOF	Min_N_of_5
multi	primary	RYR2	Q92736	OMIM:604772	0.549727	0.492558	0.557084	GOF vs LOF	Min_N_of_5
multi	primary	SFTPC	P11686	OMIM:610913	0.555454	0.529519	0.526106	GOF vs LOF	Min_N_of_5
multi	primary	SNCA	P37840	OMIM:168601	0.823381	0.565789	0.781552	GOF vs LOF	Min_N_of_5
multi	primary	SOS1	Q07889	OMIM:610733	0.49537	0.56952	0.425945	GOF vs LOF	Min_N_of_5
multi	primary	SPOP	O43791	OMIM:618829	0.355698	0.396014	0.45711	GOF vs LOF	Min_N_of_5
multi	primary	STAT3	P40763	OMIM:147060	0.476762	0.325434	0.653824	GOF vs LOF	Min_N_of_5
multi	primary	STAT3	P40763	OMIM:615952	0.476762	0.439832	0.537138	GOF vs LOF	Min_N_of_5
multi	primary	TNFRSF1A	P19438	OMIM:142680	0.69571	0.431774	0.750554	GOF vs LOF	Min_N_of_5
multi	primary	TPM2	P07951	OMIM:108120	0.683643	0.519591	0.666447	GOF vs LOF	Min_N_of_5
multi	primary	TPM2	P07951	OMIM:609285	0.683643	0.487815	0.69409	GOF vs LOF	Min_N_of_5
multi	primary	VCP	P55072	OMIM:167320	0.363253	0.465833	0.395467	GOF vs LOF	Min_N_of_5
multi	primary	VCP	P55072	OMIM:613954	0.363253	0.457227	0.403775	GOF vs LOF	Min_N_of_5
multi	secondary	ACVRL1	P37023	OMIM:600376	0.768425	0.592189	0.695597	GOF vs LOF	Min_N_of_5
multi	secondary	ANKRD11	Q6UB99	OMIM:148050	0.161574	0.570853	0.126541	GOF vs LOF	Min_N_of_5
multi	secondary	ARID1A	O14497	OMIM:614607	0.160881	0.599369	0.113596	GOF vs LOF	Min_N_of_5
multi	secondary	ATL1	Q8WXF7	OMIM:182600	0.632618	0.379121	0.738221	GOF vs LOF	Min_N_of_5
multi	secondary	BMPR1A	P36894	OMIM:174900	0.551468	0.607708	0.442485	GOF vs LOF	Min_N_of_5
multi	secondary	BRIP1	Q9BX63	OMIM:114480	0.352825	0.534442	0.321992	GOF vs LOF	Min_N_of_5
multi	secondary	CDH1	P12830	OMIM:137215	0.795984	0.426604	0.839848	GOF vs LOF	Min_N_of_5
multi	secondary	CDKN2A	P42771	OMIM:155601	0.868329	0.647259	0.782323	GOF vs LOF	Min_N_of_5
multi	secondary	CDKN2A	P42771	OMIM:155755	0.868329	0.592215	0.819525	GOF vs LOF	Min_N_of_5
multi	secondary	CDKN2A	P42771	OMIM:606719	0.868329	0.614555	0.805301	GOF vs LOF	Min_N_of_5
multi	secondary	CHD7	Q9P2D1	OMIM:214800	0.23906	0.608463	0.168164	GOF vs LOF	Min_N_of_5
multi	secondary	CHD7	Q9P2D1	OMIM:612370	0.23906	0.573224	0.189562	GOF vs LOF	Min_N_of_5
multi	secondary	CHEK2	O96017	OMIM:609265	0.612095	0.653675	0.455343	GOF vs LOF	Min_N_of_5
multi	secondary	COL1A1	P02452	OMIM:166200	0.341732	0.590434	0.264766	GOF vs LOF	Min_N_of_5
multi	secondary	CREBBP	Q92793	OMIM:180849	0.213808	0.619332	0.143215	GOF vs LOF	Min_N_of_5
multi	secondary	CREBBP	Q92793	OMIM:618332	0.213808	0.493079	0.218499	GOF vs LOF	Min_N_of_5
multi	secondary	CTLA4	P16410	OMIM:616100	0.654735	0.595852	0.562597	GOF vs LOF	Min_N_of_5
multi	secondary	DDX41	Q9UJV9	OMIM:616871	0.644718	0.551321	0.596257	GOF vs LOF	Min_N_of_5
multi	secondary	DNMT1	P26358	OMIM:604121	0.196301	0.570321	0.155416	GOF vs LOF	Min_N_of_5
multi	secondary	DYNC1H1	Q14204	OMIM:158600	0.451389	0.563995	0.388778	GOF vs LOF	Min_N_of_5
multi	secondary	DYNC1H1	Q14204	OMIM:614228	0.451389	0.494124	0.457216	GOF vs LOF	Min_N_of_5
multi	secondary	DYNC1H1	Q14204	OMIM:614563	0.451389	0.56905	0.383897	GOF vs LOF	Min_N_of_5
multi	secondary	EBF3	Q9H4W6	OMIM:617330	0.316058	0.504461	0.312213	GOF vs LOF	Min_N_of_5
multi	secondary	ENG	P17813	OMIM:187300	0.298285	0.640384	0.192708	GOF vs LOF	Min_N_of_5
multi	secondary	EP300	Q09472	OMIM:613684	0.332759	0.594347	0.253942	GOF vs LOF	Min_N_of_5
multi	secondary	FBN1	P35555	OMIM:102370	0.370245	0.60153	0.280293	GOF vs LOF	Min_N_of_5
multi	secondary	FBN1	P35555	OMIM:129600	0.370245	0.596619	0.284436	GOF vs LOF	Min_N_of_5
multi	secondary	FBN1	P35555	OMIM:154700	0.370245	0.631534	0.255409	GOF vs LOF	Min_N_of_5
multi	secondary	FBN1	P35555	OMIM:184900	0.370245	0.606414	0.276192	GOF vs LOF	Min_N_of_5
multi	secondary	FBN1	P35555	OMIM:604308	0.370245	0.594664	0.286091	GOF vs LOF	Min_N_of_5
multi	secondary	FBN1	P35555	OMIM:608328	0.370245	0.59212	0.288249	GOF vs LOF	Min_N_of_5
multi	secondary	FBN1	P35555	OMIM:614185	0.370245	0.613209	0.27052	GOF vs LOF	Min_N_of_5
multi	secondary	FBN1	P35555	OMIM:616914	0.370245	0.592948	0.287546	GOF vs LOF	Min_N_of_5
multi	secondary	FBN2	P35556	OMIM:121050	0.505452	0.530737	0.474698	GOF vs LOF	Min_N_of_5
multi	secondary	FLNC	Q14315	OMIM:609524	0.598567	0.518505	0.58065	GOF vs LOF	Min_N_of_5
multi	secondary	FLNC	Q14315	OMIM:614065	0.598567	0.524372	0.574914	GOF vs LOF	Min_N_of_5
multi	secondary	FLNC	Q14315	OMIM:617047	0.598567	0.478477	0.61908	GOF vs LOF	Min_N_of_5
multi	secondary	FOXC1	Q12948	OMIM:602482	0.322267	0.583913	0.253084	GOF vs LOF	Min_N_of_5
multi	secondary	FOXF1	Q12946	OMIM:265380	0.253584	0.558328	0.211824	GOF vs LOF	Min_N_of_5
multi	secondary	FOXP1	Q9H334	OMIM:613670	0.388998	0.449294	0.438316	GOF vs LOF	Min_N_of_5
multi	secondary	GABRA1	P14867	OMIM:615744	0.722403	0.406066	0.791941	GOF vs LOF	Min_N_of_5
multi	secondary	GABRA2	P47869	OMIM:618557	0.707657	0.254504	0.876399	GOF vs LOF	Min_N_of_5
[truncated: 1,859 more rows]

## Sheet: Table3
gene	uniprot_id	mLOF_group	phenotype	with_phenotype	phenotype_similarity
[truncated: 217 more rows]

[truncated: 15 more sheets: Table4, Supplementary_Fig1a-b, Supplementary_Fig1c-d, Supplementary_Fig2, Supplementary_Fig3a, Supplementary_Fig3b, Supplementary_Fig3c, Supplementary_Fig3d, Supplementary_Fig3e, Supplementary_Fig3f, Supplementary_Fig3g, Supplementary_Fig3h, Supplementary_Fig3i, Supplementary_Fig4, Supplementary_Fig5a-c]
